# Supplementary material for: D-helix influences dimerization of the ATP-binding cassette (ABC) transporter associated with antigen processing 1 (TAP1) nucleotide-binding domain
Source: PLoS One. 2017 May 23;12(5):e0178238. doi: 10.1371/journal.pone.0178238 (PMC5441636; doi:10.1371/journal.pone.0178238)
Supplement: S1 File — (TXT) [file pone.0178238.s001.txt]

Protein	Hs1	Hs1[RnLP]	Hs1[RnLP;DA]	Hs1[SN]	Hs1[NG;SN]	Rn1	Rn1[HsLP]	Rn1[NS]	Rn1[NG;SN]
Expt01	3.81E-01	9.06E+00	2.80E-01	5.64E-01	1.31E+00	1.61E+00	-1.86E-01	2.23E+00	3.52E+00
	3.70E-01	9.28E+00	7.40E-02	4.60E-01	1.17E+00	1.63E+00	-1.99E-01	2.25E+00	3.52E+00
	3.85E-01	9.21E+00	-5.33E-02	5.50E-01	1.22E+00	1.54E+00	-1.91E-01	2.26E+00	3.41E+00
Expt02	2.38E-01	5.41E+00	-2.01E-02	4.22E-01	6.95E-01	2.46E+00	2.55E-01	1.35E+00	2.36E+00
	1.26E-01	5.44E+00	4.93E-01	3.73E-01	7.29E-01	2.46E+00	1.63E-01	1.32E+00	2.22E+00
	2.00E-03	5.55E+00	2.68E-01	3.99E-01	6.50E-01	2.46E+00	1.27E-01	1.46E+00	2.10E+00
Expt03	4.89E-01	9.49E+00	3.88E-01	7.62E-01	1.56E+00	1.86E+00	3.73E-01	2.20E+00	3.68E+00
	5.08E-01	9.41E+00	3.92E-01	8.07E-01	1.54E+00	1.81E+00	4.14E-01	2.30E+00	3.91E+00
	4.85E-01	9.45E+00	3.54E-01	7.06E-01	1.59E+00	1.96E+00	3.66E-01	2.33E+00	3.80E+00
Expt04	2.91E-01	4.11E+00	9.86E-01	4.84E-01	9.15E-01	8.57E-01	3.30E-01	1.27E+00	2.30E+00
	2.65E-01	4.18E+00	9.41E-01	4.78E-01	9.50E-01	8.44E-01	3.17E-01	1.28E+00	2.23E+00
	3.20E-01	4.27E+00	1.00E+00	4.71E-01	9.25E-01	7.80E-01	3.43E-01	1.27E+00	2.31E+00
Avg	3.22E-01	7.07E+00	4.25E-01	5.40E-01	1.10E+00	1.69E+00	1.76E-01	1.79E+00	2.95E+00
SEM	4.69E-01	3.39E-01	8.74E-01	2.67E-01	3.11E-01	3.64E-01	1.35E+00	2.75E-01	2.50E-01
STD	1.50E-01	2.31E+00	3.69E-01	1.44E-01	3.37E-01	6.15E-01	2.08E-01	4.74E-01	7.15E-01
NOTE: ATPase rates are calculated in (_M ATP/min) using an estimated 100�L 0.45�M protein									
