# Supplementary material for: D-helix influences dimerization of the ATP-binding cassette (ABC) transporter associated with antigen processing 1 (TAP1) nucleotide-binding domain
Source: PLoS One. 2017 May 23;12(5):e0178238. doi: 10.1371/journal.pone.0178238 (PMC5441636; doi:10.1371/journal.pone.0178238)
Supplement: S2 File — (TXT) [file pone.0178238.s002.txt]

Expt01							Expt02							Expt03							Expt04							Expt01							Expt02							Expt05							Expt04-AV							Expt01							Expt02							Expt03							Expt04							Expt01							Expt02							Expt03							Expt04							Expt01							Expt02							Expt03							Expt04							Expt01							Expt02							Expt03							Expt04						
Time (s)	HsTAP1NBD|0mM K-ATP			HsTAP1NBD|1.6mM K-ATP			Time (s)	HsTAP1NBD|0mM K-ATP			HsTAP1NBD|1.6mM K-ATP			Time (s)	HsTAP1NBD|0mM K-ATP			HsTAP1NBD|1.6mM K-ATP			Time (s)	HsTAP1NBD|0mM K-ATP			HsTAP1NBD|1.6mM K-ATP			Time (s)	HsTAP1NBD[RnLP]|0mM K-ATP			HsTAP1NBD[RnLP]|1.6mM K-ATP			Time (s)	HsTAP1NBD[RnLP]|0mM K-ATP			HsTAP1NBD[RnLP]|1.6mM K-ATP			Time (s)	HsTAP1NBD[RnLP]|0mM K-ATP			HsTAP1NBD[RnLP]|1.6mM K-ATP			Time (s)	HsTAP1NBD[RnLP]|0mM K-ATP			HsTAP1NBD[RnLP]|1.6mM K-ATP			Time (s)	HsTAP1NBD[RnLP;D654A]|0mM K-ATP			HsTAP1NBD[RnLP;D654A]|1.6mM K-ATP			Time (s)	HsTAP1NBD[RnLP;D654A]|0mM K-ATP			HsTAP1NBD[RnLP;D654A]|1.6mM K-ATP			Time (s)	HsTAP1NBD[RnLP;D654A]|0mM K-ATP			HsTAP1NBD[RnLP;D654A]|1.6mM K-ATP			Time (s)	HsTAP1NBD[RnLP;D654A]|0mM K-ATP			HsTAP1NBD[RnLP;D654A]|1.6mM K-ATP			Time (s)	HsTAP1NBD[S677N]|0mM K-ATP			HsTAP1NBD[S677N]|1.6mM K-ATP			Time (s)	HsTAP1NBD[S677N]|0mM K-ATP			HsTAP1NBD[S677N]|1.6mM K-ATP			Time (s)	HsTAP1NBD[S677N]|0mM K-ATP			HsTAP1NBD[S677N]|1.6mM K-ATP			Time (s)	HsTAP1NBD[S677N]|0mM K-ATP			HsTAP1NBD[S677N]|1.6mM K-ATP			Time (s)	HsTAP1NBD[N676G;S677N]|0mM K-ATP			HsTAP1NBD[N676G;S677N]|1.6mM K-ATP			Time (s)	HsTAP1NBD[N676G;S677N]|0mM K-ATP			HsTAP1NBD[N676G;S677N]|1.6mM K-ATP			Time (s)	HsTAP1NBD[N676G;S677N]|0mM K-ATP			HsTAP1NBD[N676G;S677N]|1.6mM K-ATP			Time (s)	HsTAP1NBD[N676G;S677N]|0mM K-ATP			HsTAP1NBD[N676G;S677N]|1.6mM K-ATP			Time (s)	NoProt|0mM			NoProt|1.6mM			Time (s)	NoProt|0mM			NoProt|1.6mM			Time (s)	NoProt|0mM			NoProt|1.6mM			Time (s)	NoProt|0mM			NoProt|1.6mM		
0	1.578	1.5572	1.586	1.5192	1.5228	1.5289	0	1.299	1.3433	1.4347	1.0995	0.9355	0.7838	0	1.0912	1.0898	1.1103	1.0267	1.0356	1.0408	0	0.3001	0.3325	0.3487	0.3384	0.3096	0.3337	0	1.3827	1.7282	1.7442	1.612	1.5443	1.2869	0	1.1023	1.1406	1.1332	1.0283	1.0308	1.0471	0	1.1399	1.1133	1.1192	1.0421	1.0322	1.0334	0	0.3282	0.3399	0.3224	0.3129	0.3158	0.3162	0	1.8565	1.731	1.8929	1.847	1.5185	1.1706	0	1.4744	1.2356	0.8849	0.7572	1.3409	1.0957	0	1.1336	1.1286	1.0989	1.066	1.0681	1.0216	0	0.3643	0.3491	0.3538	0.3353	0.3239	0.3361	0	1.6984	1.6561	1.6329	1.5869	1.4153	1.5247	0	1.3759	1.2815	1.3186	0.9252	0.9123	0.9572	0	1.1019	1.1108	1.0872	1.0772	1.0891	1.0698	0	0.3516	0.3375	0.3369	0.3404	0.3363	0.338	0	1.7083	1.8732	1.7614	1.7753	1.4408	1.4921	0	1.4325	1.2621	1.2086	0.898	0.887	0.8395	0	1.1312	1.1014	1.1438	1.1004	1.0887	1.1027	0	0.3633	0.3563	0.3424	0.3479	0.3499	0.3446	0	1.5355	1.6401	1.6822	1.6839	1.6449	1.5075	0	1.1604	1.1991	1.0444	1.0727	0.8668	0.906	0	1.4733	1.2225	1.1204	1.2253	0.859	0.9082	0	0.3229	0.3294	0.322	0.3202	0.3122	0.3485
46	1.5787	1.5583	1.5863	1.5106	1.5146	1.525	46	1.3007	1.3279	1.4317	1.1044	0.9265	0.7722	46	1.0891	1.0901	1.11	1.0104	1.021	1.0227	30	0.3	0.3327	0.3487	0.3378	0.3088	0.3332	46	1.3259	1.6876	1.7204	1.5986	1.5264	1.2856	46	1.1017	1.1403	1.1335	1.0104	1.0138	1.0295	46	1.1394	1.1124	1.1186	1.0282	1.0137	1.0149	30	0.3273	0.339	0.3219	0.3094	0.3123	0.3126	46	1.856	1.7239	1.8892	1.8251	1.5199	1.1564	46	1.472	1.2287	0.8571	0.7606	1.316	1.0762	46	1.1346	1.1287	1.0989	1.0452	1.0446	1.0037	30	0.3644	0.3502	0.3532	0.3338	0.3221	0.3344	46	1.6959	1.6542	1.6329	1.5688	1.4007	1.5034	46	1.3645	1.2823	1.3125	0.9098	0.8843	0.9274	46	1.1022	1.1105	1.0872	1.0631	1.0778	1.0492	30	0.3513	0.3371	0.3364	0.3388	0.3345	0.3364	46	1.7112	1.8689	1.7667	1.753	1.4166	1.4666	46	1.4418	1.256	1.2129	0.8801	0.8606	0.8168	46	1.1308	1.1015	1.1429	1.0814	1.0655	1.0808	30	0.3628	0.3555	0.3425	0.3469	0.3479	0.3428	46	1.5277	1.6347	1.6732	1.6608	1.626	1.4838	46	1.1606	1.1991	1.0378	1.05	0.8507	0.8857	46	1.4764	1.2187	1.1167	1.212	0.8458	0.8938	30	0.3231	0.3298	0.3214	0.3198	0.3121	0.346
91	1.5762	1.5577	1.586	1.4938	1.4898	1.505	91	1.2966	1.3099	1.4335	1.0572	0.905	0.7556	91	1.0907	1.0899	1.1094	0.9969	1.0094	1.0088	60	0.2997	0.3324	0.3486	0.3376	0.3081	0.3328	91	1.3117	1.6091	1.7107	1.5328	1.498	1.2606	91	1.1006	1.138	1.1322	0.993	0.9977	1.01	91	1.1384	1.1128	1.1185	1.0113	0.9953	0.9966	60	0.3272	0.3389	0.3217	0.3058	0.3083	0.3087	91	1.85	1.7189	1.885	1.7867	1.4876	1.138	91	1.4699	1.2238	0.8402	0.6858	1.2883	1.04	91	1.1347	1.1282	1.0988	1.0272	1.024	0.9892	60	0.3638	0.3501	0.3541	0.3324	0.3208	0.333	91	1.6957	1.6527	1.6325	1.5505	1.3883	1.4936	91	1.3606	1.2819	1.3078	0.8813	0.8634	0.902	91	1.1016	1.1105	1.0868	1.0463	1.0593	1.0316	60	0.3508	0.3371	0.3366	0.3373	0.3328	0.3353	91	1.7065	1.8618	1.7634	1.7319	1.3978	1.4426	91	1.4398	1.2516	1.2113	0.8526	0.8346	0.791	91	1.13	1.1016	1.1425	1.0643	1.0459	1.064	60	0.3639	0.3555	0.3427	0.3448	0.3461	0.3414	91	1.5296	1.6335	1.672	1.642	1.6131	1.4688	91	1.1597	1.195	1.03	1.0301	0.8354	0.8683	91	1.4769	1.2176	1.1142	1.1963	0.8347	0.8857	60	0.3234	0.3306	0.3216	0.3199	0.3119	0.3431
136	1.5777	1.5571	1.5845	1.4808	1.4766	1.4922	136	1.2946	1.3087	1.4332	1.0014	0.8857	0.7444	136	1.087	1.09	1.1089	0.9867	0.9995	0.9976	90	0.2999	0.3335	0.3489	0.3371	0.3079	0.3326	136	1.3073	1.6027	1.707	1.4927	1.4709	1.2457	136	1.1	1.136	1.1317	0.9782	0.9804	0.9921	136	1.1379	1.1123	1.1169	0.996	0.9781	0.9805	90	0.3269	0.34	0.3208	0.3018	0.3048	0.3047	136	1.8466	1.7175	1.8842	1.7532	1.4472	1.1254	136	1.4706	1.2231	0.8378	0.6355	1.2792	1.0194	136	1.1341	1.1276	1.0982	1.013	1.0092	0.9768	90	0.3641	0.3507	0.3555	0.3308	0.3194	0.3314	136	1.6973	1.6541	1.6315	1.5385	1.3759	1.4804	136	1.359	1.282	1.308	0.8614	0.8486	0.8878	136	1.101	1.1096	1.0861	1.0317	1.045	1.0216	90	0.351	0.3369	0.3365	0.3359	0.3316	0.3345	136	1.7028	1.857	1.7626	1.7162	1.3804	1.4267	136	1.4398	1.2517	1.2107	0.8294	0.8183	0.7713	136	1.1292	1.101	1.1416	1.0493	1.0321	1.0502	90	0.3623	0.3553	0.3422	0.3429	0.3447	0.3403	136	1.5283	1.6311	1.6731	1.6269	1.5954	1.4544	136	1.1582	1.1961	1.0277	1.013	0.8207	0.8519	136	1.4771	1.2149	1.1118	1.183	0.824	0.8762	90	0.3232	0.3294	0.3215	0.3198	0.3117	0.3419
182	1.5757	1.5554	1.5836	1.47	1.4601	1.4809	182	1.2942	1.3091	1.4329	0.9896	0.8704	0.7334	182	1.0898	1.0899	1.1085	0.9774	0.991	0.9881	120	0.2996	0.3336	0.3498	0.3364	0.3076	0.3335	182	1.3032	1.5985	1.705	1.4684	1.4472	1.2317	182	1.0989	1.1355	1.1303	0.9614	0.9654	0.9775	182	1.1362	1.1116	1.117	0.979	0.9621	0.9635	120	0.3266	0.3386	0.3206	0.2983	0.301	0.3009	182	1.8455	1.7138	1.8847	1.7336	1.4206	1.1144	182	1.4687	1.2213	0.8354	0.6184	1.2714	1.0097	182	1.1339	1.1273	1.0983	1.0015	0.9969	0.9661	120	0.3644	0.3503	0.3547	0.3297	0.3181	0.33	182	1.6984	1.6516	1.631	1.5251	1.3619	1.4748	182	1.3575	1.2809	1.3056	0.846	0.8354	0.8724	182	1.1003	1.1089	1.0852	1.02	1.0325	1.0087	120	0.3505	0.3368	0.336	0.3345	0.33	0.3333	182	1.7015	1.8533	1.7619	1.7032	1.3661	1.4144	182	1.4379	1.2503	1.2089	0.8136	0.805	0.7546	182	1.1286	1.1002	1.1406	1.0352	1.0193	1.0373	120	0.362	0.3548	0.342	0.3416	0.343	0.3383	182	1.528	1.6293	1.6688	1.6125	1.5814	1.4421	182	1.1561	1.1957	1.0278	0.9955	0.8056	0.8353	182	1.477	1.2145	1.1114	1.1706	0.8126	0.8642	120	0.3232	0.3291	0.3214	0.3193	0.3119	0.3412
227	1.5755	1.5554	1.5827	1.4602	1.45	1.47	227	1.2936	1.3077	1.433	0.9812	0.8606	0.7249	227	1.0905	1.089	1.1083	0.97	0.9837	0.98	150	0.2994	0.3334	0.3494	0.3361	0.3077	0.3339	227	1.3008	1.595	1.7006	1.4524	1.4282	1.2176	227	1.0981	1.1365	1.1294	0.9464	0.9543	0.964	227	1.1353	1.1143	1.1154	0.9624	0.9456	0.947	150	0.3259	0.3375	0.3201	0.2942	0.2972	0.2965	227	1.8437	1.7104	1.8798	1.7174	1.4035	1.1055	227	1.4688	1.221	0.8341	0.6085	1.2664	1.0021	227	1.1339	1.1274	1.0979	0.9918	0.9868	0.957	150	0.3643	0.3502	0.3548	0.3284	0.3167	0.3288	227	1.7001	1.6513	1.6308	1.513	1.3522	1.4628	227	1.3576	1.2798	1.3035	0.8329	0.8229	0.8609	227	1.103	1.1088	1.0858	1.0085	1.0234	0.9951	150	0.3502	0.3361	0.3357	0.3333	0.3291	0.3321	227	1.6974	1.8475	1.7606	1.6887	1.3478	1.4019	227	1.4361	1.25	1.2081	0.8042	0.7952	0.7424	227	1.128	1.0999	1.1402	1.0232	1.0078	1.0256	150	0.3621	0.3546	0.3418	0.34	0.3418	0.337	227	1.5272	1.6271	1.6682	1.5986	1.5666	1.4319	227	1.1557	1.1932	1.0281	0.9818	0.7919	0.8218	227	1.4782	1.2132	1.1103	1.1588	0.8034	0.8544	150	0.3232	0.3294	0.3214	0.3196	0.3118	0.3407
272	1.5747	1.5544	1.5816	1.4509	1.4412	1.4608	272	1.2925	1.307	1.4322	0.9752	0.8546	0.7172	272	1.0872	1.0884	1.1081	0.9635	0.9775	0.9728	180	0.2998	0.3324	0.3485	0.3358	0.3072	0.334	272	1.2996	1.5899	1.6968	1.4342	1.4105	1.2033	272	1.097	1.1357	1.1291	0.9318	0.9408	0.9516	272	1.1342	1.1143	1.1149	0.9475	0.9299	0.9311	180	0.3258	0.337	0.3198	0.2903	0.2928	0.2926	272	1.8417	1.7084	1.8816	1.7052	1.3894	1.0968	272	1.469	1.2203	0.8338	0.5986	1.2624	0.9978	272	1.1334	1.127	1.0974	0.9837	0.9782	0.9486	180	0.3642	0.3495	0.3544	0.3272	0.3158	0.3275	272	1.699	1.6498	1.6298	1.5007	1.3413	1.45	272	1.3565	1.2788	1.3025	0.8206	0.8114	0.855	272	1.1054	1.1075	1.0844	0.997	1.0114	0.9878	180	0.3501	0.3359	0.3351	0.3323	0.3279	0.3312	272	1.6975	1.8449	1.7601	1.6766	1.3327	1.3895	272	1.4359	1.2494	1.2077	0.798	0.7868	0.7331	272	1.128	1.0992	1.1388	1.012	0.9967	1.0141	180	0.3623	0.3541	0.3416	0.3391	0.3402	0.3354	272	1.5276	1.6256	1.6665	1.5854	1.5529	1.4186	272	1.155	1.1956	1.0308	0.9727	0.7813	0.8085	272	1.4769	1.2108	1.1099	1.1489	0.7931	0.8446	180	0.3229	0.3294	0.3211	0.3194	0.3114	0.3406
318	1.574	1.554	1.5815	1.4451	1.4352	1.4543	318	1.2926	1.3068	1.4316	0.9728	0.851	0.7115	318	1.0887	1.0884	1.1073	0.9584	0.9722	0.9673	210	0.2988	0.3319	0.3486	0.3354	0.3068	0.3348	318	1.2989	1.5865	1.695	1.4167	1.3934	1.1891	318	1.096	1.134	1.1289	0.9199	0.9291	0.938	318	1.1327	1.1055	1.1131	0.931	0.9142	0.9143	210	0.3255	0.3372	0.3196	0.2866	0.289	0.2881	318	1.8431	1.7069	1.8786	1.6971	1.3766	1.0884	318	1.4688	1.2198	0.8335	0.592	1.2592	0.9911	318	1.1332	1.1266	1.0971	0.9763	0.9707	0.9412	210	0.3639	0.3494	0.3542	0.3259	0.3145	0.3264	318	1.6982	1.6498	1.6281	1.4884	1.3295	1.4342	318	1.3558	1.2779	1.3024	0.8113	0.8007	0.8479	318	1.1052	1.1066	1.0835	0.9881	1.0025	0.9719	210	0.3501	0.3354	0.335	0.3313	0.3268	0.3305	318	1.6962	1.8422	1.7593	1.6656	1.3206	1.3777	318	1.4356	1.2486	1.2069	0.7926	0.7811	0.7261	318	1.128	1.0988	1.138	1.0013	0.9864	1.0038	210	0.3615	0.354	0.3411	0.338	0.339	0.334	318	1.5272	1.6281	1.6648	1.5755	1.5428	1.4082	318	1.1547	1.1971	1.0312	0.9648	0.7724	0.8005	318	1.4768	1.2116	1.1071	1.1418	0.7831	0.8361	210	0.3231	0.3296	0.3211	0.3192	0.3113	0.3407
363	1.573	1.5528	1.5811	1.4411	1.4286	1.4488	363	1.2913	1.3061	1.4317	0.9705	0.8472	0.7065	363	1.0889	1.0876	1.1068	0.9539	0.9673	0.962	240	0.299	0.3312	0.3497	0.3351	0.3064	0.3341	363	1.2991	1.5814	1.6913	1.398	1.376	1.1743	363	1.096	1.1329	1.1282	0.9084	0.9165	0.9266	363	1.1315	1.1042	1.1104	0.9146	0.8978	0.8991	240	0.3245	0.3362	0.3193	0.2825	0.2846	0.2838	363	1.8415	1.7036	1.8793	1.69	1.3653	1.0803	363	1.4672	1.2193	0.833	0.5825	1.2574	0.9818	363	1.1329	1.1266	1.0969	0.9705	0.9649	0.9354	240	0.3637	0.3486	0.3541	0.3244	0.3134	0.325	363	1.6972	1.6491	1.6276	1.4774	1.3184	1.4239	363	1.3555	1.277	1.3002	0.8034	0.7926	0.8454	363	1.1039	1.1065	1.0832	0.9792	0.9942	0.9722	240	0.3499	0.3355	0.3347	0.3302	0.3262	0.3288	363	1.6939	1.8406	1.7584	1.6533	1.3101	1.3654	363	1.4353	1.2479	1.206	0.7878	0.7766	0.7196	363	1.127	1.0983	1.1368	0.992	0.977	0.9939	240	0.3614	0.3542	0.3412	0.3369	0.3377	0.3329	363	1.5268	1.6216	1.6643	1.5631	1.5322	1.3967	363	1.1541	1.195	1.0363	0.9597	0.7646	0.793	363	1.4765	1.2096	1.1074	1.1348	0.7756	0.8272	240	0.3226	0.3293	0.3213	0.3192	0.3114	0.3406
409	1.5724	1.5528	1.5806	1.4343	1.4237	1.4441	409	1.2906	1.3054	1.4305	0.9693	0.8448	0.7024	409	1.0891	1.0874	1.1066	0.9506	0.9633	0.9582	270	0.2989	0.3309	0.3497	0.3351	0.306	0.3328	409	1.2986	1.5788	1.6872	1.3817	1.3578	1.1585	409	1.0945	1.1313	1.1268	0.8968	0.9064	0.9157	409	1.1305	1.1051	1.1116	0.8986	0.8819	0.8824	270	0.3248	0.336	0.3186	0.2784	0.2805	0.2795	409	1.8413	1.7018	1.8791	1.6846	1.356	1.0732	409	1.467	1.2189	0.8326	0.5736	1.2551	0.9858	409	1.1327	1.1258	1.0961	0.9657	0.9599	0.9307	270	0.3638	0.3482	0.3538	0.3235	0.3119	0.3241	409	1.6962	1.6494	1.6287	1.4666	1.3096	1.4138	409	1.3547	1.2766	1.2996	0.7969	0.7859	0.8368	409	1.1028	1.1058	1.0821	0.9723	0.9876	0.9652	270	0.3495	0.3352	0.3347	0.3296	0.3248	0.3282	409	1.6932	1.8395	1.7575	1.644	1.301	1.3544	409	1.4343	1.2476	1.2057	0.7845	0.7735	0.7153	409	1.1271	1.0978	1.1363	0.9842	0.9688	0.9856	270	0.3612	0.3536	0.3409	0.3359	0.3361	0.3317	409	1.5263	1.621	1.6638	1.5568	1.5225	1.3885	409	1.1532	1.1906	1.0374	0.9583	0.7589	0.7879	409	1.4764	1.2087	1.1063	1.1305	0.7682	0.8194	270	0.3227	0.3291	0.321	0.3191	0.3115	0.3404
454	1.5713	1.5518	1.5799	1.4307	1.4199	1.4406	454	1.2897	1.3045	1.43	0.9684	0.8432	0.6996	454	1.0874	1.0872	1.106	0.9476	0.9602	0.9544	300	0.2989	0.3312	0.3491	0.3348	0.3057	0.3324	454	1.298	1.5771	1.6838	1.3647	1.3404	1.1424	454	1.0933	1.1317	1.1279	0.8871	0.8962	0.9058	454	1.1298	1.1018	1.109	0.8831	0.8651	0.8657	300	0.3243	0.3356	0.3186	0.2744	0.2764	0.275	454	1.8414	1.7007	1.8769	1.6786	1.3481	1.0658	454	1.4666	1.2185	0.8325	0.5705	1.2533	0.9845	454	1.1322	1.126	1.0962	0.9618	0.9554	0.9263	300	0.3636	0.3479	0.3537	0.3226	0.3112	0.3228	454	1.6954	1.6468	1.6262	1.4605	1.2999	1.4039	454	1.3544	1.2759	1.2994	0.7929	0.7795	0.8354	454	1.1022	1.1053	1.0827	0.966	0.9822	0.9536	300	0.3495	0.3351	0.3345	0.3287	0.3242	0.3276	454	1.6918	1.8383	1.7566	1.6351	1.2925	1.3424	454	1.4332	1.247	1.2055	0.7817	0.7707	0.712	454	1.127	1.0974	1.1358	0.977	0.9614	0.9776	300	0.361	0.3536	0.3408	0.3347	0.335	0.3307	454	1.526	1.6205	1.6642	1.5502	1.5214	1.3801	454	1.1524	1.1888	1.0247	0.9552	0.7549	0.7845	454	1.476	1.2074	1.1054	1.1252	0.7615	0.8134	300	0.3225	0.329	0.321	0.3191	0.3112	0.3408
499	1.5707	1.5514	1.579	1.4274	1.4158	1.4373	499	1.2897	1.3046	1.4298	0.9672	0.8419	0.6972	499	1.0886	1.0869	1.1057	0.9455	0.9577	0.9513	330	0.2988	0.3308	0.3495	0.3342	0.3052	0.3317	499	1.2981	1.5723	1.6812	1.349	1.3247	1.1267	499	1.0923	1.13	1.1262	0.8764	0.8863	0.8957	499	1.1285	1.1008	1.1083	0.8667	0.8486	0.8497	330	0.3237	0.3354	0.3179	0.2702	0.2719	0.2705	499	1.841	1.6987	1.8764	1.6748	1.3414	1.0585	499	1.4661	1.2179	0.8323	0.5642	1.2511	0.9847	499	1.1319	1.1259	1.0962	0.9578	0.9515	0.9229	330	0.3629	0.3472	0.3533	0.3207	0.3099	0.3215	499	1.6943	1.6469	1.6266	1.453	1.2943	1.3972	499	1.3529	1.275	1.2997	0.789	0.7754	0.8362	499	1.1016	1.1051	1.0822	0.9618	0.9774	0.9481	330	0.3492	0.3351	0.3342	0.328	0.3236	0.3264	499	1.6921	1.8382	1.7573	1.6267	1.2852	1.3318	499	1.4334	1.247	1.2048	0.7797	0.7685	0.7094	499	1.1259	1.0967	1.1347	0.9706	0.9545	0.9712	330	0.3607	0.3537	0.3403	0.3332	0.3334	0.3293	499	1.5261	1.6179	1.6623	1.5449	1.5152	1.3727	499	1.1515	1.1882	1.0225	0.9531	0.7521	0.782	499	1.4771	1.207	1.1065	1.1239	0.756	0.8075	330	0.3224	0.3287	0.3209	0.3193	0.3111	0.3411
545	1.5714	1.5516	1.579	1.4254	1.4144	1.4352	545	1.2886	1.3034	1.4288	0.9659	0.8406	0.6955	545	1.0873	1.0859	1.1054	0.9435	0.9558	0.949	360	0.2983	0.3309	0.3488	0.3338	0.3049	0.3316	545	1.2979	1.5739	1.6791	1.3301	1.307	1.1109	545	1.0913	1.1294	1.1248	0.8668	0.8755	0.8855	545	1.1267	1.0994	1.1058	0.8511	0.8322	0.8327	360	0.3233	0.335	0.3174	0.266	0.2678	0.2661	545	1.8414	1.698	1.8755	1.6711	1.3363	1.0514	545	1.4651	1.2171	0.8319	0.5581	1.249	0.9747	545	1.1317	1.1259	1.096	0.9548	0.948	0.9198	360	0.363	0.3472	0.3529	0.32	0.3091	0.3204	545	1.6946	1.646	1.6267	1.4472	1.2861	1.3896	545	1.3527	1.2735	1.2986	0.7861	0.7705	0.8329	545	1.1018	1.105	1.0816	0.9573	0.9735	0.9449	360	0.3493	0.3347	0.3341	0.3271	0.3228	0.3257	545	1.6923	1.8383	1.7562	1.6197	1.2761	1.3211	545	1.4329	1.2452	1.2039	0.7776	0.7662	0.7071	545	1.1254	1.0963	1.1341	0.9648	0.9484	0.9651	360	0.3606	0.3532	0.3401	0.3318	0.3324	0.3283	545	1.5264	1.6174	1.6593	1.5403	1.5121	1.3677	545	1.1505	1.1877	1.0244	0.9532	0.75	0.7801	545	1.475	1.2053	1.1041	1.1193	0.7507	0.803	360	0.3226	0.3287	0.321	0.3193	0.3114	0.3412
590	1.5701	1.5506	1.5782	1.423	1.411	1.4333	590	1.2883	1.3035	1.4291	0.9647	0.8396	0.6937	590	1.0874	1.0856	1.105	0.9417	0.9536	0.9462	390	0.2987	0.331	0.3479	0.3333	0.3047	0.3314	590	1.2963	1.5748	1.6761	1.3144	1.2914	1.0953	590	1.09	1.1271	1.124	0.8565	0.866	0.8765	590	1.1255	1.0992	1.105	0.8348	0.8165	0.8161	390	0.3235	0.3345	0.3178	0.2617	0.2636	0.2614	590	1.8403	1.6968	1.8745	1.6677	1.3321	1.0449	590	1.4648	1.2172	0.8319	0.5534	1.2478	0.98	590	1.1314	1.1256	1.0957	0.9522	0.9451	0.9177	390	0.363	0.3474	0.3528	0.3189	0.3079	0.3193	590	1.6937	1.647	1.6246	1.442	1.2808	1.3816	590	1.3526	1.2732	1.2983	0.7841	0.7672	0.8331	590	1.1011	1.104	1.0812	0.9536	0.9701	0.9443	390	0.3489	0.3347	0.3338	0.3266	0.3222	0.3251	590	1.6922	1.8383	1.7556	1.6145	1.2683	1.3121	590	1.4311	1.2455	1.2031	0.7759	0.7643	0.7047	590	1.1244	1.0959	1.134	0.96	0.9436	0.9604	390	0.3606	0.353	0.3402	0.331	0.3311	0.3269	590	1.527	1.6154	1.6596	1.5376	1.5084	1.3629	590	1.1497	1.1866	1.0312	0.9521	0.7474	0.7776	590	1.475	1.2059	1.1041	1.1188	0.747	0.7997	390	0.3226	0.3287	0.321	0.3192	0.3112	0.3416
635	1.5689	1.5496	1.5769	1.4206	1.4097	1.4318	635	1.2872	1.3029	1.4282	0.9633	0.8386	0.6926	635	1.0847	1.0859	1.1048	0.9403	0.9523	0.9446	420	0.2985	0.3309	0.348	0.3327	0.3043	0.3316	635	1.2949	1.5712	1.6718	1.2963	1.2743	1.0787	635	1.0889	1.1284	1.1229	0.8476	0.8564	0.8672	635	1.1243	1.0987	1.1053	0.8193	0.8016	0.801	420	0.3226	0.3344	0.317	0.2572	0.2591	0.2568	635	1.8402	1.696	1.8753	1.6645	1.327	1.0392	635	1.4642	1.2164	0.8314	0.5481	1.2453	0.9773	635	1.1312	1.1255	1.0957	0.9496	0.9426	0.9153	420	0.3623	0.347	0.3528	0.3177	0.3066	0.3181	635	1.6926	1.646	1.6263	1.4396	1.2786	1.3767	635	1.3523	1.2725	1.2975	0.7815	0.7644	0.8299	635	1.1006	1.1035	1.0807	0.9505	0.9664	0.9397	420	0.3487	0.3341	0.3336	0.3257	0.3213	0.3241	635	1.6904	1.836	1.7544	1.6089	1.2611	1.3038	635	1.431	1.2451	1.2025	0.774	0.7625	0.703	635	1.1248	1.0953	1.1332	0.9549	0.9385	0.9561	420	0.3604	0.3528	0.3399	0.3297	0.3298	0.3258	635	1.5279	1.614	1.6602	1.5352	1.5079	1.3601	635	1.1494	1.1857	1.0316	0.9508	0.7475	0.7768	635	1.4737	1.2057	1.1036	1.1173	0.744	0.7971	420	0.3224	0.3287	0.3207	0.3225	0.3108	0.3414
681	1.5694	1.5489	1.5767	1.4194	1.4074	1.4298	681	1.2871	1.3024	1.4278	0.9625	0.8377	0.691	681	1.0841	1.0853	1.1047	0.9389	0.9508	0.9434	450	0.2985	0.3314	0.3494	0.3321	0.304	0.3309	681	1.2941	1.5705	1.67	1.2806	1.2576	1.0631	681	1.0876	1.1263	1.1225	0.839	0.8481	0.8578	681	1.1233	1.097	1.1024	0.8028	0.7859	0.7848	450	0.3225	0.3342	0.3166	0.2531	0.255	0.2526	681	1.8394	1.6958	1.8752	1.6624	1.3234	1.0341	681	1.4641	1.2165	0.8312	0.544	1.2442	0.9751	681	1.1313	1.1252	1.0955	0.9473	0.9408	0.9133	450	0.3624	0.3469	0.3524	0.3168	0.3058	0.3167	681	1.6918	1.6452	1.6251	1.4371	1.2719	1.3745	681	1.3516	1.2711	1.2955	0.7802	0.7628	0.8245	681	1.1002	1.1028	1.0813	0.9485	0.9642	0.9352	450	0.3486	0.3343	0.3337	0.3252	0.321	0.3238	681	1.6895	1.836	1.7545	1.6045	1.2541	1.2967	681	1.4301	1.2442	1.2017	0.7725	0.7609	0.7011	681	1.1239	1.0949	1.1332	0.9504	0.9347	0.9522	450	0.3605	0.3527	0.3397	0.329	0.3289	0.3247	681	1.5277	1.6133	1.6596	1.5352	1.5082	1.3581	681	1.1488	1.1853	1.0213	0.9507	0.7466	0.7774	681	1.4739	1.202	1.1038	1.1152	0.7404	0.7943	450	0.3223	0.3284	0.3207	0.3243	0.3106	0.3417
726	1.5678	1.5478	1.5767	1.4175	1.4057	1.4278	726	1.2864	1.3017	1.427	0.961	0.8373	0.6903	726	1.0848	1.0847	1.1039	0.9374	0.9494	0.9421	480	0.2984	0.3315	0.3488	0.332	0.3042	0.3304	726	1.2918	1.5707	1.6664	1.2647	1.242	1.0472	726	1.0868	1.1261	1.1215	0.8298	0.8381	0.8483	726	1.1221	1.0932	1.1017	0.7874	0.7699	0.7688	480	0.322	0.334	0.3162	0.249	0.2505	0.2481	726	1.84	1.6937	1.8737	1.6593	1.3196	1.0292	726	1.4636	1.216	0.8309	0.5398	1.2424	0.9674	726	1.1308	1.125	1.095	0.9453	0.9387	0.9115	480	0.3622	0.3469	0.3525	0.3151	0.3046	0.3162	726	1.6917	1.6443	1.6236	1.433	1.2691	1.3694	726	1.3505	1.2709	1.2974	0.7789	0.7602	0.8261	726	1.0995	1.1027	1.08	0.945	0.9592	0.936	480	0.3482	0.3344	0.3337	0.3244	0.3204	0.3229	726	1.6886	1.8355	1.7542	1.6006	1.2485	1.2902	726	1.4278	1.2434	1.2013	0.7711	0.7592	0.6994	726	1.1236	1.094	1.1325	0.9459	0.9305	0.9486	480	0.3598	0.3526	0.3396	0.3278	0.328	0.3239	726	1.5278	1.6131	1.6555	1.5343	1.5054	1.3566	726	1.1484	1.1869	1.0216	0.9499	0.7462	0.7765	726	1.4718	1.2036	1.1024	1.1132	0.7382	0.793	480	0.3222	0.3286	0.3206	0.3196	0.3107	0.3417
771	1.5668	1.5472	1.5754	1.4158	1.4043	1.426	771	1.2857	1.301	1.4259	0.96	0.8364	0.6891	771	1.0844	1.0846	1.1037	0.9365	0.9481	0.9408	510	0.2982	0.3312	0.3486	0.3314	0.3042	0.3311	771	1.2915	1.5697	1.6648	1.2477	1.2248	1.0321	771	1.0855	1.1253	1.1202	0.8205	0.8296	0.8392	771	1.121	1.0934	1.1011	0.7734	0.7542	0.7527	510	0.3217	0.3335	0.3162	0.2448	0.2463	0.2436	771	1.837	1.6934	1.873	1.6577	1.3167	1.0251	771	1.4634	1.2152	0.8304	0.5371	1.241	0.9699	771	1.1303	1.1252	1.0947	0.9435	0.9369	0.9098	510	0.3619	0.3463	0.3519	0.3143	0.3038	0.315	771	1.6898	1.6434	1.6231	1.4313	1.2655	1.3672	771	1.3499	1.2706	1.2972	0.7779	0.7594	0.8229	771	1.0997	1.1025	1.0795	0.9439	0.9578	0.9362	510	0.3484	0.334	0.3332	0.3239	0.3195	0.3227	771	1.6893	1.8353	1.7525	1.5973	1.2432	1.2848	771	1.4294	1.2429	1.2005	0.7692	0.7574	0.6978	771	1.1232	1.0939	1.1323	0.9426	0.9276	0.946	510	0.36	0.3529	0.3392	0.3268	0.3265	0.3225	771	1.5284	1.6111	1.6562	1.5321	1.5029	1.3547	771	1.1475	1.185	1.0275	0.9494	0.7468	0.7762	771	1.4725	1.2032	1.1029	1.1143	0.7353	0.791	510	0.3221	0.3283	0.3203	0.3195	0.3103	0.3417
817	1.5655	1.5469	1.5745	1.4144	1.4032	1.4243	817	1.2858	1.3008	1.4267	0.9594	0.8355	0.6889	817	1.0852	1.0841	1.1034	0.9351	0.9469	0.9396	540	0.2984	0.3325	0.3493	0.3314	0.3044	0.3315	817	1.2898	1.5681	1.6628	1.2331	1.2078	1.0169	817	1.0852	1.1227	1.1201	0.8124	0.8207	0.8304	817	1.1197	1.0931	1.0985	0.7567	0.7385	0.7376	540	0.3217	0.3331	0.3157	0.2404	0.242	0.239	817	1.8374	1.693	1.8732	1.6562	1.3141	1.0214	817	1.4633	1.2152	0.8307	0.5345	1.2397	0.9752	817	1.1305	1.1249	1.0946	0.9417	0.9354	0.9084	540	0.3621	0.3462	0.3521	0.3132	0.3026	0.3136	817	1.6882	1.6434	1.623	1.4274	1.2642	1.368	817	1.35	1.2691	1.2971	0.7763	0.7581	0.8219	817	1.0995	1.1021	1.0792	0.9416	0.9572	0.9277	540	0.3481	0.3341	0.3331	0.3232	0.3191	0.322	817	1.6883	1.8346	1.7519	1.5946	1.2386	1.2805	817	1.43	1.2426	1.1996	0.768	0.7558	0.6963	817	1.1217	1.0935	1.1319	0.9393	0.9243	0.9429	540	0.3596	0.3524	0.3395	0.326	0.3253	0.3216	817	1.5278	1.611	1.6544	1.5282	1.5032	1.3536	817	1.1479	1.1844	1.0337	0.9486	0.7451	0.776	817	1.4708	1.2024	1.103	1.1129	0.734	0.7893	540	0.3223	0.3283	0.3207	0.3199	0.3104	0.3422
862	1.565	1.5456	1.574	1.4128	1.401	1.4229	862	1.2843	1.2999	1.425	0.9582	0.8348	0.6878	862	1.0816	1.0839	1.1032	0.9338	0.9455	0.9384	570	0.2981	0.3327	0.348	0.3307	0.3042	0.3312	862	1.289	1.5678	1.6599	1.2184	1.1929	1.002	862	1.0836	1.1237	1.1168	0.8051	0.8131	0.821	862	1.118	1.0916	1.0969	0.7414	0.7242	0.7227	570	0.3211	0.3327	0.3155	0.2363	0.2376	0.2346	862	1.8356	1.6915	1.8701	1.6533	1.3115	1.0182	862	1.4629	1.2145	0.83	0.5321	1.2384	0.9692	862	1.1302	1.1246	1.0943	0.9396	0.9336	0.9069	570	0.362	0.3461	0.3516	0.3119	0.3018	0.3125	862	1.6873	1.6424	1.6211	1.4239	1.2634	1.3609	862	1.3496	1.2687	1.2962	0.7755	0.7568	0.82	862	1.099	1.1014	1.0779	0.9391	0.9565	0.9243	570	0.348	0.334	0.3329	0.3226	0.3181	0.3216	862	1.6879	1.8336	1.7511	1.5918	1.2342	1.2759	862	1.4282	1.2422	1.1996	0.7662	0.7546	0.6952	862	1.1228	1.0933	1.1316	0.9362	0.9216	0.94	570	0.3597	0.3519	0.3393	0.3248	0.3241	0.3205	862	1.5277	1.6082	1.6526	1.5273	1.4995	1.3526	862	1.1465	1.183	1.0195	0.9492	0.744	0.774	862	1.4693	1.2028	1.1009	1.1094	0.7322	0.7884	570	0.3221	0.3283	0.3203	0.3197	0.3106	0.3426
907	1.5641	1.5448	1.5729	1.411	1.3995	1.421	907	1.2837	1.2996	1.4244	0.9573	0.8341	0.6872	907	1.0814	1.0831	1.1028	0.9326	0.9439	0.9371	600	0.2979	0.333	0.3469	0.3302	0.3042	0.3301	907	1.2876	1.564	1.6579	1.2025	1.1769	0.9859	907	1.0832	1.1237	1.1156	0.7954	0.8055	0.8127	907	1.1167	1.0901	1.0964	0.7266	0.7095	0.7073	600	0.3209	0.3322	0.3151	0.232	0.233	0.2301	907	1.8367	1.6916	1.867	1.6511	1.3093	1.0154	907	1.462	1.2141	0.8301	0.5304	1.2366	0.9677	907	1.1298	1.1244	1.0939	0.9385	0.9323	0.9054	600	0.3616	0.3462	0.3512	0.3105	0.3004	0.3113	907	1.6859	1.6406	1.6197	1.4231	1.2589	1.3574	907	1.3485	1.2684	1.3006	0.776	0.7562	0.819	907	1.0981	1.1014	1.0769	0.9385	0.9545	0.9231	600	0.348	0.3336	0.3327	0.3219	0.3175	0.3207	907	1.6856	1.8336	1.7492	1.5887	1.2304	1.2726	907	1.4277	1.2414	1.1994	0.7645	0.7529	0.6932	907	1.1218	1.0924	1.1305	0.9333	0.9185	0.9372	600	0.3594	0.352	0.3391	0.324	0.3231	0.3195	907	1.5287	1.6065	1.653	1.5272	1.498	1.3512	907	1.1455	1.183	1.0179	0.9478	0.7442	0.7743	907	1.4688	1.201	1.101	1.1094	0.7323	0.7878	600	0.322	0.3283	0.3203	0.3193	0.3102	0.3421
953	1.5638	1.5443	1.5722	1.4097	1.3984	1.4186	953	1.2835	1.2983	1.4232	0.9564	0.8333	0.6866	953	1.0814	1.0827	1.1029	0.9315	0.9429	0.9364	630	0.2979	0.3321	0.3469	0.3299	0.3029	0.3304	953	1.2859	1.5635	1.6582	1.1875	1.1607	0.971	953	1.0814	1.121	1.1156	0.7871	0.7962	0.8037	953	1.1158	1.0881	1.0948	0.7118	0.6943	0.6927	630	0.3207	0.3323	0.3146	0.2278	0.2287	0.2254	953	1.8361	1.691	1.8696	1.6498	1.3077	1.0126	953	1.4618	1.214	0.8302	0.5289	1.2359	0.9608	953	1.1296	1.1243	1.0937	0.937	0.9309	0.9043	630	0.3614	0.3462	0.3515	0.3098	0.2996	0.3101	953	1.6853	1.6412	1.6192	1.4209	1.2562	1.3577	953	1.3482	1.269	1.3004	0.7735	0.756	0.8167	953	1.0975	1.1008	1.0771	0.9365	0.9503	0.9232	630	0.348	0.3337	0.3329	0.3212	0.3172	0.32	953	1.6852	1.8322	1.749	1.5863	1.2269	1.2694	953	1.426	1.2404	1.2002	0.7632	0.7511	0.6916	953	1.1215	1.0922	1.1303	0.9302	0.9159	0.9345	630	0.3597	0.3516	0.3388	0.3232	0.3223	0.3184	953	1.5278	1.6078	1.6494	1.5254	1.4977	1.3502	953	1.1456	1.1815	1.0186	0.9472	0.7441	0.7746	953	1.4682	1.1993	1.0998	1.11	0.7307	0.7877	630	0.322	0.3283	0.3203	0.3195	0.3103	0.342
998	1.5628	1.5443	1.5709	1.4075	1.3963	1.4179	998	1.2837	1.2977	1.4226	0.9548	0.8327	0.6856	998	1.0809	1.0824	1.1022	0.9304	0.942	0.9352	660	0.2977	0.3318	0.3488	0.3292	0.3025	0.3313	998	1.2853	1.562	1.6546	1.1724	1.1473	0.9558	998	1.0807	1.1196	1.1157	0.778	0.7869	0.7947	998	1.1143	1.0874	1.0933	0.6973	0.6792	0.6781	660	0.3203	0.3317	0.3145	0.2232	0.2244	0.221	998	1.834	1.6899	1.8656	1.6478	1.3059	1.0102	998	1.4606	1.2133	0.8297	0.5275	1.2343	0.9581	998	1.1298	1.1247	1.0938	0.9358	0.9296	0.9034	660	0.3612	0.3461	0.3508	0.3084	0.2985	0.3092	998	1.6836	1.64	1.6185	1.4184	1.2565	1.3582	998	1.3469	1.2685	1.2963	0.7717	0.754	0.8133	998	1.0974	1.1004	1.0775	0.9361	0.9493	0.9195	660	0.3472	0.3335	0.3328	0.321	0.3167	0.3198	998	1.686	1.8314	1.7486	1.5836	1.2239	1.2665	998	1.4266	1.2401	1.1993	0.7615	0.7495	0.6899	998	1.1204	1.092	1.1295	0.9279	0.9137	0.9319	660	0.3591	0.3519	0.3385	0.3223	0.321	0.3171	998	1.5275	1.6067	1.6492	1.5236	1.4973	1.3479	998	1.1455	1.1822	1.0233	0.9462	0.7439	0.7737	998	1.4669	1.1993	1.1004	1.1088	0.7296	0.7864	660	0.3219	0.3281	0.3203	0.3195	0.3101	0.3423
1044	1.5612	1.5434	1.5705	1.4061	1.395	1.4156	1044	1.2833	1.298	1.4222	0.9544	0.8318	0.6853	1044	1.081	1.0821	1.1018	0.9292	0.9407	0.9342	690	0.2977	0.3317	0.3479	0.3289	0.3023	0.331	1044	1.2837	1.5599	1.6547	1.1589	1.1323	0.9415	1044	1.0793	1.1207	1.1152	0.7701	0.7778	0.7874	1044	1.1132	1.0861	1.0937	0.6822	0.6653	0.6634	690	0.3201	0.3314	0.3139	0.2189	0.2203	0.2164	1044	1.8343	1.6909	1.8684	1.6462	1.3048	1.0086	1044	1.4615	1.2134	0.8297	0.5264	1.2325	0.9615	1044	1.1299	1.1245	1.0941	0.9342	0.9284	0.9022	690	0.361	0.3458	0.351	0.3071	0.2971	0.308	1044	1.6831	1.6391	1.6174	1.4165	1.2547	1.3536	1044	1.3467	1.268	1.2988	0.7711	0.7536	0.8137	1044	1.097	1.1003	1.0771	0.9352	0.9486	0.9178	690	0.3475	0.3334	0.3333	0.3199	0.3159	0.3188	1044	1.6853	1.8312	1.7484	1.581	1.221	1.2639	1044	1.4239	1.2399	1.1982	0.76	0.7481	0.6887	1044	1.1212	1.091	1.1289	0.9249	0.9108	0.9294	690	0.359	0.3515	0.3381	0.3223	0.3197	0.316	1044	1.5272	1.6051	1.6485	1.5243	1.4962	1.3481	1044	1.1448	1.1842	1.0301	0.9452	0.7421	0.7729	1044	1.466	1.199	1.1	1.1074	0.7288	0.7853	690	0.3219	0.3278	0.3203	0.3191	0.31	0.3421
1089	1.5611	1.5421	1.5693	1.4058	1.3938	1.4148	1089	1.2818	1.2966	1.4217	0.9531	0.8311	0.6845	1089	1.0813	1.0812	1.1014	0.9277	0.9392	0.9323	720	0.2976	0.3318	0.3483	0.3286	0.3017	0.3304	1089	1.2833	1.5598	1.6538	1.1442	1.1168	0.9261	1089	1.0785	1.1189	1.1136	0.7629	0.7698	0.7781	1089	1.1117	1.0852	1.0913	0.6686	0.6507	0.6491	720	0.3198	0.3311	0.3137	0.2144	0.2158	0.2119	1089	1.8329	1.6895	1.8648	1.6444	1.3027	1.0067	1089	1.4599	1.213	0.8293	0.5254	1.2315	0.9662	1089	1.1292	1.1242	1.0934	0.9327	0.9267	0.9009	720	0.3611	0.3459	0.3505	0.3059	0.2959	0.3066	1089	1.682	1.6388	1.6157	1.4146	1.2531	1.3563	1089	1.3465	1.2662	1.297	0.7702	0.7514	0.8119	1089	1.0979	1.0992	1.076	0.9337	0.9469	0.9198	720	0.3475	0.3328	0.3322	0.3195	0.3154	0.3183	1089	1.6843	1.8293	1.7484	1.5776	1.218	1.2606	1089	1.4247	1.2397	1.1984	0.7589	0.7462	0.6872	1089	1.1201	1.0904	1.1285	0.9226	0.9076	0.9266	720	0.3589	0.3512	0.3382	0.3211	0.3188	0.315	1089	1.5255	1.6035	1.6469	1.5208	1.4954	1.3457	1089	1.144	1.181	1.017	0.9464	0.7428	0.7724	1089	1.4653	1.199	1.1	1.107	0.7282	0.7862	720	0.3217	0.3279	0.3198	0.3179	0.3098	0.3417
1134	1.5597	1.5415	1.5699	1.4041	1.3925	1.4129	1134	1.2817	1.2964	1.4207	0.9523	0.8302	0.6835	1134	1.0796	1.0807	1.1008	0.9265	0.938	0.9311	750	0.2975	0.3318	0.3473	0.3282	0.3014	0.3309	1134	1.2814	1.5564	1.6515	1.1297	1.1025	0.9116	1134	1.0773	1.1173	1.1127	0.7537	0.7597	0.7706	1134	1.111	1.0838	1.0894	0.6553	0.6368	0.6354	750	0.3195	0.331	0.3135	0.2103	0.2113	0.2073	1134	1.8338	1.6901	1.865	1.6434	1.3022	1.0049	1134	1.46	1.2126	0.8296	0.5245	1.2306	0.9623	1134	1.1293	1.124	1.0932	0.9315	0.9255	0.9	750	0.3609	0.3464	0.3508	0.3048	0.295	0.3053	1134	1.6822	1.6383	1.6169	1.4144	1.2532	1.3525	1134	1.3463	1.2654	1.2966	0.7688	0.7508	0.8116	1134	1.0961	1.0992	1.0756	0.9321	0.9449	0.9161	750	0.3479	0.3332	0.3325	0.3192	0.3143	0.3176	1134	1.6835	1.8293	1.7461	1.5757	1.2156	1.2585	1134	1.4246	1.2392	1.1992	0.7573	0.7451	0.6857	1134	1.1198	1.0895	1.1275	0.9195	0.9051	0.9243	750	0.3589	0.3517	0.3384	0.3201	0.3179	0.3141	1134	1.5258	1.6037	1.6477	1.5213	1.493	1.3477	1134	1.144	1.1804	1.018	0.9433	0.7418	0.7721	1134	1.4655	1.1975	1.0996	1.106	0.7277	0.7851	750	0.3218	0.328	0.3199	0.318	0.3099	0.3418
1180	1.5584	1.5403	1.5682	1.402	1.3911	1.4113	1180	1.2814	1.2955	1.4204	0.9514	0.8298	0.683	1180	1.0803	1.0804	1.0999	0.9255	0.9367	0.9302	780	0.2976	0.3313	0.3462	0.3277	0.3003	0.3307	1180	1.2801	1.5535	1.6468	1.1158	1.0872	0.8966	1180	1.0762	1.1168	1.1111	0.7456	0.753	0.7612	1180	1.109	1.084	1.0883	0.64	0.6227	0.6212	780	0.3193	0.3304	0.3133	0.2058	0.2068	0.2026	1180	1.8328	1.6888	1.8631	1.6414	1.2999	1.0033	1180	1.4595	1.2128	0.829	0.524	1.2289	0.9574	1180	1.129	1.1238	1.0925	0.9304	0.9243	0.8988	780	0.3604	0.3463	0.3511	0.3036	0.294	0.3044	1180	1.6807	1.637	1.6153	1.4115	1.25	1.3462	1180	1.3452	1.265	1.2973	0.768	0.7493	0.811	1180	1.0952	1.0985	1.0753	0.9301	0.9411	0.9154	780	0.3476	0.3328	0.3318	0.3186	0.3141	0.3169	1180	1.6829	1.8273	1.7445	1.5727	1.2129	1.2554	1180	1.423	1.2379	1.1984	0.7555	0.7431	0.6844	1180	1.1193	1.0894	1.1273	0.917	0.9022	0.9215	780	0.3584	0.3514	0.3378	0.3187	0.3171	0.3132	1180	1.5257	1.6005	1.646	1.5207	1.4923	1.3463	1180	1.1427	1.1798	1.0175	0.944	0.7409	0.7711	1180	1.4634	1.1966	1.0983	1.1064	0.7278	0.7836	780	0.3216	0.3277	0.3197	0.321	0.3095	0.3416
1225	1.5579	1.5405	1.5669	1.4002	1.3896	1.4095	1225	1.2809	1.2951	1.4194	0.9503	0.829	0.6823	1225	1.0785	1.0805	1.0996	0.9246	0.9361	0.9294	810	0.2974	0.3314	0.3462	0.3269	0.2995	0.3301	1225	1.2795	1.5532	1.648	1.1011	1.0727	0.8813	1225	1.0753	1.1154	1.1118	0.737	0.7437	0.7519	1225	1.1084	1.0804	1.0887	0.6265	0.6085	0.6072	810	0.3187	0.3304	0.3132	0.2014	0.2026	0.1983	1225	1.8323	1.688	1.8636	1.6406	1.2987	1.0021	1225	1.4592	1.2122	0.8292	0.5234	1.2277	0.9545	1225	1.1286	1.1236	1.0927	0.9295	0.9233	0.898	810	0.3605	0.3465	0.3511	0.3029	0.2926	0.3031	1225	1.6803	1.6368	1.6153	1.4104	1.2487	1.3496	1225	1.3452	1.2648	1.297	0.7673	0.7482	0.8078	1225	1.095	1.0975	1.0754	0.929	0.9379	0.9136	810	0.3473	0.3328	0.3319	0.3178	0.3138	0.3163	1225	1.6821	1.8271	1.7444	1.5715	1.21	1.2533	1225	1.4216	1.2381	1.1966	0.7542	0.7422	0.683	1225	1.1188	1.0892	1.1274	0.9147	0.8997	0.9193	810	0.3585	0.3511	0.3378	0.3171	0.3154	0.3121	1225	1.5237	1.6011	1.6429	1.5171	1.4928	1.3454	1225	1.1427	1.1777	1.0193	0.9425	0.7404	0.7712	1225	1.4635	1.198	1.0972	1.1053	0.7267	0.7837	810	0.3214	0.3279	0.3197	0.3258	0.3097	0.3414
1270	1.558	1.5402	1.5668	1.3996	1.3885	1.4088	1270	1.2793	1.2937	1.4185	0.949	0.8281	0.6815	1270	1.0777	1.0799	1.0984	0.9232	0.9346	0.9283	840	0.2972	0.3318	0.3473	0.3269	0.2995	0.3285	1270	1.278	1.5534	1.6457	1.0875	1.0593	0.8683	1270	1.0747	1.1133	1.1103	0.7284	0.7367	0.7444	1270	1.1072	1.0793	1.0871	0.6127	0.5952	0.5936	840	0.3187	0.33	0.3126	0.1973	0.1983	0.1937	1270	1.8327	1.689	1.8632	1.6392	1.298	1.0009	1270	1.4585	1.2119	0.8285	0.522	1.2264	0.9606	1270	1.128	1.1231	1.0923	0.9282	0.9223	0.8968	840	0.3603	0.3475	0.3512	0.3015	0.2918	0.3019	1270	1.681	1.6369	1.6151	1.4083	1.2483	1.345	1270	1.344	1.2639	1.2946	0.7665	0.7465	0.8071	1270	1.0948	1.0975	1.0733	0.9279	0.9351	0.9138	840	0.3471	0.3333	0.3323	0.3174	0.3128	0.3157	1270	1.6818	1.8276	1.7446	1.5682	1.2072	1.2507	1270	1.4231	1.2367	1.1933	0.7523	0.7402	0.6809	1270	1.1178	1.0888	1.1264	0.9122	0.8967	0.9166	840	0.3582	0.351	0.3379	0.3157	0.3145	0.311	1270	1.525	1.6012	1.6457	1.5161	1.4915	1.3435	1270	1.1422	1.1799	1.0261	0.9427	0.7394	0.7708	1270	1.4623	1.1977	1.0956	1.1032	0.7268	0.7827	840	0.3213	0.3276	0.3196	0.325	0.3098	0.3411
1316	1.5568	1.5391	1.5659	1.3979	1.3872	1.407	1316	1.2788	1.2942	1.4185	0.9478	0.8272	0.681	1316	1.0766	1.0788	1.0985	0.922	0.9335	0.927	870	0.2968	0.3318	0.3474	0.3265	0.2992	0.3284	1316	1.2759	1.5509	1.646	1.0757	1.046	0.8535	1316	1.0735	1.113	1.1081	0.7211	0.732	0.7365	1316	1.1058	1.0777	1.0848	0.5995	0.5814	0.5801	870	0.3182	0.3293	0.3122	0.1929	0.1938	0.1895	1316	1.8319	1.6878	1.862	1.6372	1.2964	0.9989	1316	1.4588	1.2115	0.8286	0.5212	1.225	0.9592	1316	1.1278	1.1231	1.092	0.9274	0.9212	0.8957	870	0.3602	0.3476	0.3512	0.3001	0.2907	0.3007	1316	1.6803	1.6354	1.6138	1.4065	1.2458	1.346	1316	1.3446	1.2637	1.2954	0.7644	0.7456	0.808	1316	1.0941	1.0972	1.0739	0.9262	0.933	0.9133	870	0.347	0.3327	0.3317	0.3166	0.3122	0.3153	1316	1.6817	1.826	1.7432	1.5632	1.2048	1.2488	1316	1.4213	1.237	1.1923	0.751	0.739	0.6801	1316	1.118	1.0879	1.126	0.9098	0.8941	0.9144	870	0.3583	0.3512	0.3374	0.3135	0.3133	0.3098	1316	1.5236	1.5974	1.6425	1.5178	1.4897	1.3429	1316	1.1416	1.1786	1.0157	0.9423	0.7392	0.7711	1316	1.4611	1.1941	1.0943	1.1018	0.7248	0.783	870	0.3214	0.3277	0.3192	0.3207	0.3089	0.3412
1361	1.5555	1.5373	1.5645	1.3967	1.3849	1.4053	1361	1.2785	1.2931	1.4177	0.9474	0.8265	0.6806	1361	1.0792	1.0788	1.0985	0.921	0.9324	0.9256	900	0.2971	0.3322	0.3477	0.3259	0.2987	0.3284	1361	1.2749	1.5499	1.644	1.0602	1.0306	0.8385	1361	1.0731	1.1131	1.1087	0.7131	0.7226	0.7288	1361	1.1041	1.0792	1.0844	0.585	0.5681	0.5668	900	0.3178	0.3292	0.3117	0.1886	0.1892	0.1846	1361	1.8302	1.6874	1.8613	1.6346	1.2947	0.9982	1361	1.4582	1.2114	0.8285	0.5208	1.224	0.9589	1361	1.1272	1.1227	1.0917	0.926	0.9203	0.8948	900	0.3601	0.3473	0.351	0.2988	0.2895	0.2997	1361	1.679	1.6344	1.6122	1.4055	1.2422	1.3413	1361	1.3434	1.2628	1.2933	0.7645	0.7464	0.8063	1361	1.0937	1.0968	1.073	0.9244	0.9311	0.9102	900	0.3468	0.3323	0.3317	0.3162	0.312	0.3141	1361	1.6782	1.8248	1.7414	1.5547	1.2027	1.2475	1361	1.4224	1.236	1.1911	0.7496	0.7378	0.6787	1361	1.1169	1.0873	1.1259	0.9067	0.891	0.9114	900	0.3578	0.3509	0.3374	0.3126	0.3123	0.3086	1361	1.5222	1.5981	1.6407	1.5166	1.488	1.3406	1361	1.1409	1.1778	1.0141	0.9416	0.7391	0.7685	1361	1.4601	1.196	1.0949	1.1016	0.7246	0.7807	900	0.3211	0.3275	0.319	0.3194	0.309	0.341
1406	1.5549	1.5372	1.5641	1.3945	1.384	1.4035	1406	1.2775	1.2927	1.4168	0.9465	0.8259	0.6795	1406	1.0789	1.0781	1.0979	0.9194	0.931	0.9241	930	0.2974	0.332	0.3459	0.3255	0.2985	0.329	1406	1.2735	1.547	1.643	1.0478	1.0166	0.8245	1406	1.0717	1.1107	1.1071	0.7056	0.7134	0.7192	1406	1.103	1.074	1.0836	0.5719	0.5545	0.553	930	0.3171	0.3289	0.3117	0.1843	0.185	0.1803	1406	1.8304	1.6874	1.8618	1.6346	1.2938	0.9967	1406	1.4569	1.2109	0.828	0.5199	1.2229	0.9532	1406	1.1265	1.1226	1.0913	0.9248	0.919	0.8937	930	0.3599	0.3471	0.3512	0.2978	0.2882	0.2982	1406	1.6787	1.6347	1.6125	1.4044	1.2423	1.34	1406	1.3426	1.263	1.2924	0.7623	0.744	0.8084	1406	1.0933	1.0961	1.0728	0.923	0.9294	0.9112	930	0.3466	0.3324	0.3316	0.3151	0.3111	0.3139	1406	1.6805	1.8248	1.7406	1.5495	1.1997	1.246	1406	1.4206	1.2356	1.1896	0.7478	0.7362	0.6769	1406	1.1168	1.0872	1.1253	0.9047	0.8889	0.9093	930	0.3577	0.3507	0.3376	0.3116	0.3111	0.3075	1406	1.522	1.5982	1.6408	1.5157	1.4886	1.3414	1406	1.1401	1.1762	1.0147	0.941	0.7383	0.7688	1406	1.4608	1.1942	1.0951	1.1001	0.7236	0.7809	930	0.3211	0.3273	0.3193	0.32	0.3091	0.341
1452	1.5539	1.5355	1.5625	1.3927	1.3827	1.4021	1452	1.2771	1.2915	1.416	0.9451	0.8253	0.6789	1452	1.0783	1.0774	1.0974	0.9181	0.9297	0.923	960	0.2969	0.3321	0.3456	0.3253	0.2981	0.3303	1452	1.2719	1.5459	1.6406	1.0344	1.0031	0.8099	1452	1.0708	1.1104	1.1058	0.6976	0.7046	0.7122	1452	1.1014	1.0734	1.082	0.5582	0.5417	0.5402	960	0.3172	0.3285	0.3113	0.1802	0.1809	0.1757	1452	1.8296	1.6853	1.8596	1.6326	1.2921	0.9955	1452	1.4567	1.2104	0.8276	0.5193	1.2217	0.9482	1452	1.1262	1.122	1.0905	0.9235	0.918	0.8924	960	0.3596	0.3472	0.3509	0.2964	0.2868	0.2973	1452	1.6777	1.6335	1.6112	1.4019	1.2402	1.3373	1452	1.3423	1.2623	1.2922	0.7608	0.7435	0.8047	1452	1.0925	1.0959	1.0722	0.9216	0.9283	0.9076	960	0.3468	0.3325	0.3315	0.315	0.3107	0.3133	1452	1.678	1.8233	1.7403	1.5448	1.1973	1.2443	1452	1.4194	1.235	1.1888	0.7465	0.7349	0.6754	1452	1.1157	1.0861	1.1247	0.9018	0.8858	0.9063	960	0.3577	0.3508	0.3372	0.3101	0.3101	0.3068	1452	1.5208	1.5961	1.6386	1.5126	1.4853	1.3397	1452	1.1397	1.1762	1.0167	0.9404	0.7374	0.7676	1452	1.4586	1.1932	1.0925	1.099	0.7238	0.7809	960	0.3207	0.3272	0.3192	0.3211	0.3092	0.3409
1497	1.553	1.5352	1.5623	1.3915	1.3827	1.4005	1497	1.2767	1.2908	1.4158	0.9442	0.8245	0.6782	1497	1.0781	1.0771	1.0968	0.9167	0.9282	0.922	990	0.2967	0.3318	0.347	0.3247	0.2981	0.3303	1497	1.2704	1.5443	1.6382	1.0209	0.9886	0.7957	1497	1.0697	1.1099	1.1065	0.6891	0.6966	0.7035	1497	1.1004	1.0718	1.081	0.5458	0.5285	0.527	990	0.3168	0.3287	0.3113	0.1758	0.1766	0.1714	1497	1.8291	1.6864	1.8602	1.6316	1.2909	0.9948	1497	1.4568	1.2107	0.8277	0.5188	1.221	0.9582	1497	1.1256	1.121	1.0903	0.9224	0.9171	0.8915	990	0.3593	0.3479	0.3504	0.2953	0.2862	0.2961	1497	1.6772	1.6328	1.6106	1.4008	1.2373	1.3372	1497	1.3421	1.2625	1.2918	0.7605	0.7424	0.8023	1497	1.0917	1.0948	1.0708	0.9205	0.9258	0.9062	990	0.3463	0.3324	0.3314	0.3144	0.3101	0.313	1497	1.6783	1.8223	1.739	1.543	1.1948	1.2424	1497	1.4202	1.2351	1.1876	0.7449	0.7335	0.6742	1497	1.1146	1.0858	1.124	0.899	0.8831	0.9035	990	0.3579	0.3506	0.337	0.3087	0.3092	0.3053	1497	1.5196	1.5967	1.64	1.5106	1.4863	1.3372	1497	1.1392	1.1752	1.0198	0.9403	0.7367	0.7682	1497	1.4575	1.1933	1.0931	1.0994	0.7228	0.7818	990	0.321	0.3274	0.3191	0.3201	0.3089	0.3407
1542	1.5518	1.5345	1.5612	1.3902	1.3789	1.3992	1542	1.2761	1.2903	1.4149	0.9432	0.8229	0.6774	1542	1.0744	1.0769	1.0961	0.9155	0.9269	0.9207	1020	0.2969	0.3319	0.3474	0.3244	0.2978	0.3295	1542	1.269	1.5442	1.6392	1.0083	0.9763	0.7818	1542	1.0688	1.1078	1.1042	0.6815	0.6886	0.695	1542	1.099	1.0705	1.0788	0.5326	0.5154	0.5144	1020	0.3168	0.3282	0.311	0.1716	0.1722	0.1672	1542	1.8285	1.685	1.86	1.63	1.2899	0.9932	1542	1.456	1.2104	0.8272	0.5181	1.2194	0.955	1542	1.1251	1.121	1.09	0.921	0.9163	0.8907	1020	0.3592	0.3488	0.3501	0.2944	0.285	0.2948	1542	1.677	1.6329	1.6091	1.3979	1.2376	1.3365	1542	1.3409	1.2615	1.2924	0.7596	0.7413	0.7998	1542	1.0913	1.0941	1.0719	0.9195	0.9248	0.902	1020	0.3466	0.3325	0.3312	0.3138	0.3094	0.3123	1542	1.6761	1.8221	1.7385	1.5412	1.1923	1.2416	1542	1.4174	1.2345	1.1872	0.7434	0.7319	0.6723	1542	1.1157	1.0852	1.1236	0.8966	0.8807	0.9012	1020	0.3575	0.3502	0.3367	0.3077	0.3081	0.3044	1542	1.5181	1.5941	1.6379	1.5113	1.4826	1.3368	1542	1.1392	1.1736	1.0304	0.9389	0.7365	0.7671	1542	1.4566	1.1931	1.0921	1.098	0.723	0.7803	1020	0.3204	0.327	0.319	0.3203	0.3085	0.3405
1588	1.5514	1.5341	1.5609	1.3882	1.3787	1.3973	1588	1.2752	1.2902	1.4144	0.9421	0.8225	0.6769	1588	1.0742	1.0761	1.0957	0.9144	0.9261	0.9196	1050	0.2969	0.3321	0.3467	0.3237	0.2978	0.3276	1588	1.2666	1.5429	1.637	0.9946	0.9629	0.7711	1588	1.0674	1.1082	1.1035	0.6742	0.6808	0.6869	1588	1.0979	1.0692	1.0785	0.52	0.5027	0.5018	1050	0.3161	0.3277	0.3103	0.1677	0.168	0.1626	1588	1.8283	1.6848	1.8596	1.6279	1.2888	0.9923	1588	1.455	1.2095	0.8269	0.5174	1.2185	0.9512	1588	1.1252	1.1207	1.0897	0.92	0.9144	0.8896	1050	0.3593	0.3507	0.3502	0.2931	0.2838	0.2936	1588	1.6757	1.6326	1.6095	1.3958	1.2348	1.3328	1588	1.3407	1.2597	1.2913	0.758	0.7403	0.8021	1588	1.0907	1.0942	1.0715	0.9182	0.9225	0.9028	1050	0.3462	0.3321	0.3313	0.313	0.3087	0.3115	1588	1.6778	1.8217	1.7376	1.5394	1.1893	1.238	1588	1.4191	1.2336	1.1865	0.7418	0.7308	0.6707	1588	1.1152	1.0848	1.1232	0.8942	0.8783	0.8988	1050	0.3574	0.3503	0.3365	0.3062	0.3075	0.3034	1588	1.5184	1.592	1.6374	1.51	1.4829	1.3373	1588	1.1387	1.1757	1.0107	0.9381	0.7374	0.7665	1588	1.4555	1.1918	1.0938	1.0989	0.7223	0.7795	1050	0.3207	0.3268	0.3191	0.3206	0.3087	0.3405
1633	1.5512	1.5334	1.561	1.3872	1.3759	1.3961	1633	1.2743	1.2899	1.4139	0.9407	0.8214	0.6756	1633	1.0759	1.076	1.095	0.9132	0.925	0.9182	1080	0.2965	0.3324	0.3473	0.3238	0.2975	0.3264	1633	1.2663	1.5405	1.6366	0.9808	0.9487	0.7587	1633	1.0665	1.1071	1.1032	0.6652	0.6736	0.6792	1633	1.0967	1.0695	1.0759	0.5074	0.4904	0.489	1080	0.316	0.3275	0.31	0.1636	0.1637	0.1586	1633	1.8281	1.6858	1.8602	1.6271	1.2873	0.9912	1633	1.455	1.2091	0.8268	0.5171	1.2171	0.9526	1633	1.1247	1.1204	1.0891	0.9188	0.9138	0.8886	1080	0.3588	0.3513	0.3502	0.2922	0.2828	0.2927	1633	1.6763	1.6316	1.6092	1.3956	1.2335	1.3388	1633	1.3405	1.2598	1.2923	0.7574	0.7388	0.8021	1633	1.0901	1.0938	1.0709	0.9168	0.9213	0.899	1080	0.346	0.332	0.3312	0.3124	0.3082	0.311	1633	1.675	1.8211	1.7377	1.5379	1.1869	1.2337	1633	1.4182	1.2337	1.1864	0.7401	0.7298	0.6693	1633	1.1147	1.0842	1.1227	0.8918	0.8754	0.896	1080	0.3569	0.3501	0.3366	0.3052	0.3062	0.3026	1633	1.518	1.5925	1.6364	1.5092	1.4824	1.3354	1633	1.1377	1.1739	1.0096	0.9388	0.735	0.7664	1633	1.4549	1.191	1.0922	1.0967	0.7214	0.7786	1080	0.3206	0.327	0.319	0.3207	0.3085	0.3407
1679	1.5493	1.532	1.5595	1.3854	1.3748	1.3942	1679	1.2736	1.2885	1.4126	0.9399	0.8206	0.6751	1679	1.076	1.0752	1.0948	0.912	0.9237	0.9171	1110	0.2963	0.3319	0.3452	0.3229	0.2968	0.3254	1679	1.2649	1.5373	1.632	0.969	0.9357	0.7448	1679	1.0651	1.105	1.1009	0.6575	0.6645	0.6707	1679	1.0949	1.0669	1.0749	0.4946	0.4781	0.4764	1110	0.3156	0.327	0.3096	0.1591	0.1594	0.154	1679	1.8265	1.684	1.8587	1.6259	1.2859	0.9904	1679	1.4542	1.2093	0.8264	0.5165	1.2159	0.9442	1679	1.1242	1.1201	1.0888	0.9178	0.9145	0.8876	1110	0.3588	0.3523	0.3499	0.2904	0.2813	0.2913	1679	1.6753	1.6306	1.6082	1.3932	1.2316	1.3369	1679	1.3396	1.2604	1.289	0.7561	0.7377	0.7946	1679	1.09	1.0938	1.0697	0.915	0.9194	0.9012	1110	0.3459	0.3322	0.3311	0.3118	0.3071	0.3102	1679	1.6754	1.8196	1.7367	1.5363	1.185	1.2291	1679	1.4182	1.2324	1.1849	0.7385	0.7283	0.6678	1679	1.1142	1.0838	1.1222	0.8894	0.8728	0.8937	1110	0.3567	0.3496	0.3361	0.3038	0.3048	0.3014	1679	1.5167	1.5926	1.6342	1.507	1.4812	1.3352	1679	1.1374	1.1736	1.009	0.9377	0.7348	0.7654	1679	1.455	1.1916	1.0906	1.0947	0.7208	0.7779	1110	0.3206	0.327	0.3192	0.3202	0.3085	0.3403
1724	1.5484	1.5317	1.5588	1.3835	1.3731	1.3921	1724	1.2733	1.2874	1.4121	0.9387	0.8198	0.674	1724	1.0728	1.0751	1.0943	0.9104	0.9222	0.9153	1140	0.2964	0.3311	0.345	0.3227	0.2966	0.3263	1724	1.2638	1.5382	1.6322	0.9551	0.9211	0.7301	1724	1.0643	1.105	1.1016	0.6502	0.6569	0.663	1724	1.0934	1.0653	1.0733	0.4824	0.4661	0.4645	1140	0.3155	0.3269	0.3093	0.1552	0.1554	0.1499	1724	1.826	1.6833	1.8576	1.6245	1.2851	0.9889	1724	1.453	1.2079	0.826	0.5161	1.2146	0.9536	1724	1.1236	1.1196	1.0883	0.9162	0.9131	0.8862	1140	0.3586	0.3517	0.3492	0.2895	0.2807	0.2902	1724	1.674	1.6296	1.6076	1.3916	1.2297	1.3277	1724	1.3391	1.2586	1.2911	0.7549	0.7364	0.7972	1724	1.0887	1.0929	1.0693	0.9134	0.9168	0.9008	1140	0.3459	0.3321	0.331	0.3112	0.3073	0.3096	1724	1.6742	1.8196	1.7373	1.5337	1.183	1.2256	1724	1.4165	1.2323	1.1846	0.737	0.727	0.6662	1724	1.1135	1.0833	1.1217	0.8865	0.87	0.8907	1140	0.3568	0.35	0.336	0.3027	0.3042	0.3005	1724	1.5161	1.5911	1.6329	1.5061	1.4781	1.333	1724	1.1371	1.1737	1.0116	0.9364	0.7343	0.7648	1724	1.454	1.1904	1.0898	1.0945	0.7204	0.7775	1140	0.3204	0.3269	0.3195	0.3182	0.3083	0.3404
1769	1.5479	1.5298	1.5573	1.3816	1.3709	1.3904	1769	1.2728	1.2872	1.4115	0.938	0.8189	0.6736	1769	1.0744	1.0747	1.0939	0.9092	0.9209	0.9143	1170	0.2963	0.3311	0.3469	0.3225	0.2965	0.3274	1769	1.2626	1.5365	1.6286	0.9432	0.9082	0.7169	1769	1.0632	1.1037	1.1011	0.6418	0.648	0.6551	1769	1.0921	1.0662	1.0717	0.4695	0.4537	0.4522	1170	0.315	0.3265	0.3092	0.151	0.1511	0.1455	1769	1.8241	1.6824	1.8573	1.6225	1.2842	0.988	1769	1.4528	1.2075	0.8256	0.5162	1.2137	0.9514	1769	1.1237	1.1193	1.0879	0.915	0.9121	0.8857	1170	0.3585	0.3501	0.349	0.2881	0.2791	0.2889	1769	1.6725	1.6286	1.6068	1.3894	1.2287	1.3265	1769	1.3383	1.2586	1.2886	0.7542	0.7358	0.7937	1769	1.0879	1.0926	1.0689	0.9118	0.9141	0.8935	1170	0.3457	0.3319	0.3307	0.3106	0.3065	0.309	1769	1.6743	1.8172	1.7356	1.5317	1.1804	1.2233	1769	1.416	1.2313	1.1841	0.7356	0.7256	0.6646	1769	1.1133	1.0832	1.1212	0.884	0.8676	0.8884	1170	0.3566	0.3495	0.3362	0.3017	0.3026	0.2991	1769	1.5138	1.5884	1.6322	1.5046	1.4767	1.3331	1769	1.1365	1.1721	1.0127	0.9358	0.7347	0.7634	1769	1.4528	1.1888	1.0884	1.0918	0.7196	0.7769	1170	0.3205	0.3267	0.3195	0.3191	0.3083	0.3401
1815	1.547	1.5313	1.5571	1.3801	1.3698	1.3894	1815	1.2721	1.2865	1.4107	0.937	0.8179	0.6726	1815	1.0722	1.0741	1.0934	0.9081	0.9199	0.9135	1200	0.2962	0.3306	0.3459	0.3218	0.2961	0.3273	1815	1.2615	1.5351	1.6287	0.9291	0.8954	0.7036	1815	1.0622	1.1021	1.0994	0.6339	0.6408	0.6466	1815	1.0914	1.0622	1.0714	0.4583	0.4421	0.4405	1200	0.3148	0.326	0.3089	0.1468	0.1471	0.1411	1815	1.8248	1.6822	1.8571	1.6217	1.2828	0.9868	1815	1.4517	1.2067	0.8255	0.5148	1.2122	0.9422	1815	1.1235	1.1191	1.0878	0.9138	0.9112	0.885	1200	0.3581	0.3482	0.3486	0.2872	0.278	0.2879	1815	1.673	1.6286	1.6058	1.3891	1.2266	1.3265	1815	1.338	1.258	1.2896	0.7527	0.7341	0.7902	1815	1.0877	1.0919	1.0685	0.9106	0.9132	0.8946	1200	0.3452	0.3313	0.3304	0.31	0.3061	0.3085	1815	1.675	1.8178	1.735	1.53	1.1778	1.2213	1815	1.4182	1.2317	1.1831	0.7338	0.7229	0.663	1815	1.1135	1.0822	1.1208	0.8815	0.8652	0.8862	1200	0.3563	0.3492	0.3361	0.3008	0.3016	0.2981	1815	1.5139	1.5889	1.6326	1.5031	1.4763	1.3314	1815	1.1358	1.1724	1.0187	0.9344	0.7344	0.7633	1815	1.452	1.1884	1.0888	1.0917	0.7198	0.7763	1200	0.3205	0.3268	0.3193	0.3236	0.3082	0.3405
1860	1.546	1.5286	1.5556	1.3789	1.3684	1.3873	1860	1.2718	1.2862	1.4103	0.9362	0.8173	0.6717	1860	1.0713	1.0736	1.0928	0.9066	0.9188	0.912	1230	0.2962	0.3309	0.3464	0.3216	0.2959	0.3266	1860	1.2598	1.5326	1.6263	0.9166	0.882	0.6901	1860	1.061	1.1012	1.0984	0.626	0.6325	0.6392	1860	1.0896	1.0639	1.0695	0.4467	0.4295	0.4283	1230	0.3143	0.3256	0.3084	0.1427	0.1429	0.1369	1860	1.8238	1.6815	1.857	1.6209	1.2815	0.9858	1860	1.451	1.2064	0.825	0.5144	1.212	0.9391	1860	1.1224	1.1183	1.0872	0.9124	0.9094	0.884	1230	0.3583	0.3479	0.3485	0.2861	0.277	0.2865	1860	1.6707	1.6276	1.6051	1.387	1.2256	1.3267	1860	1.3381	1.258	1.2873	0.7513	0.7329	0.7914	1860	1.0868	1.0918	1.0679	0.9089	0.9121	0.8927	1230	0.3455	0.3314	0.3302	0.3097	0.305	0.3078	1860	1.6714	1.8167	1.7342	1.5281	1.1752	1.2192	1860	1.4145	1.2308	1.1829	0.7325	0.7219	0.6616	1860	1.1128	1.0823	1.1204	0.879	0.8626	0.8832	1230	0.3561	0.3492	0.3353	0.2996	0.3005	0.2969	1860	1.5132	1.5872	1.6316	1.5022	1.4775	1.3311	1860	1.1347	1.1716	1.0131	0.9352	0.7343	0.7637	1860	1.4507	1.1873	1.0887	1.093	0.7193	0.7768	1230	0.3202	0.3264	0.319	0.3244	0.3078	0.34
1905	1.5447	1.5276	1.554	1.377	1.3663	1.3853	1905	1.2713	1.2861	1.4092	0.9347	0.8164	0.6707	1905	1.0713	1.0733	1.0921	0.9054	0.9174	0.9106	1260	0.2961	0.3306	0.3466	0.3212	0.2954	0.325	1905	1.2585	1.5308	1.6237	0.904	0.8694	0.6769	1905	1.0601	1.1003	1.097	0.6196	0.6244	0.6305	1905	1.0881	1.0615	1.0694	0.4341	0.4172	0.4162	1260	0.3144	0.3252	0.3081	0.1387	0.1388	0.1327	1905	1.8226	1.6805	1.8558	1.6179	1.2802	0.9848	1905	1.4506	1.206	0.8247	0.5145	1.2103	0.9448	1905	1.1225	1.1184	1.0866	0.9112	0.9082	0.8832	1260	0.3579	0.3484	0.348	0.2846	0.2759	0.2855	1905	1.6697	1.6269	1.6033	1.3844	1.2249	1.3274	1905	1.3372	1.2578	1.2883	0.7499	0.732	0.7906	1905	1.0864	1.0911	1.0681	0.9074	0.9099	0.8899	1260	0.3449	0.3311	0.3303	0.3088	0.3049	0.3074	1905	1.6724	1.8146	1.7329	1.5244	1.1722	1.2169	1905	1.4134	1.2306	1.1815	0.7307	0.7203	0.66	1905	1.112	1.0815	1.1197	0.876	0.86	0.8804	1260	0.3562	0.349	0.3355	0.2984	0.2997	0.2958	1905	1.5125	1.5878	1.6303	1.5006	1.4744	1.3303	1905	1.1352	1.1718	1.0077	0.9336	0.7334	0.7635	1905	1.4503	1.1864	1.0878	1.0902	0.7183	0.775	1260	0.3202	0.3265	0.3188	0.322	0.3077	0.3402
1951	1.5442	1.5276	1.5539	1.3754	1.3646	1.3839	1951	1.2707	1.2849	1.4083	0.9338	0.8156	0.6702	1951	1.0706	1.0725	1.0921	0.9043	0.9166	0.9096	1290	0.2962	0.3307	0.3443	0.3208	0.2955	0.3238	1951	1.2573	1.5308	1.6235	0.8912	0.8573	0.6635	1951	1.0592	1.0996	1.0958	0.6116	0.6158	0.624	1951	1.0868	1.0592	1.0677	0.4221	0.4062	0.4047	1290	0.3142	0.3251	0.3079	0.1346	0.1348	0.1286	1951	1.8214	1.68	1.8548	1.617	1.2793	0.9839	1951	1.4494	1.2058	0.8246	0.5144	1.209	0.9502	1951	1.1218	1.1178	1.0864	0.91	0.9068	0.8817	1290	0.3578	0.3497	0.3478	0.2836	0.2748	0.2842	1951	1.6687	1.6261	1.602	1.3827	1.2243	1.3215	1951	1.3363	1.2568	1.2861	0.7494	0.732	0.7921	1951	1.0857	1.0908	1.0669	0.9055	0.9084	0.8928	1290	0.3452	0.3309	0.3302	0.3084	0.3038	0.3068	1951	1.6729	1.8144	1.7322	1.5222	1.1698	1.2156	1951	1.4129	1.2296	1.1807	0.7292	0.7183	0.6588	1951	1.1115	1.0806	1.1194	0.8738	0.8576	0.8781	1290	0.3559	0.349	0.3353	0.2974	0.2986	0.2949	1951	1.5118	1.5862	1.6303	1.497	1.4739	1.329	1951	1.1337	1.1697	1.007	0.934	0.7332	0.7618	1951	1.4497	1.1867	1.0871	1.091	0.7182	0.7744	1290	0.3202	0.3263	0.319	0.3175	0.3077	0.3399
1996	1.5429	1.5261	1.5523	1.3739	1.3636	1.3828	1996	1.27	1.2844	1.4077	0.9323	0.8145	0.6691	1996	1.0702	1.0718	1.0917	0.903	0.9152	0.9081	1320	0.2956	0.3308	0.3467	0.3202	0.2945	0.3231	1996	1.2555	1.527	1.6196	0.8787	0.845	0.6504	1996	1.0584	1.0976	1.0949	0.604	0.6084	0.6154	1996	1.0858	1.0582	1.0662	0.4105	0.3944	0.3934	1320	0.3137	0.3248	0.3079	0.1306	0.1309	0.1247	1996	1.8206	1.6794	1.8529	1.6155	1.2775	0.9824	1996	1.4494	1.2052	0.8242	0.5121	1.2079	0.9447	1996	1.1217	1.1178	1.0857	0.9089	0.9061	0.8806	1320	0.3575	0.3487	0.3476	0.2823	0.2737	0.2829	1996	1.6682	1.6253	1.6026	1.381	1.222	1.3268	1996	1.3355	1.2563	1.2881	0.7481	0.7302	0.7867	1996	1.085	1.0903	1.0669	0.9041	0.9057	0.8891	1320	0.3448	0.3311	0.33	0.3077	0.3034	0.3061	1996	1.6701	1.814	1.7309	1.5189	1.1675	1.2127	1996	1.414	1.2287	1.1796	0.7276	0.7163	0.6566	1996	1.1114	1.0807	1.1191	0.8713	0.8548	0.8752	1320	0.356	0.3488	0.3349	0.2964	0.2975	0.2943	1996	1.5108	1.5852	1.6285	1.494	1.4699	1.327	1996	1.134	1.17	1.0054	0.9309	0.7322	0.7615	1996	1.4483	1.1867	1.0879	1.0889	0.7176	0.7752	1320	0.32	0.3263	0.3192	0.3177	0.3075	0.34
2041	1.5425	1.5249	1.5532	1.3725	1.3617	1.3818	2041	1.2692	1.2845	1.4069	0.9315	0.8137	0.6684	2041	1.0716	1.0713	1.0913	0.9014	0.9135	0.9068	1350	0.2959	0.3303	0.3456	0.3196	0.2945	0.3224	2041	1.255	1.5274	1.6182	0.8665	0.8314	0.6369	2041	1.0563	1.0973	1.0942	0.5964	0.6025	0.6085	2041	1.0842	1.0562	1.0648	0.3994	0.3832	0.3816	1350	0.3132	0.3245	0.3072	0.1268	0.1269	0.1206	2041	1.8195	1.6784	1.8558	1.6143	1.276	0.9815	2041	1.4485	1.2048	0.8243	0.514	1.2086	0.9474	2041	1.121	1.1166	1.0852	0.9078	0.9038	0.8796	1350	0.3574	0.3474	0.3475	0.2812	0.2726	0.2817	2041	1.6675	1.625	1.6018	1.3792	1.2199	1.3154	2041	1.3353	1.2559	1.2853	0.7472	0.7289	0.7861	2041	1.0848	1.0896	1.0662	0.9025	0.9043	0.8881	1350	0.3446	0.3309	0.33	0.3071	0.3028	0.3055	2041	1.6692	1.8136	1.73	1.5165	1.1648	1.21	2041	1.4132	1.2289	1.1796	0.7263	0.7151	0.6555	2041	1.1107	1.0797	1.1181	0.8684	0.8525	0.8723	1350	0.3555	0.3487	0.3346	0.2951	0.2964	0.2928	2041	1.5099	1.5851	1.6273	1.4947	1.4712	1.3271	2041	1.133	1.169	1.0062	0.9318	0.7314	0.7609	2041	1.4479	1.1835	1.0885	1.0881	0.717	0.7738	1350	0.3201	0.3261	0.319	0.3187	0.3076	0.3393
2087	1.5423	1.5247	1.5512	1.3708	1.3598	1.3795	2087	1.2686	1.2829	1.4066	0.931	0.8128	0.6675	2087	1.069	1.0709	1.09	0.9003	0.9125	0.9059	1380	0.2956	0.3302	0.3453	0.3193	0.2939	0.322	2087	1.253	1.5248	1.6173	0.8541	0.8193	0.6244	2087	1.0556	1.0982	1.0921	0.5889	0.5943	0.6006	2087	1.0827	1.057	1.0636	0.3874	0.3721	0.3706	1380	0.3132	0.3241	0.3069	0.123	0.1228	0.1168	2087	1.8195	1.6792	1.855	1.6125	1.2754	0.9809	2087	1.4477	1.2039	0.8231	0.5125	1.2035	0.9375	2087	1.1207	1.1166	1.085	0.9065	0.9029	0.879	1380	0.3572	0.3466	0.3473	0.2797	0.2716	0.2805	2087	1.6665	1.6241	1.6014	1.3784	1.2189	1.314	2087	1.3348	1.2556	1.2855	0.7452	0.7274	0.7874	2087	1.0843	1.0894	1.0657	0.9012	0.9033	0.8842	1380	0.3448	0.3306	0.3295	0.3065	0.3021	0.3047	2087	1.6682	1.8119	1.7298	1.5133	1.1624	1.2066	2087	1.4115	1.2282	1.1786	0.7246	0.713	0.6538	2087	1.1104	1.0792	1.1179	0.8659	0.8496	0.8694	1380	0.3555	0.3483	0.3348	0.2941	0.2953	0.2916	2087	1.5095	1.5832	1.6299	1.4921	1.4685	1.3258	2087	1.1322	1.1685	1.0063	0.9319	0.7314	0.7616	2087	1.4469	1.1848	1.0864	1.0873	0.7168	0.773	1380	0.3195	0.3259	0.3189	0.3197	0.3072	0.3396
2132	1.5411	1.5238	1.5507	1.3694	1.3587	1.378	2132	1.2677	1.2827	1.4063	0.9295	0.812	0.6667	2132	1.0684	1.0705	1.0889	0.899	0.9112	0.9045	1410	0.296	0.3305	0.3458	0.3189	0.2932	0.3234	2132	1.252	1.5232	1.6176	0.8407	0.8065	0.6113	2132	1.0545	1.0974	1.092	0.5811	0.5884	0.5924	2132	1.0815	1.0549	1.0614	0.3765	0.3613	0.3595	1410	0.3129	0.3235	0.3068	0.1193	0.1191	0.113	2132	1.8187	1.6781	1.8531	1.6113	1.2745	0.9798	2132	1.4471	1.2038	0.8234	0.5116	1.2031	0.9441	2132	1.1203	1.1162	1.0843	0.9058	0.9019	0.878	1410	0.3571	0.3459	0.3468	0.2788	0.2704	0.2793	2132	1.6666	1.6242	1.6001	1.3769	1.2173	1.3112	2132	1.3346	1.2543	1.2849	0.7442	0.7264	0.7825	2132	1.0836	1.089	1.0656	0.8995	0.9007	0.8808	1410	0.3446	0.3308	0.3296	0.3057	0.3017	0.3042	2132	1.6689	1.8129	1.7297	1.5112	1.1599	1.2046	2132	1.413	1.2281	1.1776	0.7234	0.7118	0.6523	2132	1.1102	1.0792	1.1179	0.8635	0.847	0.8667	1410	0.3555	0.348	0.3347	0.2929	0.2945	0.2908	2132	1.5088	1.5828	1.6272	1.4941	1.4698	1.3237	2132	1.1318	1.1678	1.0104	0.9307	0.7306	0.7605	2132	1.4464	1.1837	1.0856	1.0873	0.7163	0.7736	1410	0.3199	0.3261	0.3188	0.3189	0.3072	0.3394
2177	1.5401	1.5222	1.549	1.3672	1.3564	1.3764	2177	1.2676	1.282	1.4048	0.9288	0.8109	0.6664	2177	1.0678	1.0697	1.0883	0.8976	0.9099	0.9028	1440	0.2955	0.3317	0.3447	0.3186	0.2932	0.3234	2177	1.2499	1.5208	1.6148	0.8285	0.7934	0.5981	2177	1.0538	1.0947	1.0912	0.5741	0.5791	0.5853	2177	1.0804	1.0531	1.0618	0.3656	0.3502	0.3486	1440	0.3124	0.3235	0.3063	0.1155	0.1151	0.109	2177	1.8162	1.6772	1.8512	1.6097	1.273	0.9787	2177	1.4468	1.2031	0.8227	0.5117	1.202	0.9435	2177	1.1201	1.1159	1.0842	0.9045	0.9015	0.8769	1440	0.357	0.345	0.3467	0.2775	0.2693	0.2782	2177	1.666	1.6228	1.599	1.3745	1.2159	1.31	2177	1.3334	1.253	1.2836	0.7429	0.7255	0.784	2177	1.0827	1.0885	1.0655	0.8978	0.8996	0.8828	1440	0.3444	0.3306	0.3298	0.3054	0.301	0.3038	2177	1.6677	1.8117	1.7277	1.509	1.1578	1.2022	2177	1.4122	1.2273	1.1775	0.7216	0.71	0.6509	2177	1.1086	1.0785	1.1172	0.861	0.8446	0.8638	1440	0.3551	0.3479	0.3343	0.2919	0.293	0.2895	2177	1.5064	1.5803	1.6268	1.4924	1.4679	1.3242	2177	1.1321	1.1667	1.0131	0.9301	0.73	0.7592	2177	1.4452	1.1835	1.0852	1.087	0.7164	0.7721	1440	0.3199	0.3261	0.3186	0.3191	0.3072	0.3394
2223	1.5387	1.5213	1.548	1.3654	1.3556	1.3744	2223	1.2665	1.2817	1.4037	0.9275	0.81	0.6653	2223	1.0672	1.0697	1.0881	0.8963	0.9085	0.9019	1470	0.2955	0.3319	0.3457	0.3182	0.2926	0.3225	2223	1.2485	1.5188	1.6118	0.8169	0.7806	0.5851	2223	1.0529	1.0933	1.0896	0.5662	0.5713	0.577	2223	1.0789	1.0524	1.0596	0.3546	0.3399	0.3383	1470	0.312	0.3231	0.306	0.1117	0.1114	0.1053	2223	1.8163	1.6756	1.8494	1.6079	1.2716	0.9774	2223	1.4465	1.2028	0.8225	0.5108	1.2011	0.9423	2223	1.1195	1.1155	1.0839	0.9036	0.9003	0.8762	1470	0.3568	0.3446	0.3464	0.2766	0.268	0.277	2223	1.6652	1.621	1.5985	1.3725	1.2134	1.3077	2223	1.3338	1.2522	1.2842	0.7417	0.7245	0.7836	2223	1.0828	1.0892	1.065	0.8956	0.8995	0.8805	1470	0.3444	0.3305	0.3296	0.3045	0.3006	0.3031	2223	1.6657	1.8105	1.7274	1.5062	1.1554	1.1996	2223	1.4108	1.2265	1.1759	0.7199	0.7084	0.6488	2223	1.1088	1.0783	1.1167	0.8587	0.8421	0.8608	1470	0.3552	0.3479	0.3344	0.2908	0.2919	0.2887	2223	1.5063	1.581	1.6266	1.4878	1.466	1.3217	2223	1.1316	1.1675	1.0157	0.9302	0.7297	0.7591	2223	1.4444	1.1833	1.0852	1.0839	0.7145	0.7716	1470	0.3198	0.3257	0.3183	0.3185	0.3073	0.3392
2268	1.5382	1.521	1.5479	1.3649	1.3542	1.3729	2268	1.2662	1.2808	1.4032	0.9267	0.8092	0.6647	2268	1.0667	1.0688	1.0875	0.8949	0.9074	0.9001	1500	0.2955	0.3326	0.3456	0.3179	0.2922	0.3218	2268	1.2482	1.5173	1.61	0.8042	0.7683	0.5733	2268	1.0518	1.0927	1.0892	0.5586	0.5638	0.5696	2268	1.0773	1.0498	1.0569	0.3441	0.3296	0.3276	1500	0.3122	0.3226	0.3054	0.1082	0.1078	0.1016	2268	1.817	1.6764	1.8503	1.6076	1.2711	0.9769	2268	1.4454	1.2021	0.8221	0.5094	1.1993	0.9342	2268	1.1192	1.1152	1.0832	0.9022	0.8988	0.8747	1500	0.3567	0.3445	0.3461	0.2752	0.2667	0.2757	2268	1.6649	1.6228	1.599	1.3716	1.2127	1.3102	2268	1.3333	1.253	1.2821	0.7408	0.7233	0.7824	2268	1.0807	1.0873	1.0637	0.8947	0.8969	0.8809	1500	0.344	0.33	0.3289	0.3039	0.2998	0.3024	2268	1.6683	1.8105	1.7279	1.5036	1.1532	1.1974	2268	1.4099	1.2264	1.1757	0.7181	0.7064	0.6475	2268	1.108	1.0774	1.1158	0.8555	0.8392	0.8578	1500	0.355	0.3476	0.3341	0.2895	0.2907	0.2873	2268	1.5064	1.5805	1.6277	1.4894	1.4661	1.3215	2268	1.1308	1.1669	1.0141	0.9277	0.729	0.7585	2268	1.4428	1.1823	1.0834	1.0837	0.7158	0.7699	1500	0.3196	0.3261	0.3183	0.3174	0.3071	0.339
2314	1.5376	1.5198	1.5468	1.3624	1.3522	1.371	2314	1.2652	1.2801	1.4024	0.9255	0.8082	0.6639	2314	1.0668	1.0687	1.087	0.8937	0.9062	0.8993	1530	0.2955	0.3324	0.3444	0.3174	0.2925	0.323	2314	1.2461	1.5164	1.6098	0.7923	0.7554	0.56	2314	1.0508	1.0909	1.0873	0.5508	0.556	0.5621	2314	1.0763	1.0497	1.0571	0.3337	0.3193	0.3177	1530	0.3113	0.3224	0.3052	0.1048	0.1043	0.0982	2314	1.8145	1.6745	1.8481	1.6055	1.2696	0.9752	2314	1.445	1.2014	0.8216	0.5084	1.1961	0.9311	2314	1.1186	1.1144	1.083	0.9012	0.8975	0.8734	1530	0.3562	0.3453	0.3462	0.274	0.2658	0.2745	2314	1.6636	1.6207	1.598	1.3689	1.2094	1.3072	2314	1.3318	1.2523	1.2832	0.7396	0.7233	0.7815	2314	1.0795	1.0865	1.0641	0.8938	0.8958	0.8801	1530	0.3442	0.3301	0.3292	0.3031	0.299	0.3017	2314	1.6661	1.8092	1.7263	1.5007	1.1507	1.195	2314	1.4097	1.2254	1.1749	0.7167	0.7046	0.6461	2314	1.1072	1.0768	1.115	0.853	0.8367	0.8552	1530	0.3547	0.3481	0.3337	0.2884	0.2896	0.2863	2314	1.5052	1.5793	1.6241	1.4891	1.466	1.3201	2314	1.1293	1.1645	1.0036	0.9275	0.7291	0.7576	2314	1.4425	1.1803	1.0831	1.0845	0.7155	0.7707	1530	0.3196	0.3257	0.3181	0.3181	0.3068	0.3387
2359	1.536	1.5183	1.5451	1.3607	1.3504	1.3688	2359	1.2645	1.2788	1.402	0.9245	0.8074	0.6632	2359	1.0658	1.068	1.0867	0.8925	0.9044	0.8978	1560	0.2951	0.332	0.3444	0.3171	0.2917	0.3214	2359	1.244	1.5139	1.608	0.7789	0.7429	0.5472	2359	1.0498	1.089	1.0869	0.5432	0.5484	0.5546	2359	1.0747	1.0492	1.0562	0.3234	0.3088	0.3074	1560	0.311	0.3221	0.3051	0.1015	0.101	0.0948	2359	1.8141	1.6743	1.8472	1.6038	1.2683	0.9745	2359	1.4435	1.2008	0.8214	0.5077	1.1946	0.9396	2359	1.1182	1.1144	1.0824	0.9003	0.8968	0.8726	1560	0.3561	0.3466	0.346	0.2728	0.2645	0.2735	2359	1.6628	1.6204	1.5968	1.3674	1.2072	1.3021	2359	1.3315	1.2517	1.2813	0.7386	0.7218	0.7797	2359	1.0783	1.086	1.0623	0.8916	0.8934	0.8765	1560	0.3438	0.3302	0.3291	0.3026	0.2988	0.3012	2359	1.664	1.8079	1.7261	1.4986	1.1478	1.1927	2359	1.4057	1.2255	1.1751	0.7152	0.7035	0.6444	2359	1.1067	1.0761	1.115	0.8504	0.8345	0.8527	1560	0.3548	0.3477	0.3336	0.2876	0.2884	0.2853	2359	1.5041	1.5772	1.6199	1.4861	1.462	1.3196	2359	1.1296	1.1641	1.0028	0.9281	0.729	0.7573	2359	1.4422	1.1811	1.0836	1.0824	0.7134	0.7699	1560	0.3194	0.3256	0.3179	0.3175	0.3068	0.3389
2404	1.535	1.5185	1.5451	1.3589	1.3485	1.3676	2404	1.264	1.2783	1.4008	0.9238	0.8066	0.6625	2404	1.0663	1.0677	1.0864	0.8912	0.9036	0.8966	1590	0.2951	0.3313	0.3444	0.3161	0.2915	0.3216	2404	1.2432	1.5131	1.6068	0.7675	0.7309	0.5351	2404	1.0487	1.0898	1.0853	0.5363	0.542	0.5474	2404	1.074	1.0472	1.0535	0.3131	0.2997	0.2979	1590	0.3106	0.3216	0.3045	0.098	0.0975	0.0916	2404	1.8135	1.6726	1.8465	1.6028	1.267	0.9736	2404	1.4441	1.2008	0.8212	0.507	1.1937	0.9367	2404	1.118	1.1143	1.0822	0.8993	0.896	0.8717	1590	0.3562	0.3457	0.3455	0.2716	0.2633	0.272	2404	1.6623	1.619	1.5969	1.3663	1.2056	1.3007	2404	1.3314	1.2518	1.2825	0.7376	0.7206	0.7814	2404	1.078	1.0864	1.0629	0.8903	0.8932	0.8775	1590	0.3437	0.3298	0.3287	0.3023	0.2978	0.3004	2404	1.664	1.8075	1.7244	1.4957	1.1451	1.1898	2404	1.4067	1.2249	1.1739	0.7138	0.7019	0.6431	2404	1.1063	1.076	1.1144	0.8474	0.8318	0.8502	1590	0.3543	0.3474	0.3334	0.2861	0.2879	0.2841	2404	1.5031	1.5772	1.6187	1.4841	1.4612	1.3192	2404	1.1289	1.1665	1.0026	0.9271	0.7281	0.7566	2404	1.4412	1.1805	1.0821	1.082	0.7137	0.7694	1590	0.3191	0.3253	0.3177	0.3156	0.3065	0.3385
2450	1.5341	1.517	1.5437	1.3578	1.3468	1.3652	2450	1.263	1.2782	1.4001	0.9226	0.8057	0.6616	2450	1.0676	1.067	1.0856	0.8897	0.902	0.8952	1620	0.2951	0.331	0.3452	0.316	0.2912	0.3219	2450	1.2421	1.5109	1.6051	0.7556	0.7177	0.5223	2450	1.0471	1.088	1.084	0.5286	0.5347	0.5396	2450	1.0723	1.0444	1.054	0.3033	0.29	0.288	1620	0.3103	0.3216	0.3041	0.0947	0.0945	0.0884	2450	1.812	1.6715	1.8453	1.6011	1.2659	0.9719	2450	1.4437	1.2	0.8207	0.507	1.1923	0.932	2450	1.1171	1.1132	1.0818	0.8982	0.8945	0.8704	1620	0.3561	0.3458	0.3454	0.2704	0.2623	0.2709	2450	1.6616	1.6179	1.5939	1.3649	1.2041	1.3003	2450	1.331	1.2517	1.2805	0.7371	0.7194	0.7789	2450	1.0773	1.0856	1.0618	0.8882	0.891	0.8734	1620	0.3437	0.3297	0.3286	0.3016	0.2972	0.2999	2450	1.6636	1.8058	1.7239	1.4926	1.1418	1.187	2450	1.4062	1.2241	1.1732	0.712	0.7001	0.6414	2450	1.1045	1.0757	1.1137	0.8449	0.8289	0.847	1620	0.3541	0.3472	0.3335	0.285	0.2864	0.2834	2450	1.5033	1.5751	1.6206	1.4842	1.4586	1.3182	2450	1.1285	1.1623	1.0024	0.9263	0.7288	0.756	2450	1.4395	1.1772	1.0804	1.0794	0.7136	0.7695	1620	0.3192	0.3252	0.3174	0.3182	0.3064	0.3382
2495	1.5334	1.5164	1.5437	1.3559	1.3452	1.3638	2495	1.2623	1.2771	1.3994	0.9212	0.8047	0.6609	2495	1.0643	1.0665	1.0844	0.8885	0.9009	0.8942	1650	0.2952	0.331	0.3454	0.3157	0.2903	0.3192	2495	1.2404	1.5093	1.6014	0.7428	0.7058	0.5103	2495	1.0462	1.0871	1.0836	0.5216	0.5273	0.5321	2495	1.0713	1.044	1.0522	0.2935	0.281	0.2787	1650	0.3103	0.3209	0.3042	0.0915	0.0915	0.0857	2495	1.8112	1.6716	1.8456	1.6006	1.2644	0.9713	2495	1.4428	1.1998	0.8208	0.5079	1.1914	0.9283	2495	1.1173	1.1134	1.0814	0.8973	0.8937	0.8696	1650	0.3558	0.3462	0.345	0.2691	0.261	0.2695	2495	1.6611	1.6178	1.595	1.3624	1.2035	1.2992	2495	1.3304	1.2495	1.2806	0.735	0.7186	0.777	2495	1.0775	1.0855	1.0613	0.8869	0.8904	0.8747	1650	0.3433	0.3297	0.3284	0.301	0.2967	0.2991	2495	1.6637	1.8062	1.7235	1.4903	1.1399	1.1845	2495	1.4066	1.2234	1.1719	0.7103	0.6982	0.6399	2495	1.1052	1.0748	1.1128	0.8425	0.8264	0.8444	1650	0.3541	0.3469	0.3334	0.2847	0.2852	0.2823	2495	1.5008	1.5741	1.621	1.4818	1.4567	1.3177	2495	1.1277	1.1629	1.0039	0.9269	0.7268	0.7554	2495	1.4387	1.1788	1.0804	1.08	0.7125	0.7682	1650	0.319	0.3253	0.3172	0.322	0.3063	0.3387
2540	1.5323	1.5154	1.5426	1.3545	1.3435	1.3622	2540	1.2618	1.2769	1.3983	0.9199	0.8036	0.6602	2540	1.0646	1.0661	1.0841	0.8871	0.8996	0.8928	1680	0.295	0.3303	0.3447	0.3153	0.2904	0.3161	2540	1.2394	1.5083	1.6004	0.7303	0.6926	0.498	2540	1.0448	1.0863	1.0824	0.5137	0.5206	0.5247	2540	1.07	1.042	1.0504	0.2843	0.2718	0.2696	1680	0.3099	0.3209	0.3035	0.0886	0.0888	0.0831	2540	1.8105	1.6711	1.8433	1.5982	1.2636	0.9703	2540	1.4411	1.1989	0.8201	0.5072	1.1902	0.9339	2540	1.1166	1.1135	1.0812	0.8962	0.8929	0.8686	1680	0.3555	0.3463	0.3451	0.2679	0.2599	0.2684	2540	1.66	1.617	1.5941	1.3607	1.201	1.2955	2540	1.3293	1.2478	1.279	0.7334	0.7166	0.7759	2540	1.0772	1.0851	1.0606	0.8853	0.888	0.8703	1680	0.3436	0.3296	0.3285	0.3002	0.2963	0.2988	2540	1.6625	1.8042	1.7219	1.4873	1.137	1.1815	2540	1.4037	1.223	1.1702	0.7088	0.6967	0.6384	2540	1.1043	1.0748	1.1125	0.8399	0.8237	0.8419	1680	0.3538	0.347	0.3329	0.2834	0.2844	0.281	2540	1.5004	1.5738	1.6192	1.4786	1.4546	1.3143	2540	1.1275	1.1615	1.0048	0.9244	0.726	0.7547	2540	1.4385	1.1772	1.081	1.0781	0.7116	0.7679	1680	0.3192	0.3254	0.3173	0.3215	0.306	0.338
2586	1.5317	1.5138	1.5415	1.3522	1.3419	1.3605	2586	1.2615	1.2762	1.3975	0.9193	0.8028	0.6592	2586	1.0644	1.0655	1.0836	0.886	0.8986	0.8913	1710	0.295	0.3299	0.3438	0.315	0.2897	0.3146	2586	1.2384	1.5055	1.5986	0.7184	0.6805	0.4862	2586	1.044	1.0847	1.082	0.5064	0.5153	0.5173	2586	1.0682	1.0414	1.0488	0.2752	0.2631	0.2612	1710	0.3094	0.3205	0.3033	0.086	0.0861	0.0807	2586	1.809	1.6701	1.8429	1.5967	1.262	0.9693	2586	1.4412	1.199	0.82	0.508	1.1897	0.9374	2586	1.1163	1.1128	1.0806	0.8954	0.8917	0.8674	1710	0.3553	0.3454	0.345	0.2668	0.259	0.2673	2586	1.6596	1.6158	1.5932	1.359	1.1998	1.2976	2586	1.3289	1.2482	1.2806	0.732	0.7165	0.7717	2586	1.0763	1.0843	1.0605	0.8833	0.8858	0.8652	1710	0.3435	0.3295	0.3285	0.2997	0.2958	0.2984	2586	1.6618	1.8029	1.7221	1.4846	1.1345	1.1793	2586	1.4053	1.2225	1.1699	0.707	0.695	0.6367	2586	1.104	1.0742	1.1125	0.8376	0.8217	0.8393	1710	0.3538	0.3469	0.3329	0.2827	0.2835	0.2799	2586	1.4991	1.5721	1.6171	1.4757	1.4526	1.3129	2586	1.1262	1.1625	1.0095	0.9244	0.7264	0.7543	2586	1.4376	1.1772	1.0802	1.0808	0.7113	0.7668	1710	0.3189	0.3251	0.3169	0.3169	0.3058	0.3381
2631	1.5309	1.514	1.5414	1.3505	1.3404	1.3583	2631	1.2606	1.2756	1.3967	0.918	0.8017	0.6585	2631	1.0621	1.0653	1.0834	0.8847	0.8969	0.8902	1740	0.2947	0.3294	0.3433	0.3143	0.2892	0.3154	2631	1.2371	1.504	1.5969	0.7063	0.6684	0.4739	2631	1.0429	1.0827	1.0801	0.4996	0.5086	0.5097	2631	1.0668	1.0396	1.047	0.2667	0.2549	0.2526	1740	0.3094	0.3203	0.3032	0.0831	0.0835	0.0783	2631	1.8084	1.6691	1.8423	1.5952	1.261	0.968	2631	1.4407	1.1982	0.8197	0.5113	1.1887	0.9343	2631	1.1156	1.1122	1.0805	0.8941	0.8905	0.8671	1740	0.3555	0.3456	0.3445	0.2656	0.2576	0.2661	2631	1.6582	1.616	1.5925	1.357	1.1991	1.2898	2631	1.3282	1.248	1.2785	0.7305	0.7147	0.7722	2631	1.0759	1.0841	1.0596	0.8814	0.8838	0.8659	1740	0.3438	0.3294	0.3279	0.2992	0.295	0.2974	2631	1.6579	1.8032	1.721	1.4817	1.1316	1.177	2631	1.4022	1.2222	1.1687	0.7059	0.6934	0.6352	2631	1.1036	1.0736	1.1119	0.8348	0.819	0.8367	1740	0.3536	0.3467	0.3327	0.2829	0.2821	0.2787	2631	1.4988	1.5714	1.6156	1.4761	1.4497	1.3132	2631	1.126	1.1615	1.0185	0.9235	0.7247	0.7545	2631	1.437	1.1763	1.0795	1.0755	0.7109	0.7665	1740	0.3189	0.3252	0.3167	0.3161	0.3059	0.3383
2676	1.5297	1.5131	1.5401	1.349	1.3386	1.3574	2676	1.2598	1.2748	1.3968	0.917	0.8009	0.6578	2676	1.0616	1.0648	1.083	0.8834	0.8954	0.889	1770	0.2949	0.3291	0.3439	0.3139	0.2886	0.3175	2676	1.2357	1.5023	1.5948	0.6947	0.6566	0.462	2676	1.042	1.0822	1.0794	0.4924	0.5014	0.5023	2676	1.0659	1.0389	1.0457	0.258	0.247	0.2447	1770	0.3091	0.3198	0.3029	0.0807	0.0814	0.0763	2676	1.8074	1.6685	1.841	1.5936	1.2599	0.9673	2676	1.44	1.198	0.8194	0.5096	1.1874	0.9356	2676	1.1155	1.1122	1.0796	0.893	0.8892	0.8657	1770	0.355	0.3457	0.3443	0.2641	0.2565	0.265	2676	1.6573	1.6145	1.5913	1.3547	1.1976	1.2898	2676	1.3276	1.2482	1.2789	0.7291	0.7131	0.7693	2676	1.0756	1.0834	1.0592	0.8804	0.8824	0.8651	1770	0.3432	0.3292	0.3278	0.2985	0.2942	0.2969	2676	1.6601	1.8015	1.7196	1.4791	1.129	1.1744	2676	1.4015	1.2213	1.1682	0.7041	0.6917	0.6336	2676	1.1032	1.0726	1.1112	0.8322	0.8164	0.8339	1770	0.3532	0.3462	0.3325	0.2807	0.2808	0.2778	2676	1.4979	1.5716	1.6145	1.4726	1.4476	1.3112	2676	1.1253	1.1586	1.001	0.9242	0.7249	0.7532	2676	1.4353	1.1763	1.0765	1.0765	0.7107	0.7666	1770	0.3191	0.3249	0.3168	0.3173	0.3058	0.3381
2722	1.5293	1.5117	1.5396	1.3474	1.3371	1.3558	2722	1.2596	1.2737	1.3955	0.916	0.7999	0.657	2722	1.0614	1.0643	1.0822	0.8819	0.8941	0.8872	1800	0.2952	0.3289	0.3443	0.3136	0.2886	0.3161	2722	1.2343	1.5011	1.5937	0.6829	0.6439	0.4502	2722	1.0407	1.0821	1.0783	0.4848	0.4934	0.4942	2722	1.0641	1.038	1.0451	0.2495	0.2389	0.237	1800	0.3089	0.3195	0.3028	0.0783	0.0794	0.0745	2722	1.8075	1.6678	1.8416	1.5927	1.2584	0.9663	2722	1.4392	1.1972	0.819	0.5115	1.1864	0.9254	2722	1.1148	1.1117	1.0795	0.892	0.8897	0.8646	1800	0.3547	0.3462	0.3442	0.263	0.2556	0.2637	2722	1.6581	1.6145	1.5905	1.3534	1.1965	1.2912	2722	1.3273	1.247	1.277	0.728	0.7124	0.7676	2722	1.075	1.0827	1.058	0.8788	0.8817	0.8619	1800	0.3431	0.3292	0.3281	0.298	0.2938	0.2963	2722	1.66	1.8012	1.7189	1.4759	1.1264	1.1715	2722	1.4035	1.2206	1.167	0.7023	0.69	0.6323	2722	1.1026	1.0723	1.1102	0.8294	0.8136	0.8313	1800	0.3535	0.3466	0.3326	0.2803	0.2799	0.2766	2722	1.4975	1.5697	1.6137	1.4728	1.4466	1.311	2722	1.1253	1.1608	0.9986	0.9229	0.7244	0.7532	2722	1.4349	1.1742	1.0775	1.0751	0.7098	0.7663	1800	0.319	0.3251	0.3167	0.3181	0.3057	0.338
2767	1.5281	1.5116	1.5388	1.346	1.3354	1.3544	2767	1.2586	1.2732	1.3949	0.915	0.7991	0.6566	2767	1.061	1.0637	1.0815	0.8806	0.893	0.8864	1830	0.2951	0.3288	0.3445	0.3131	0.2881	0.3171	2767	1.2328	1.4998	1.593	0.6703	0.6327	0.4385	2767	1.0396	1.0799	1.0767	0.4775	0.4861	0.4873	2767	1.063	1.0358	1.0435	0.242	0.2318	0.2297	1830	0.3083	0.3191	0.3023	0.0765	0.0776	0.0732	2767	1.8072	1.6667	1.8408	1.5916	1.2573	0.9651	2767	1.439	1.1968	0.8189	0.5114	1.1855	0.9237	2767	1.1152	1.1116	1.0794	0.8909	0.8891	0.8635	1830	0.3548	0.3466	0.3444	0.262	0.2544	0.2627	2767	1.6573	1.6139	1.5893	1.3518	1.1936	1.2949	2767	1.3268	1.2478	1.2782	0.7272	0.7116	0.7727	2767	1.0745	1.0826	1.0591	0.8773	0.8801	0.8594	1830	0.3429	0.3294	0.3279	0.2971	0.2933	0.296	2767	1.6582	1.8019	1.7192	1.4747	1.1248	1.169	2767	1.4024	1.2202	1.1671	0.7009	0.6885	0.6304	2767	1.1019	1.0712	1.1098	0.8271	0.8108	0.8285	1830	0.3533	0.3466	0.3323	0.2803	0.2789	0.2757	2767	1.4966	1.5696	1.6124	1.4719	1.4458	1.3091	2767	1.1248	1.1602	0.9973	0.922	0.7238	0.7518	2767	1.4338	1.1752	1.0778	1.0728	0.7084	0.7656	1830	0.3188	0.3249	0.317	0.3175	0.3056	0.3376
2813	1.5271	1.5104	1.5372	1.3443	1.3336	1.3528	2813	1.2582	1.2726	1.3942	0.914	0.7984	0.6556	2813	1.0605	1.063	1.0808	0.8791	0.8915	0.8844	1860	0.2944	0.3288	0.3443	0.3126	0.2875	0.3167	2813	1.2317	1.4999	1.5911	0.6584	0.6203	0.4268	2813	1.0387	1.0778	1.0749	0.4708	0.4788	0.4804	2813	1.0611	1.0335	1.0429	0.2342	0.2246	0.2226	1860	0.308	0.3189	0.3018	0.0749	0.0761	0.0718	2813	1.805	1.6654	1.8403	1.5899	1.2563	0.9641	2813	1.4378	1.1964	0.8182	0.5092	1.1841	0.9268	2813	1.1144	1.111	1.0791	0.89	0.8873	0.8625	1860	0.3546	0.3472	0.3436	0.2606	0.2531	0.2613	2813	1.6565	1.6129	1.589	1.3503	1.1922	1.2937	2813	1.3261	1.2469	1.2764	0.726	0.7106	0.7706	2813	1.0738	1.0819	1.0582	0.8755	0.877	0.8628	1860	0.3424	0.3288	0.3275	0.2966	0.2929	0.2948	2813	1.6581	1.8001	1.717	1.4707	1.1213	1.1655	2813	1.4003	1.2196	1.1666	0.6991	0.6867	0.6288	2813	1.1018	1.071	1.1094	0.8243	0.8084	0.8259	1860	0.3528	0.3462	0.3322	0.2777	0.2779	0.2744	2813	1.4954	1.5676	1.6109	1.4696	1.4445	1.3097	2813	1.124	1.1603	0.9989	0.9214	0.7238	0.7508	2813	1.4322	1.1719	1.0761	1.073	0.708	0.7645	1860	0.3184	0.3245	0.3166	0.3166	0.3054	0.3376
2858	1.5263	1.5095	1.537	1.3423	1.3316	1.3508	2858	1.2573	1.2723	1.3936	0.9129	0.7974	0.6548	2858	1.0599	1.0625	1.0806	0.8777	0.8902	0.8831	1890	0.2945	0.3288	0.3446	0.3124	0.2871	0.3159	2858	1.2301	1.4958	1.5876	0.6471	0.6084	0.415	2858	1.0373	1.0773	1.0723	0.4633	0.4707	0.4727	2858	1.0595	1.032	1.0402	0.2271	0.218	0.216	1890	0.3078	0.3185	0.3019	0.0732	0.0747	0.0706	2858	1.8044	1.6662	1.8406	1.5881	1.255	0.9627	2858	1.4372	1.1958	0.8184	0.5059	1.1835	0.9333	2858	1.1136	1.1105	1.0783	0.8886	0.8861	0.8612	1890	0.3544	0.3492	0.3439	0.2596	0.252	0.2605	2858	1.6552	1.6119	1.5876	1.3482	1.1904	1.291	2858	1.3253	1.2466	1.2766	0.725	0.7094	0.7666	2858	1.0733	1.0813	1.0574	0.8735	0.8761	0.8598	1890	0.3426	0.329	0.3276	0.2957	0.2919	0.2941	2858	1.6559	1.8002	1.7164	1.4687	1.1191	1.1632	2858	1.4009	1.2195	1.1655	0.6978	0.6858	0.6275	2858	1.1007	1.0704	1.1087	0.8216	0.8058	0.8233	1890	0.353	0.346	0.332	0.2772	0.2765	0.2736	2858	1.4946	1.5667	1.6141	1.4683	1.4416	1.3086	2858	1.1233	1.1583	0.9975	0.9197	0.7235	0.7506	2858	1.4315	1.1732	1.0753	1.0722	0.7076	0.7634	1890	0.3184	0.3248	0.3163	0.3159	0.3053	0.3373
2903	1.5249	1.5085	1.5367	1.3406	1.3368	1.3488	2903	1.2568	1.2711	1.3926	0.9118	0.7966	0.6541	2903	1.0598	1.062	1.0807	0.8765	0.8888	0.8818	1920	0.2942	0.3285	0.3439	0.3119	0.2865	0.3134	2903	1.2287	1.4943	1.5863	0.6347	0.5964	0.4035	2903	1.0362	1.0761	1.073	0.4562	0.4652	0.4655	2903	1.0583	1.0309	1.0392	0.2202	0.212	0.2094	1920	0.3074	0.3182	0.3012	0.0719	0.0736	0.0696	2903	1.8032	1.664	1.8403	1.586	1.2537	0.9617	2903	1.4375	1.1953	0.8179	0.5019	1.1821	0.9295	2903	1.1134	1.11	1.078	0.8877	0.8847	0.8601	1920	0.3543	0.3493	0.3438	0.2585	0.2509	0.2588	2903	1.6544	1.6112	1.5867	1.3462	1.1896	1.2883	2903	1.3251	1.2457	1.2751	0.7236	0.7085	0.7662	2903	1.0726	1.0809	1.0571	0.8705	0.8746	0.8575	1920	0.3424	0.3289	0.3276	0.2953	0.2914	0.2938	2903	1.6566	1.7976	1.7155	1.4654	1.1164	1.1598	2903	1.4004	1.2183	1.1651	0.6964	0.6841	0.6257	2903	1.0998	1.0696	1.1079	0.819	0.8033	0.8207	1920	0.353	0.3459	0.3318	0.2773	0.2754	0.2725	2903	1.4934	1.5667	1.6082	1.467	1.4396	1.3063	2903	1.1231	1.159	0.9975	0.9199	0.7226	0.7502	2903	1.4313	1.1709	1.0767	1.0722	0.7078	0.7635	1920	0.3183	0.3247	0.3162	0.3155	0.3052	0.3373
2949	1.5244	1.5074	1.5348	1.3388	1.3286	1.3474	2949	1.2558	1.2706	1.3923	0.9105	0.7959	0.6534	2949	1.0593	1.0616	1.0805	0.8753	0.887	0.8807	1950	0.2941	0.3283	0.343	0.3115	0.2864	0.3115	2949	1.2279	1.4937	1.5854	0.6227	0.5842	0.3924	2949	1.0352	1.0757	1.0725	0.4488	0.4564	0.4583	2949	1.057	1.0298	1.0358	0.2135	0.2057	0.2038	1950	0.3071	0.3179	0.301	0.0706	0.0726	0.0688	2949	1.8031	1.6637	1.8395	1.5855	1.2523	0.9606	2949	1.4362	1.1946	0.8173	0.5004	1.1808	0.9303	2949	1.1127	1.1091	1.0773	0.8866	0.8835	0.8591	1950	0.3541	0.3496	0.3433	0.2573	0.2498	0.2579	2949	1.6548	1.6099	1.5856	1.3446	1.187	1.2785	2949	1.324	1.2453	1.2752	0.7225	0.707	0.7665	2949	1.0725	1.0801	1.0564	0.8682	0.8727	0.8578	1950	0.3425	0.3289	0.3276	0.2947	0.2909	0.2934	2949	1.6564	1.798	1.715	1.4633	1.114	1.1574	2949	1.3978	1.218	1.164	0.6946	0.6825	0.624	2949	1.1004	1.0692	1.1072	0.8163	0.8004	0.8179	1950	0.3527	0.3457	0.332	0.2749	0.2744	0.2716	2949	1.4924	1.5629	1.6069	1.4676	1.4405	1.3048	2949	1.1219	1.1587	0.997	0.9188	0.7224	0.7494	2949	1.4304	1.1716	1.0752	1.0708	0.7067	0.7628	1950	0.3182	0.3244	0.3163	0.3173	0.3052	0.3372
2994	1.523	1.5065	1.5337	1.337	1.3266	1.3461	2994	1.2557	1.2704	1.3921	0.9097	0.7948	0.653	2994	1.0584	1.0606	1.0799	0.874	0.8855	0.8795	1980	0.2943	0.3283	0.3425	0.3112	0.2863	0.3105	2994	1.2255	1.4896	1.583	0.611	0.5716	0.381	2994	1.034	1.0744	1.0705	0.4417	0.446	0.4513	2994	1.0558	1.0286	1.0363	0.2075	0.2001	0.1982	1980	0.3068	0.3174	0.3007	0.0696	0.0717	0.0682	2994	1.8023	1.6638	1.8385	1.5844	1.2517	0.9602	2994	1.4356	1.1946	0.8171	0.5012	1.1798	0.9211	2994	1.1134	1.1087	1.0771	0.8855	0.8821	0.8583	1980	0.3539	0.349	0.3432	0.2559	0.2488	0.2565	2994	1.6545	1.6106	1.5858	1.3428	1.1865	1.2853	2994	1.3233	1.2451	1.274	0.7212	0.7055	0.7626	2994	1.0719	1.0798	1.0559	0.8668	0.8718	0.8555	1980	0.3422	0.3287	0.3275	0.2942	0.2901	0.2927	2994	1.6548	1.7976	1.7143	1.4609	1.1115	1.1552	2994	1.3991	1.2174	1.1633	0.6929	0.6808	0.6226	2994	1.0994	1.0684	1.1067	0.8138	0.7978	0.8154	1980	0.3525	0.3455	0.3314	0.2742	0.2736	0.2704	2994	1.4922	1.565	1.6076	1.4642	1.4383	1.304	2994	1.1215	1.1565	0.9955	0.9171	0.722	0.7496	2994	1.43	1.1719	1.0749	1.0698	0.7063	0.7627	1980	0.3181	0.3245	0.316	0.316	0.3048	0.3373
3039	1.5221	1.5052	1.5327	1.3353	1.3249	1.344	3039	1.2544	1.2689	1.3904	0.9083	0.7938	0.652	3039	1.0579	1.0604	1.0792	0.8726	0.8842	0.878	2010	0.2942	0.3281	0.3422	0.3107	0.2858	0.3099	3039	1.2241	1.4886	1.5815	0.5991	0.5602	0.3697	3039	1.0327	1.0739	1.0696	0.4346	0.4381	0.444	3039	1.0544	1.0266	1.0354	0.2019	0.1949	0.193	2010	0.3066	0.3174	0.3002	0.0687	0.0711	0.0676	3039	1.8013	1.6626	1.8368	1.5819	1.2499	0.9586	3039	1.435	1.1938	0.8164	0.5056	1.179	0.9208	3039	1.113	1.1081	1.0768	0.8847	0.881	0.8572	2010	0.354	0.3492	0.3431	0.2547	0.2477	0.2554	3039	1.6522	1.6084	1.585	1.3407	1.1838	1.2843	3039	1.3233	1.2439	1.2736	0.7197	0.7048	0.7612	3039	1.0713	1.0792	1.0556	0.8646	0.8694	0.8554	2010	0.342	0.3284	0.3271	0.2932	0.2894	0.2922	3039	1.6546	1.7953	1.7137	1.4582	1.1084	1.1522	3039	1.3964	1.2164	1.1622	0.6911	0.6787	0.6209	3039	1.0982	1.0677	1.106	0.811	0.7951	0.8124	2010	0.3525	0.3452	0.3316	0.2741	0.2724	0.2692	3039	1.4914	1.5627	1.6061	1.4629	1.4366	1.3026	3039	1.1205	1.1564	0.9985	0.9173	0.7204	0.7476	3039	1.429	1.1701	1.0736	1.0688	0.7044	0.7618	2010	0.3184	0.3245	0.3161	0.3149	0.305	0.3371
3085	1.5214	1.5045	1.5323	1.3336	1.3234	1.3429	3085	1.2538	1.2687	1.39	0.9071	0.7928	0.6509	3085	1.0568	1.0597	1.0786	0.8712	0.8826	0.8769	2040	0.294	0.3283	0.3416	0.3103	0.2854	0.3093	3085	1.223	1.4875	1.5797	0.5874	0.5477	0.3588	3085	1.0316	1.071	1.0681	0.4275	0.4312	0.4367	3085	1.053	1.0245	1.0322	0.1965	0.1899	0.1882	2040	0.3062	0.3168	0.2998	0.0678	0.0705	0.0672	3085	1.801	1.6616	1.8346	1.5805	1.2488	0.9578	3085	1.4336	1.1929	0.8162	0.5042	1.1781	0.9257	3085	1.1124	1.1076	1.0763	0.8836	0.8798	0.8563	2040	0.3531	0.3498	0.343	0.2535	0.2461	0.2539	3085	1.6521	1.6082	1.5837	1.3387	1.1827	1.2785	3085	1.3224	1.2436	1.2727	0.7185	0.7028	0.7616	3085	1.0706	1.0788	1.0549	0.864	0.8681	0.8521	2040	0.342	0.3283	0.3268	0.2926	0.289	0.2917	3085	1.6536	1.7952	1.713	1.4555	1.106	1.1498	3085	1.3952	1.2162	1.1615	0.6895	0.6771	0.6194	3085	1.0982	1.0674	1.1054	0.8083	0.7925	0.8098	2040	0.3521	0.3452	0.3311	0.2723	0.2707	0.2681	3085	1.4904	1.5633	1.6052	1.4626	1.4341	1.3012	3085	1.1204	1.1558	1.0015	0.9162	0.7209	0.7481	3085	1.4268	1.1671	1.0719	1.0683	0.7047	0.761	2040	0.3179	0.3242	0.3161	0.3198	0.3046	0.3369
3130	1.5202	1.5034	1.5311	1.3319	1.3213	1.341	3130	1.2533	1.2678	1.3889	0.9061	0.7917	0.6513	3130	1.0554	1.0587	1.0778	0.8696	0.881	0.8753	2070	0.2936	0.3277	0.3418	0.3099	0.2846	0.3084	3130	1.2208	1.4846	1.5777	0.576	0.5368	0.3481	3130	1.0301	1.0712	1.0676	0.4205	0.424	0.4297	3130	1.0512	1.0245	1.0312	0.1914	0.1852	0.1833	2070	0.306	0.3166	0.2998	0.0674	0.0702	0.0669	3130	1.7991	1.6604	1.8341	1.5794	1.2477	0.9568	3130	1.4329	1.1928	0.816	0.5025	1.1767	0.923	3130	1.1118	1.1073	1.0756	0.8819	0.8787	0.8551	2070	0.3537	0.35	0.3428	0.2524	0.2455	0.2528	3130	1.6509	1.6073	1.5835	1.3377	1.1805	1.2807	3130	1.3215	1.2429	1.2729	0.7176	0.7026	0.7622	3130	1.071	1.0777	1.0539	0.862	0.8662	0.8515	2070	0.3419	0.3286	0.3267	0.2922	0.2882	0.2914	3130	1.6527	1.7944	1.7124	1.4517	1.1037	1.1471	3130	1.3961	1.215	1.1606	0.6882	0.6754	0.6177	3130	1.0974	1.0662	1.1048	0.8059	0.7899	0.8076	2070	0.352	0.3451	0.331	0.2714	0.27	0.2672	3130	1.4894	1.5618	1.605	1.4613	1.4363	1.3017	3130	1.1202	1.1556	1.0076	0.9165	0.7195	0.7477	3130	1.4257	1.1683	1.0734	1.0669	0.7028	0.7602	2070	0.3179	0.3241	0.3161	0.3205	0.3044	0.3366
3175	1.5192	1.5029	1.5301	1.3309	1.3198	1.339	3175	1.2523	1.268	1.3887	0.9053	0.791	0.6492	3175	1.0553	1.0588	1.0775	0.8686	0.8797	0.8739	2100	0.2939	0.3279	0.3421	0.3094	0.2843	0.3094	3175	1.2194	1.4848	1.5768	0.564	0.5244	0.3371	3175	1.0295	1.0706	1.0665	0.4134	0.4173	0.4227	3175	1.0499	1.0225	1.0292	0.1867	0.1811	0.1791	2100	0.3057	0.3163	0.2997	0.0669	0.07	0.0666	3175	1.7987	1.6605	1.8325	1.5778	1.2466	0.9557	3175	1.4329	1.1921	0.8155	0.4993	1.1758	0.9193	3175	1.1118	1.1071	1.0756	0.8813	0.8777	0.8542	2100	0.3531	0.3498	0.343	0.2511	0.2441	0.2518	3175	1.6497	1.6069	1.5824	1.3354	1.1798	1.2705	3175	1.3216	1.2424	1.2709	0.7161	0.7016	0.7617	3175	1.0699	1.0778	1.054	0.8605	0.8645	0.8468	2100	0.3417	0.3283	0.3267	0.291	0.2878	0.2906	3175	1.6528	1.7943	1.7116	1.4503	1.1013	1.1444	3175	1.3944	1.2155	1.1599	0.6865	0.6736	0.6163	3175	1.0966	1.0656	1.1042	0.8032	0.7875	0.805	2100	0.3517	0.3453	0.3309	0.271	0.269	0.266	3175	1.4889	1.5604	1.6045	1.4587	1.4307	1.2984	3175	1.1195	1.1547	0.9968	0.9155	0.7195	0.7473	3175	1.4258	1.1667	1.0727	1.0662	0.7036	0.7602	2100	0.3179	0.324	0.3158	0.3182	0.3046	0.3367
3221	1.5185	1.5017	1.5293	1.3289	1.3182	1.337	3221	1.2519	1.2672	1.3882	0.9044	0.7898	0.6483	3221	1.0554	1.0579	1.0762	0.8671	0.8781	0.8728	2130	0.2939	0.3276	0.3425	0.3092	0.2846	0.3121	3221	1.2177	1.4839	1.5747	0.5528	0.5129	0.3268	3221	1.029	1.0691	1.0649	0.4071	0.4108	0.4152	3221	1.0487	1.022	1.0291	0.1823	0.1771	0.1752	2130	0.3056	0.3163	0.2992	0.0665	0.0696	0.0665	3221	1.7985	1.6595	1.8327	1.5766	1.2455	0.9546	3221	1.4318	1.1919	0.8153	0.4991	1.1769	0.9144	3221	1.1117	1.1066	1.0752	0.8803	0.8769	0.8529	2130	0.3532	0.3485	0.3426	0.2499	0.2433	0.2508	3221	1.6469	1.6065	1.582	1.3343	1.177	1.2776	3221	1.3206	1.2424	1.2712	0.715	0.6994	0.7593	3221	1.0692	1.077	1.0534	0.8584	0.8629	0.8479	2130	0.3418	0.3283	0.3263	0.2909	0.2871	0.2902	3221	1.6504	1.794	1.7103	1.4472	1.0988	1.1414	3221	1.3958	1.2142	1.1587	0.6847	0.6719	0.6144	3221	1.0966	1.0655	1.104	0.8007	0.785	0.802	2130	0.3518	0.345	0.3304	0.2693	0.2679	0.265	3221	1.4881	1.5596	1.6022	1.4585	1.4313	1.2992	3221	1.1201	1.154	0.9924	0.9144	0.7182	0.7455	3221	1.4245	1.1673	1.072	1.065	0.7017	0.7588	2130	0.3179	0.324	0.3158	0.3142	0.3042	0.3365
3266	1.5175	1.5009	1.5289	1.3273	1.3164	1.3359	3266	1.2516	1.2662	1.3879	0.9031	0.7886	0.6474	3266	1.0549	1.0574	1.0752	0.8657	0.8766	0.8712	2160	0.294	0.3275	0.3434	0.3089	0.2844	0.3133	3266	1.2169	1.4824	1.5721	0.541	0.5014	0.3166	3266	1.027	1.0687	1.0642	0.4	0.4063	0.408	3266	1.0474	1.0208	1.028	0.1782	0.1735	0.1716	2160	0.3053	0.316	0.2987	0.0662	0.0693	0.0662	3266	1.7968	1.6581	1.8316	1.5746	1.2444	0.9533	3266	1.4315	1.1916	0.8153	0.4981	1.1735	0.9136	3266	1.1106	1.1058	1.0746	0.8785	0.8749	0.8518	2160	0.3531	0.3472	0.3426	0.2489	0.2419	0.2494	3266	1.6438	1.6053	1.5812	1.3312	1.1754	1.2765	3266	1.3199	1.2419	1.2698	0.7139	0.6992	0.7587	3266	1.0684	1.0765	1.0525	0.8566	0.8612	0.8462	2160	0.3411	0.3283	0.3265	0.2908	0.2865	0.2893	3266	1.6476	1.7924	1.7096	1.4443	1.0961	1.1389	3266	1.3943	1.2135	1.1575	0.6832	0.6703	0.6131	3266	1.0955	1.0648	1.1032	0.798	0.7822	0.7996	2160	0.3513	0.3448	0.3308	0.2683	0.2668	0.2641	3266	1.4873	1.5578	1.601	1.4567	1.4317	1.2986	3266	1.118	1.1531	0.993	0.9152	0.7197	0.7458	3266	1.4241	1.1658	1.0702	1.0634	0.7014	0.7585	2160	0.318	0.324	0.3159	0.3147	0.3041	0.3365
3311	1.5166	1.5003	1.5279	1.3252	1.3149	1.3339	3311	1.2503	1.2654	1.3865	0.9018	0.7877	0.6464	3311	1.0543	1.0571	1.0752	0.8645	0.876	0.8701	2190	0.2938	0.3272	0.3427	0.3084	0.2838	0.3136	3311	1.2156	1.4795	1.5708	0.5294	0.4892	0.3065	3311	1.026	1.0673	1.062	0.3929	0.4002	0.4004	3311	1.0455	1.018	1.0263	0.1747	0.1702	0.1683	2190	0.305	0.3154	0.2986	0.0659	0.0689	0.0661	3311	1.7957	1.6576	1.8299	1.5733	1.2431	0.9522	3311	1.4312	1.1911	0.8149	0.5006	1.1724	0.9233	3311	1.1104	1.1061	1.0741	0.8782	0.8743	0.851	2190	0.3527	0.3448	0.3421	0.2478	0.2407	0.248	3311	1.6434	1.6042	1.5798	1.3294	1.1742	1.2733	3311	1.3198	1.2409	1.2694	0.7132	0.6981	0.7595	3311	1.0681	1.0758	1.0521	0.8563	0.8593	0.8445	2190	0.3413	0.3278	0.326	0.2899	0.2858	0.2889	3311	1.6493	1.7916	1.7085	1.4415	1.0937	1.1361	3311	1.3933	1.213	1.1568	0.6814	0.6686	0.6114	3311	1.0949	1.0645	1.1029	0.7955	0.7795	0.7971	2190	0.3516	0.3444	0.3304	0.2677	0.2656	0.2626	3311	1.4867	1.5574	1.5993	1.4553	1.4264	1.2966	3311	1.1179	1.153	0.9928	0.9126	0.7177	0.7449	3311	1.423	1.1646	1.0714	1.0622	0.7008	0.7574	2190	0.3177	0.3239	0.3157	0.3151	0.3043	0.3363
3357	1.5152	1.4995	1.5273	1.3234	1.3134	1.3318	3357	1.2496	1.2647	1.3858	0.9007	0.7866	0.6459	3357	1.0533	1.0562	1.074	0.8631	0.8744	0.8689	2220	0.2941	0.3273	0.343	0.3081	0.2829	0.313	3357	1.2138	1.4785	1.5698	0.5176	0.478	0.2966	3357	1.0247	1.0657	1.0623	0.3863	0.3927	0.3935	3357	1.0445	1.0168	1.0244	0.1715	0.167	0.1654	2220	0.3045	0.3153	0.2981	0.0658	0.0688	0.0661	3357	1.7951	1.6566	1.8298	1.5716	1.2417	0.9515	3357	1.4299	1.1903	0.8142	0.4961	1.1715	0.919	3357	1.11	1.1051	1.0737	0.8771	0.8738	0.85	2220	0.3527	0.3426	0.3419	0.2464	0.2397	0.2469	3357	1.6428	1.6042	1.5793	1.328	1.1721	1.27	3357	1.3187	1.2405	1.2688	0.7118	0.6967	0.7566	3357	1.0676	1.0752	1.0512	0.8543	0.859	0.8408	2220	0.3412	0.3282	0.3265	0.2894	0.2855	0.2882	3357	1.6484	1.7899	1.7081	1.4384	1.0911	1.1339	3357	1.3915	1.2125	1.1554	0.6798	0.6669	0.61	3357	1.0946	1.0635	1.1019	0.7927	0.777	0.7944	2220	0.3515	0.3447	0.3303	0.2663	0.2645	0.2621	3357	1.4852	1.5568	1.6001	1.4552	1.4284	1.2953	3357	1.1171	1.1509	0.9904	0.9128	0.7172	0.7448	3357	1.4213	1.1637	1.0697	1.0616	0.6997	0.7568	2220	0.3178	0.3239	0.3156	0.3159	0.3042	0.3362
3402	1.514	1.4976	1.5253	1.3216	1.311	1.3302	3402	1.2489	1.2639	1.3847	0.8995	0.7857	0.6451	3402	1.0525	1.0556	1.0738	0.8619	0.8727	0.8675	2250	0.2938	0.3276	0.342	0.3078	0.2826	0.3117	3402	1.2126	1.476	1.5672	0.5064	0.4665	0.2869	3402	1.0236	1.0648	1.0611	0.3787	0.3865	0.3863	3402	1.0424	1.0158	1.023	0.1679	0.164	0.1627	2250	0.304	0.3148	0.2978	0.0656	0.0687	0.0659	3402	1.7936	1.6564	1.8283	1.5703	1.2406	0.9508	3402	1.4295	1.1898	0.8138	0.4947	1.1702	0.9206	3402	1.1095	1.1047	1.0731	0.8761	0.8728	0.849	2250	0.3522	0.3412	0.3419	0.2451	0.2387	0.2459	3402	1.6412	1.6021	1.5781	1.3267	1.1706	1.2645	3402	1.3181	1.2399	1.2688	0.7104	0.6957	0.7514	3402	1.0664	1.0744	1.0512	0.8518	0.8559	0.8419	2250	0.3412	0.3279	0.326	0.2883	0.2846	0.2876	3402	1.6478	1.7887	1.7061	1.4354	1.0881	1.1303	3402	1.3919	1.2119	1.1542	0.6782	0.6649	0.6081	3402	1.0939	1.063	1.1012	0.7901	0.7746	0.7915	2250	0.3511	0.3443	0.33	0.2646	0.2636	0.2609	3402	1.484	1.5553	1.5984	1.4529	1.4269	1.2942	3402	1.1164	1.1509	0.9899	0.913	0.7173	0.7432	3402	1.4211	1.1621	1.0671	1.0598	0.6989	0.7563	2250	0.3177	0.3238	0.3155	0.3155	0.3039	0.3361
3448	1.5136	1.4971	1.5263	1.3199	1.3117	1.3284	3448	1.2483	1.2633	1.3841	0.8984	0.7844	0.6443	3448	1.0519	1.0552	1.073	0.8602	0.8712	0.8661	2280	0.2934	0.3273	0.3415	0.3074	0.2826	0.3082	3448	1.211	1.4744	1.5656	0.4948	0.4552	0.2775	3448	1.022	1.0624	1.0596	0.3721	0.3784	0.3794	3448	1.0407	1.014	1.0219	0.1652	0.1615	0.1601	2280	0.3042	0.3145	0.2974	0.0656	0.0686	0.0657	3448	1.7934	1.6544	1.8276	1.5691	1.2392	0.9494	3448	1.4291	1.1895	0.8136	0.4941	1.1691	0.9133	3448	1.1086	1.1046	1.0727	0.8748	0.8717	0.848	2280	0.3522	0.3411	0.3415	0.2441	0.2375	0.2447	3448	1.6402	1.6022	1.5775	1.324	1.1683	1.2652	3448	1.3176	1.2396	1.2677	0.7096	0.6945	0.7488	3448	1.0666	1.074	1.0504	0.8503	0.8549	0.8401	2280	0.3406	0.3274	0.3259	0.2878	0.2837	0.2868	3448	1.6474	1.7881	1.7056	1.4327	1.0856	1.128	3448	1.3901	1.2112	1.1534	0.6768	0.6635	0.6067	3448	1.0927	1.0622	1.1008	0.7874	0.7718	0.7891	2280	0.3511	0.3443	0.33	0.2641	0.2621	0.2599	3448	1.484	1.5549	1.5987	1.4528	1.4238	1.2937	3448	1.1159	1.1514	0.9907	0.9123	0.7165	0.7435	3448	1.4192	1.1639	1.07	1.0608	0.6993	0.7558	2280	0.3174	0.3234	0.3151	0.315	0.3034	0.3356
3493	1.5128	1.4961	1.5249	1.3184	1.3097	1.3273	3493	1.2479	1.2631	1.3838	0.8976	0.7837	0.6438	3493	1.0514	1.0545	1.0726	0.8591	0.87	0.8645	2310	0.2936	0.3274	0.3417	0.3068	0.2822	0.3073	3493	1.2103	1.4734	1.5635	0.4838	0.4438	0.2686	3493	1.021	1.0624	1.0582	0.3656	0.3702	0.3732	3493	1.0394	1.0123	1.0198	0.1628	0.1592	0.1581	2310	0.3035	0.314	0.2973	0.0655	0.0686	0.0657	3493	1.7927	1.6539	1.8274	1.5676	1.2378	0.9485	3493	1.4287	1.189	0.8135	0.4941	1.1681	0.9094	3493	1.1084	1.1039	1.0725	0.874	0.87	0.847	2310	0.3522	0.3424	0.3416	0.2431	0.2364	0.2434	3493	1.64	1.6012	1.5767	1.323	1.1669	1.2639	3493	1.3171	1.2383	1.2674	0.7083	0.6932	0.7539	3493	1.0662	1.0732	1.05	0.8484	0.8532	0.8366	2310	0.3402	0.3276	0.3258	0.2873	0.2834	0.2865	3493	1.6457	1.7884	1.7059	1.4304	1.0833	1.1245	3493	1.391	1.2108	1.1526	0.6751	0.662	0.6053	3493	1.0924	1.0615	1.0999	0.7847	0.7691	0.7864	2310	0.3509	0.3439	0.3298	0.2629	0.2613	0.2585	3493	1.4832	1.5538	1.5969	1.4506	1.4237	1.2922	3493	1.1152	1.1506	0.9891	0.9105	0.7167	0.7427	3493	1.4192	1.1614	1.067	1.0593	0.6973	0.7564	2310	0.3173	0.3232	0.3152	0.3145	0.3039	0.336
3538	1.5116	1.4955	1.5225	1.3163	1.3058	1.325	3538	1.247	1.2625	1.3832	0.8969	0.7829	0.6427	3538	1.0508	1.0539	1.072	0.8578	0.8684	0.8633	2340	0.2934	0.3272	0.3422	0.3065	0.2822	0.3081	3538	1.208	1.4715	1.562	0.472	0.4321	0.2593	3538	1.0201	1.0604	1.0566	0.3584	0.3651	0.3659	3538	1.0384	1.0113	1.0179	0.1601	0.157	0.1557	2340	0.3034	0.3137	0.2968	0.0655	0.0685	0.0657	3538	1.7908	1.6531	1.8261	1.5661	1.2364	0.9473	3538	1.4278	1.1886	0.8131	0.4979	1.1671	0.9162	3538	1.1078	1.1032	1.0712	0.8728	0.8687	0.8457	2340	0.3519	0.3422	0.3413	0.2419	0.2353	0.2423	3538	1.6391	1.6001	1.5754	1.32	1.1656	1.2619	3538	1.3162	1.2379	1.2663	0.7071	0.6918	0.7502	3538	1.065	1.073	1.0492	0.8464	0.8506	0.833	2340	0.3403	0.3274	0.3256	0.2865	0.2829	0.2859	3538	1.6448	1.7857	1.7034	1.4266	1.08	1.1208	3538	1.3901	1.2101	1.1531	0.6733	0.6601	0.6033	3538	1.0915	1.0608	1.0995	0.7819	0.7663	0.7838	2340	0.3507	0.3439	0.3295	0.2616	0.2602	0.2574	3538	1.482	1.5527	1.5938	1.4495	1.423	1.2892	3538	1.1146	1.148	0.9882	0.9098	0.7149	0.7425	3538	1.4182	1.1617	1.0675	1.0581	0.6963	0.756	2340	0.3172	0.3232	0.3154	0.315	0.3037	0.3357
3584	1.5103	1.4938	1.5222	1.314	1.3038	1.3228	3584	1.2459	1.2615	1.3818	0.8951	0.7815	0.6419	3584	1.0504	1.053	1.071	0.8565	0.8672	0.862	2370	0.2934	0.3272	0.3427	0.3059	0.2812	0.3098	3584	1.2064	1.4687	1.559	0.4609	0.4211	0.2506	3584	1.0187	1.059	1.0555	0.3518	0.3571	0.359	3584	1.0365	1.0096	1.0166	0.1581	0.1552	0.1538	2370	0.3029	0.3135	0.2969	0.0654	0.0684	0.0656	3584	1.7896	1.6523	1.8252	1.5643	1.2353	0.9461	3584	1.4267	1.1881	0.8128	0.4969	1.1658	0.9162	3584	1.1075	1.103	1.0711	0.8724	0.8682	0.8446	2370	0.3516	0.3416	0.3412	0.2407	0.234	0.241	3584	1.6377	1.5988	1.575	1.3185	1.1638	1.2581	3584	1.3154	1.2373	1.2669	0.7058	0.691	0.7501	3584	1.0644	1.0721	1.0484	0.8452	0.8492	0.8344	2370	0.3407	0.3271	0.3255	0.2862	0.2824	0.2853	3584	1.6431	1.785	1.7025	1.4239	1.0774	1.1179	3584	1.3883	1.2092	1.1515	0.6717	0.6584	0.6019	3584	1.0912	1.0602	1.0984	0.7789	0.7637	0.7808	2370	0.3507	0.3438	0.3295	0.2611	0.259	0.2563	3584	1.4803	1.55	1.593	1.4481	1.4214	1.2903	3584	1.1145	1.1498	0.9892	0.9096	0.7144	0.7424	3584	1.417	1.1608	1.066	1.0572	0.6957	0.7551	2370	0.3172	0.3235	0.3149	0.3145	0.3032	0.3359
3629	1.5091	1.4934	1.5213	1.3128	1.3025	1.3214	3629	1.2451	1.2605	1.3807	0.8942	0.7807	0.641	3629	1.0501	1.053	1.0706	0.8557	0.8662	0.8609	2400	0.2934	0.3268	0.3412	0.3058	0.2807	0.3104	3629	1.2055	1.4668	1.5577	0.45	0.4099	0.2424	3629	1.0177	1.0574	1.0547	0.3448	0.3507	0.3518	3629	1.0351	1.0077	1.0148	0.1564	0.1536	0.1524	2400	0.3028	0.3131	0.2964	0.0652	0.0683	0.0655	3629	1.7901	1.6518	1.8246	1.5628	1.2344	0.9449	3629	1.4261	1.1874	0.8125	0.4923	1.1644	0.915	3629	1.107	1.1032	1.0715	0.8717	0.8675	0.8438	2400	0.3515	0.3401	0.3408	0.2393	0.2328	0.24	3629	1.6372	1.5987	1.5745	1.317	1.1624	1.2554	3629	1.3154	1.2365	1.2651	0.7046	0.6896	0.7502	3629	1.0641	1.0718	1.0482	0.8443	0.8486	0.8329	2400	0.3402	0.3272	0.3255	0.2853	0.2818	0.2846	3629	1.6428	1.7847	1.702	1.4221	1.0752	1.116	3629	1.3884	1.2086	1.15	0.6701	0.6568	0.6005	3629	1.0907	1.0595	1.0983	0.7768	0.7612	0.7784	2400	0.3503	0.3437	0.3298	0.26	0.2579	0.2556	3629	1.479	1.548	1.5929	1.4468	1.4206	1.2885	3629	1.1141	1.1487	0.9876	0.9085	0.7138	0.7415	3629	1.4166	1.1598	1.066	1.0567	0.6952	0.7554	2400	0.3169	0.3231	0.3151	0.3128	0.3033	0.3354
3674	1.5081	1.4921	1.5199	1.3118	1.301	1.3199	3674	1.2443	1.2597	1.3798	0.8928	0.7796	0.6401	3674	1.0494	1.0521	1.0706	0.8542	0.8646	0.8594	2430	0.2929	0.3268	0.3421	0.3049	0.2807	0.3117	3674	1.2041	1.4652	1.5561	0.439	0.3989	0.2342	3674	1.0163	1.0572	1.0542	0.3382	0.3447	0.3449	3674	1.0333	1.0072	1.0142	0.1545	0.1521	0.1509	2430	0.3027	0.3129	0.296	0.0652	0.0683	0.0657	3674	1.7885	1.6509	1.824	1.5615	1.2334	0.9438	3674	1.425	1.1859	0.8118	0.4922	1.163	0.9099	3674	1.1064	1.1025	1.0704	0.8706	0.8665	0.8428	2430	0.351	0.3393	0.3411	0.2384	0.2319	0.2386	3674	1.6366	1.5978	1.5728	1.3152	1.1605	1.252	3674	1.3137	1.2358	1.266	0.7033	0.6883	0.7484	3674	1.0635	1.0717	1.0479	0.8432	0.8468	0.8305	2430	0.3401	0.3269	0.3255	0.2846	0.2811	0.2839	3674	1.6406	1.7833	1.7009	1.4193	1.0724	1.1134	3674	1.3877	1.2078	1.1488	0.6683	0.6545	0.5989	3674	1.0888	1.0588	1.0975	0.7742	0.7586	0.7757	2430	0.3499	0.3433	0.3291	0.2592	0.257	0.254	3674	1.4794	1.5488	1.5919	1.4451	1.4181	1.2864	3674	1.1128	1.1479	0.9877	0.9065	0.7132	0.7412	3674	1.4153	1.1585	1.0649	1.0552	0.6931	0.7528	2430	0.3171	0.3229	0.3151	0.3132	0.303	0.3353
3720	1.5074	1.4918	1.5189	1.3089	1.299	1.318	3720	1.2439	1.2596	1.3796	0.8924	0.7786	0.6406	3720	1.0486	1.0511	1.0698	0.8527	0.8629	0.858	2460	0.2934	0.3264	0.3422	0.3047	0.2806	0.3108	3720	1.2021	1.4631	1.5534	0.4284	0.3876	0.2267	3720	1.0154	1.0557	1.052	0.3316	0.3389	0.3416	3720	1.0318	1.0053	1.0118	0.1529	0.1503	0.1493	2460	0.3026	0.3128	0.2961	0.0654	0.0684	0.0658	3720	1.7873	1.6499	1.8217	1.5602	1.2317	0.9426	3720	1.4247	1.1862	0.8115	0.4921	1.1621	0.9053	3720	1.1057	1.1017	1.0696	0.8698	0.8644	0.8417	2460	0.351	0.3389	0.341	0.2371	0.2311	0.2376	3720	1.6356	1.5966	1.5725	1.313	1.1577	1.2498	3720	1.3139	1.2366	1.264	0.7022	0.6877	0.745	3720	1.0636	1.0702	1.0464	0.842	0.8438	0.8284	2460	0.3402	0.3271	0.3257	0.2846	0.2807	0.2836	3720	1.6424	1.7822	1.6997	1.416	1.0697	1.1106	3720	1.3861	1.2076	1.1481	0.6666	0.6527	0.5968	3720	1.0892	1.0578	1.0968	0.7711	0.7557	0.7728	2460	0.3501	0.3431	0.329	0.2586	0.2558	0.2533	3720	1.4785	1.5484	1.5924	1.4453	1.4159	1.2858	3720	1.1122	1.1476	0.9887	0.9071	0.7128	0.7388	3720	1.4139	1.1588	1.0637	1.0549	0.693	0.7528	2460	0.3171	0.3231	0.3152	0.3181	0.303	0.3355
3765	1.5064	1.4904	1.5185	1.3075	1.2978	1.3162	3765	1.2429	1.2584	1.3792	0.8907	0.7772	0.6411	3765	1.048	1.0507	1.0695	0.8507	0.862	0.8565	2490	0.2927	0.3261	0.3409	0.3045	0.2799	0.3106	3765	1.2	1.4612	1.5522	0.4171	0.3772	0.2193	3765	1.0139	1.0542	1.0503	0.3252	0.3325	0.3328	3765	1.03	1.0039	1.0108	0.1513	0.1492	0.148	2490	0.302	0.3124	0.2957	0.0651	0.0681	0.0654	3765	1.7872	1.6496	1.8223	1.5592	1.2311	0.9421	3765	1.4241	1.1855	0.8113	0.4952	1.1608	0.9135	3765	1.1051	1.1013	1.0694	0.8688	0.8637	0.8406	2490	0.3508	0.3383	0.3404	0.236	0.2297	0.2362	3765	1.6354	1.5967	1.5724	1.3118	1.1569	1.2527	3765	1.313	1.2337	1.2652	0.701	0.6859	0.7468	3765	1.0625	1.0699	1.0466	0.8408	0.8424	0.8286	2490	0.3402	0.3267	0.3248	0.2838	0.2798	0.283	3765	1.6383	1.7816	1.6989	1.4139	1.067	1.1082	3765	1.3858	1.2072	1.1473	0.665	0.651	0.5953	3765	1.0889	1.0572	1.0962	0.7686	0.7533	0.7706	2490	0.3504	0.3434	0.3289	0.2574	0.2547	0.2522	3765	1.4768	1.546	1.5915	1.4438	1.4149	1.2844	3765	1.1118	1.1455	0.9867	0.9062	0.7128	0.7396	3765	1.4134	1.1574	1.0632	1.0537	0.6908	0.7526	2490	0.3168	0.3229	0.3149	0.3188	0.3026	0.3354
3810	1.5051	1.489	1.5169	1.3056	1.2956	1.314	3810	1.2425	1.258	1.3783	0.8902	0.7766	0.6385	3810	1.0477	1.0501	1.0687	0.8497	0.8601	0.8552	2520	0.2929	0.3254	0.3404	0.3043	0.2792	0.3099	3810	1.198	1.4596	1.5505	0.4064	0.3663	0.2122	3810	1.0128	1.0528	1.0497	0.3185	0.3251	0.3252	3810	1.0293	1.0019	1.0093	0.1501	0.1478	0.1469	2520	0.3017	0.3122	0.2953	0.0652	0.0682	0.0654	3810	1.7858	1.6494	1.8218	1.557	1.2298	0.941	3810	1.4233	1.1851	0.8108	0.4933	1.1597	0.9096	3810	1.1045	1.1011	1.0688	0.8676	0.8623	0.8397	2520	0.3509	0.3385	0.3409	0.2345	0.2286	0.2351	3810	1.6346	1.5955	1.5709	1.3096	1.1549	1.2489	3810	1.3127	1.2334	1.2631	0.7	0.6853	0.7454	3810	1.0616	1.0692	1.0465	0.8394	0.8407	0.8269	2520	0.34	0.3267	0.3249	0.2833	0.2794	0.2826	3810	1.641	1.7808	1.6983	1.4112	1.0651	1.1063	3810	1.3844	1.2064	1.1461	0.6635	0.6491	0.5937	3810	1.088	1.0571	1.0954	0.7659	0.7509	0.768	2520	0.3499	0.3432	0.3287	0.2565	0.2536	0.2511	3810	1.4765	1.5456	1.5902	1.4411	1.4133	1.284	3810	1.1113	1.1468	0.9857	0.9055	0.7125	0.7381	3810	1.4129	1.1558	1.0622	1.0528	0.6919	0.7515	2520	0.3167	0.3228	0.3152	0.3169	0.3023	0.3351
3856	1.5038	1.4879	1.516	1.3038	1.2937	1.3125	3856	1.2416	1.2573	1.3776	0.8888	0.7756	0.6369	3856	1.0468	1.0495	1.0675	0.8482	0.8589	0.854	2550	0.2927	0.3254	0.3398	0.304	0.2792	0.3067	3856	1.1969	1.4583	1.5495	0.3957	0.3557	0.2059	3856	1.0119	1.0506	1.049	0.3118	0.3173	0.3182	3856	1.0275	1.0012	1.007	0.1488	0.1468	0.146	2550	0.3015	0.3117	0.2952	0.0651	0.0683	0.0654	3856	1.7841	1.6474	1.8202	1.5552	1.228	0.9396	3856	1.4227	1.1849	0.8107	0.4924	1.1583	0.9084	3856	1.1036	1.1	1.068	0.8675	0.8612	0.8387	2550	0.3506	0.3386	0.3404	0.2336	0.2275	0.2339	3856	1.6329	1.594	1.5703	1.3081	1.1531	1.2488	3856	1.3118	1.2326	1.2639	0.699	0.6838	0.7439	3856	1.0611	1.0688	1.0454	0.8373	0.8392	0.8244	2550	0.3399	0.3263	0.3249	0.2826	0.2788	0.2817	3856	1.6385	1.7787	1.6965	1.4077	1.062	1.1031	3856	1.3836	1.2057	1.1453	0.6614	0.6469	0.592	3856	1.087	1.0563	1.0951	0.7635	0.748	0.7655	2550	0.3496	0.3429	0.3287	0.2554	0.2528	0.2502	3856	1.4757	1.5446	1.5884	1.4415	1.4126	1.2835	3856	1.1108	1.1456	0.9859	0.9052	0.7129	0.7377	3856	1.4116	1.1574	1.0638	1.0509	0.6913	0.7499	2550	0.3168	0.3227	0.3155	0.3122	0.3026	0.3349
3901	1.5026	1.4868	1.515	1.3016	1.2917	1.3107	3901	1.241	1.2566	1.3764	0.8876	0.7748	0.6364	3901	1.0468	1.0491	1.0673	0.8469	0.8578	0.8528	2580	0.293	0.3255	0.3404	0.3035	0.2784	0.3051	3901	1.1952	1.4562	1.5472	0.3851	0.3453	0.1996	3901	1.0106	1.05	1.047	0.3053	0.3094	0.3118	3901	1.0262	0.9995	1.0065	0.1477	0.1458	0.1451	2580	0.301	0.3113	0.2947	0.065	0.0682	0.0655	3901	1.7834	1.6464	1.8186	1.5538	1.2268	0.9383	3901	1.4219	1.1844	0.8102	0.4911	1.1574	0.9039	3901	1.1037	1.0999	1.0683	0.8665	0.8604	0.838	2580	0.3505	0.3395	0.3401	0.2324	0.2263	0.2326	3901	1.6315	1.5934	1.5688	1.305	1.1512	1.2463	3901	1.3118	1.2323	1.262	0.6978	0.6831	0.7381	3901	1.0609	1.0678	1.0456	0.8354	0.838	0.8225	2580	0.3395	0.3265	0.3248	0.282	0.2779	0.2813	3901	1.6373	1.7778	1.696	1.4047	1.0594	1.1008	3901	1.3836	1.2051	1.1443	0.66	0.6451	0.5905	3901	1.0869	1.0557	1.0944	0.7605	0.7454	0.7627	2580	0.3495	0.343	0.3282	0.2541	0.2517	0.2492	3901	1.474	1.5432	1.5875	1.4403	1.4128	1.2831	3901	1.11	1.1455	0.9864	0.9041	0.7106	0.7378	3901	1.4101	1.1556	1.0616	1.0518	0.6913	0.7511	2580	0.3171	0.3229	0.3155	0.3129	0.3027	0.335
3946	1.502	1.4863	1.5145	1.3	1.2902	1.3086	3946	1.2402	1.2554	1.376	0.8862	0.7736	0.6369	3946	1.046	1.0482	1.0662	0.8454	0.8566	0.8515	2610	0.2927	0.3259	0.3408	0.3031	0.2777	0.3047	3946	1.1934	1.4543	1.5448	0.3746	0.3347	0.1938	3946	1.0094	1.0492	1.0468	0.2988	0.3022	0.3055	3946	1.024	0.9974	1.0053	0.147	0.1449	0.1442	2610	0.3009	0.3112	0.2943	0.0649	0.0681	0.0654	3946	1.7822	1.6458	1.8181	1.5528	1.2255	0.9369	3946	1.4212	1.1835	0.8098	0.4898	1.1559	0.8997	3946	1.1027	1.0996	1.0677	0.8643	0.8592	0.8368	2610	0.3501	0.3405	0.3398	0.2313	0.2253	0.2315	3946	1.631	1.5926	1.568	1.3035	1.1489	1.243	3946	1.3106	1.2316	1.2625	0.6964	0.6815	0.7403	3946	1.0604	1.0676	1.0446	0.8338	0.836	0.82	2610	0.3394	0.3265	0.3249	0.2811	0.2774	0.2804	3946	1.6374	1.7769	1.6951	1.4027	1.0564	1.0979	3946	1.3826	1.2043	1.1432	0.6582	0.6431	0.5887	3946	1.0854	1.0553	1.0936	0.7583	0.7431	0.76	2610	0.3495	0.3425	0.3282	0.2523	0.2503	0.2479	3946	1.4726	1.5422	1.5863	1.4386	1.412	1.2823	3946	1.1091	1.1436	0.9852	0.904	0.7104	0.7365	3946	1.4096	1.1551	1.0617	1.0501	0.6894	0.7496	2610	0.3165	0.3226	0.3157	0.3137	0.3022	0.3347
3992	1.501	1.4852	1.5143	1.2988	1.2888	1.3072	3992	1.2392	1.2546	1.3746	0.8856	0.7727	0.6352	3992	1.0452	1.0476	1.066	0.8444	0.8551	0.85	2640	0.2924	0.3277	0.3416	0.3029	0.2774	0.3045	3992	1.1922	1.4532	1.544	0.3641	0.3249	0.1888	3992	1.0077	1.0473	1.0453	0.2923	0.2982	0.2985	3992	1.0229	0.996	1.004	0.146	0.144	0.1435	2640	0.3009	0.311	0.2944	0.0651	0.0684	0.0654	3992	1.782	1.6457	1.817	1.5511	1.2248	0.9363	3992	1.4201	1.1829	0.8095	0.4894	1.1555	0.9089	3992	1.102	1.0989	1.0668	0.8621	0.8581	0.8358	2640	0.3498	0.3409	0.3399	0.2302	0.2243	0.2303	3992	1.6304	1.5932	1.5677	1.3018	1.1476	1.2395	3992	1.3099	1.2305	1.2601	0.696	0.6805	0.7392	3992	1.0594	1.0669	1.0443	0.8321	0.8337	0.8194	2640	0.3397	0.3265	0.3248	0.2808	0.2768	0.2804	3992	1.6376	1.7772	1.695	1.3998	1.0548	1.0955	3992	1.3816	1.2036	1.1423	0.6569	0.6415	0.5874	3992	1.0853	1.0542	1.0929	0.7552	0.7405	0.7568	2640	0.3492	0.343	0.3279	0.2508	0.2492	0.247	3992	1.4731	1.5423	1.587	1.4377	1.4084	1.2804	3992	1.1086	1.1423	0.9841	0.9023	0.7098	0.7359	3992	1.4088	1.153	1.0603	1.0483	0.6887	0.7493	2640	0.3164	0.3226	0.3155	0.3143	0.3021	0.3345
4037	1.4998	1.4845	1.513	1.2969	1.2867	1.3055	4037	1.2389	1.2542	1.3736	0.8843	0.7717	0.6333	4037	1.0449	1.0471	1.0653	0.843	0.8535	0.8486	2670	0.2925	0.3283	0.3408	0.3023	0.2776	0.3054	4037	1.1912	1.4508	1.5416	0.354	0.3146	0.1839	4037	1.0065	1.046	1.0439	0.2862	0.2916	0.2926	4037	1.0209	0.995	1.0021	0.145	0.1434	0.1427	2670	0.3003	0.3107	0.2937	0.0649	0.0683	0.0655	4037	1.7809	1.6439	1.8165	1.5496	1.2231	0.935	4037	1.4194	1.1828	0.809	0.4885	1.1543	0.9104	4037	1.1016	1.0984	1.0664	0.8629	0.8571	0.8349	2670	0.3498	0.3396	0.3399	0.2295	0.2233	0.2291	4037	1.6297	1.5923	1.5662	1.2999	1.146	1.2394	4037	1.3093	1.2302	1.2608	0.6938	0.6791	0.739	4037	1.0585	1.0666	1.0434	0.8305	0.8324	0.8169	2670	0.339	0.3265	0.3247	0.2801	0.2761	0.2794	4037	1.635	1.7755	1.6933	1.3966	1.0514	1.0932	4037	1.3808	1.2027	1.1413	0.6551	0.6399	0.5857	4037	1.0842	1.0534	1.0923	0.7522	0.7378	0.7545	2670	0.3491	0.3427	0.3282	0.2493	0.2484	0.2462	4037	1.4725	1.5416	1.5853	1.4364	1.4063	1.278	4037	1.1083	1.1424	0.9837	0.9015	0.7096	0.7363	4037	1.4077	1.1532	1.0614	1.0496	0.6895	0.7488	2670	0.3162	0.3226	0.3156	0.3137	0.3026	0.3346
4083	1.4993	1.4835	1.512	1.2953	1.2853	1.3034	4083	1.2384	1.2538	1.3728	0.8833	0.7708	0.6327	4083	1.0444	1.0464	1.0642	0.8419	0.8521	0.8473	2700	0.2924	0.328	0.3393	0.3017	0.2772	0.304	4083	1.189	1.449	1.5396	0.3435	0.3048	0.1793	4083	1.0058	1.0452	1.0427	0.28	0.2858	0.2862	4083	1.0195	0.9932	1.0001	0.1444	0.1428	0.142	2700	0.3	0.3101	0.2931	0.0648	0.0681	0.0653	4083	1.78	1.6434	1.8166	1.548	1.2222	0.9344	4083	1.4184	1.182	0.8088	0.4889	1.1531	0.9043	4083	1.1008	1.098	1.0663	0.8621	0.8562	0.8335	2700	0.3496	0.339	0.3395	0.2281	0.222	0.228	4083	1.6289	1.5907	1.5649	1.2977	1.1444	1.2365	4083	1.3092	1.2297	1.259	0.6926	0.6779	0.7367	4083	1.0586	1.0656	1.0428	0.8287	0.8309	0.8149	2700	0.3391	0.3265	0.3239	0.2793	0.2757	0.2789	4083	1.6346	1.7744	1.6927	1.3943	1.0488	1.0901	4083	1.3788	1.2023	1.1402	0.6533	0.6381	0.584	4083	1.0843	1.053	1.0916	0.7497	0.7349	0.7517	2700	0.3489	0.3423	0.3279	0.2479	0.2471	0.2451	4083	1.4707	1.5399	1.5827	1.4338	1.4068	1.2783	4083	1.1079	1.1424	0.9823	0.9012	0.7091	0.7346	4083	1.4073	1.1527	1.059	1.0461	0.6887	0.7482	2700	0.3164	0.3224	0.315	0.3137	0.3022	0.3341
4128	1.4981	1.4827	1.5111	1.2938	1.2836	1.3019	4128	1.2376	1.2529	1.3723	0.8821	0.7698	0.6318	4128	1.0435	1.0456	1.0638	0.8407	0.8506	0.8459	2730	0.2922	0.3275	0.3393	0.3012	0.2765	0.3025	4128	1.1883	1.4472	1.538	0.3332	0.2952	0.1752	4128	1.0046	1.0436	1.0417	0.2735	0.28	0.2791	4128	1.018	0.9916	0.9994	0.1434	0.1421	0.1414	2730	0.2999	0.3096	0.2931	0.0649	0.0681	0.0651	4128	1.7795	1.6429	1.8147	1.547	1.2205	0.9326	4128	1.4185	1.1813	0.8086	0.4894	1.1522	0.9041	4128	1.1002	1.0974	1.0655	0.8611	0.8551	0.8328	2730	0.3495	0.3388	0.3397	0.2268	0.2211	0.2268	4128	1.6285	1.5898	1.5648	1.2968	1.1423	1.2343	4128	1.3082	1.229	1.2552	0.6917	0.677	0.7362	4128	1.0584	1.0651	1.0419	0.8269	0.8293	0.811	2730	0.3389	0.326	0.3243	0.2789	0.2749	0.278	4128	1.6333	1.7737	1.6913	1.3913	1.0463	1.0869	4128	1.3792	1.2022	1.1393	0.6516	0.6364	0.5826	4128	1.0837	1.0524	1.0913	0.7472	0.7323	0.749	2730	0.349	0.3418	0.3277	0.2465	0.2459	0.2438	4128	1.4697	1.5398	1.5851	1.4323	1.4035	1.2758	4128	1.1076	1.1422	0.984	0.9016	0.7075	0.7346	4128	1.4054	1.1518	1.0589	1.0462	0.6884	0.747	2730	0.3161	0.3224	0.315	0.3125	0.302	0.3345
4173	1.497	1.4815	1.5099	1.2911	1.2811	1.3	4173	1.2367	1.252	1.3709	0.8812	0.7689	0.6311	4173	1.0429	1.0452	1.0632	0.8393	0.8496	0.8446	2760	0.2921	0.3271	0.3412	0.3009	0.2758	0.3011	4173	1.1864	1.4458	1.5359	0.3234	0.2856	0.1718	4173	1.0038	1.0423	1.04	0.2673	0.274	0.273	4173	1.0166	0.9903	0.9981	0.1431	0.1414	0.1412	2760	0.2994	0.3094	0.2927	0.065	0.0681	0.0653	4173	1.7782	1.6421	1.8143	1.5453	1.2192	0.932	4173	1.4175	1.1811	0.8079	0.4886	1.151	0.9014	4173	1.1	1.097	1.0651	0.8591	0.854	0.8319	2760	0.3491	0.3383	0.3392	0.2253	0.2199	0.2255	4173	1.6273	1.5892	1.5637	1.2941	1.1409	1.2343	4173	1.3071	1.2285	1.2529	0.6904	0.6758	0.7339	4173	1.0576	1.065	1.0415	0.8255	0.8272	0.8121	2760	0.3394	0.3259	0.3234	0.2781	0.2745	0.2776	4173	1.6336	1.7723	1.6907	1.3882	1.0442	1.084	4173	1.3802	1.2014	1.1388	0.6499	0.6344	0.5812	4173	1.0829	1.0518	1.0907	0.7445	0.73	0.7463	2760	0.3486	0.3421	0.3277	0.2454	0.245	0.2427	4173	1.47	1.5373	1.5804	1.4329	1.4044	1.2758	4173	1.1067	1.1405	0.9829	0.8999	0.708	0.735	4173	1.4048	1.1503	1.0588	1.0448	0.6872	0.747	2760	0.3163	0.322	0.3149	0.3129	0.3016	0.3344
4219	1.4953	1.4805	1.5094	1.2894	1.2793	1.2983	4219	1.2358	1.2515	1.3696	0.8797	0.7676	0.6304	4219	1.0422	1.0441	1.0635	0.8381	0.8478	0.843	2790	0.2918	0.3274	0.3407	0.3006	0.2762	0.301	4219	1.1853	1.4438	1.5332	0.3137	0.2767	0.1685	4219	1.0028	1.0414	1.0394	0.2611	0.2681	0.2672	4219	1.0149	0.9889	0.9963	0.1424	0.1409	0.1402	2790	0.2992	0.3091	0.2927	0.0648	0.0679	0.0653	4219	1.7766	1.6404	1.8123	1.543	1.2179	0.931	4219	1.4167	1.1815	0.8079	0.4914	1.1501	0.8981	4219	1.0992	1.0966	1.0648	0.8583	0.8533	0.8306	2790	0.3492	0.338	0.3392	0.2241	0.2188	0.2244	4219	1.6255	1.588	1.563	1.2923	1.1391	1.2323	4219	1.3074	1.2282	1.252	0.6893	0.6744	0.7336	4219	1.0572	1.0641	1.0409	0.8234	0.8259	0.8099	2790	0.3391	0.3261	0.3241	0.2777	0.2738	0.2768	4219	1.6304	1.7712	1.69	1.3849	1.0413	1.0803	4219	1.3793	1.2001	1.1374	0.6481	0.6321	0.5795	4219	1.0825	1.0511	1.0896	0.7418	0.727	0.7436	2790	0.3484	0.3422	0.3274	0.2439	0.2438	0.2418	4219	1.4685	1.5366	1.5796	1.4305	1.401	1.2738	4219	1.1059	1.1406	0.9811	0.8988	0.7067	0.7334	4219	1.4043	1.1504	1.0575	1.0431	0.6866	0.7463	2790	0.316	0.3219	0.3148	0.3131	0.3017	0.334
4264	1.4946	1.4798	1.5083	1.2877	1.2779	1.2966	4264	1.2346	1.2504	1.369	0.8784	0.7666	0.6293	4264	1.0413	1.044	1.0628	0.8362	0.8465	0.8416	2820	0.2918	0.3272	0.34	0.3001	0.2757	0.3002	4264	1.183	1.4416	1.5314	0.3041	0.2678	0.1654	4264	1.0005	1.0395	1.0372	0.255	0.262	0.2606	4264	1.0137	0.9876	0.9952	0.1417	0.1402	0.1396	2820	0.2991	0.309	0.2925	0.0649	0.068	0.0653	4264	1.7765	1.6397	1.8123	1.542	1.2168	0.9295	4264	1.4158	1.1794	0.8073	0.4888	1.1486	0.8993	4264	1.0991	1.0953	1.0639	0.8579	0.8524	0.8294	2820	0.3489	0.3374	0.3392	0.2234	0.218	0.2233	4264	1.6257	1.5875	1.5623	1.2908	1.1369	1.2296	4264	1.306	1.2271	1.2508	0.6878	0.6733	0.7323	4264	1.0561	1.0634	1.04	0.8219	0.824	0.808	2820	0.3389	0.3253	0.3239	0.2771	0.2733	0.2766	4264	1.6298	1.7712	1.6886	1.3824	1.0389	1.0775	4264	1.3746	1.1995	1.1366	0.6459	0.6302	0.5774	4264	1.081	1.0498	1.089	0.7389	0.7244	0.7411	2820	0.348	0.3416	0.3274	0.2429	0.2429	0.2407	4264	1.4673	1.5354	1.58	1.4297	1.4017	1.274	4264	1.1057	1.1389	0.9807	0.8979	0.7071	0.7332	4264	1.4037	1.1484	1.056	1.043	0.6865	0.7459	2820	0.316	0.322	0.3145	0.3115	0.3016	0.3341
4309	1.4934	1.4782	1.5064	1.2853	1.2755	1.2941	4309	1.2342	1.2506	1.3686	0.8779	0.7658	0.6288	4309	1.0407	1.0435	1.0623	0.8353	0.8452	0.8406	2850	0.292	0.3268	0.3399	0.3002	0.2751	0.3006	4309	1.181	1.439	1.529	0.2948	0.2588	0.1628	4309	1	1.0388	1.036	0.2492	0.2561	0.255	4309	1.0128	0.9861	0.993	0.1415	0.1399	0.1393	2850	0.2985	0.3083	0.292	0.0648	0.0681	0.0651	4309	1.7738	1.638	1.8099	1.5402	1.2153	0.9291	4309	1.4161	1.1794	0.8074	0.4837	1.1482	0.9012	4309	1.0986	1.0954	1.0634	0.8568	0.8517	0.8284	2850	0.3486	0.3371	0.3389	0.222	0.2166	0.2224	4309	1.6235	1.5861	1.5614	1.288	1.1354	1.2259	4309	1.3056	1.2273	1.2501	0.687	0.6727	0.7324	4309	1.0553	1.0628	1.0394	0.8207	0.8226	0.8058	2850	0.3387	0.3257	0.324	0.2766	0.2727	0.2761	4309	1.6283	1.768	1.687	1.3791	1.0359	1.0744	4309	1.3762	1.1994	1.1359	0.6449	0.6289	0.5764	4309	1.0805	1.05	1.0885	0.7363	0.7218	0.7381	2850	0.3482	0.3417	0.3275	0.242	0.2416	0.2399	4309	1.4656	1.5336	1.5775	1.4282	1.3982	1.2711	4309	1.105	1.1402	0.98	0.8982	0.7065	0.7325	4309	1.4022	1.1474	1.0563	1.042	0.6865	0.7463	2850	0.316	0.3219	0.3145	0.3115	0.3019	0.334
4355	1.4922	1.4774	1.5056	1.2839	1.2738	1.2926	4355	1.2336	1.2498	1.3676	0.877	0.7652	0.6281	4355	1.0402	1.0428	1.0612	0.8335	0.8438	0.8392	2880	0.292	0.3264	0.3402	0.2992	0.2747	0.3004	4355	1.1798	1.4375	1.5274	0.2856	0.2504	0.1601	4355	0.9986	1.0379	1.0356	0.2435	0.249	0.2493	4355	1.0106	0.9843	0.9919	0.1409	0.1395	0.1388	2880	0.2983	0.3083	0.2917	0.0649	0.0679	0.0653	4355	1.7737	1.6375	1.8101	1.5385	1.2141	0.9276	4355	1.4141	1.1788	0.8068	0.4857	1.147	0.8999	4355	1.0983	1.0951	1.0632	0.8546	0.8507	0.8276	2880	0.3487	0.3368	0.3384	0.2208	0.2155	0.2211	4355	1.6236	1.5854	1.5598	1.2868	1.1337	1.2252	4355	1.3054	1.2262	1.2496	0.6855	0.6714	0.7311	4355	1.0547	1.0624	1.0394	0.8186	0.8206	0.8048	2880	0.3387	0.3251	0.3233	0.2757	0.2725	0.2757	4355	1.6284	1.7681	1.6865	1.3764	1.0331	1.0721	4355	1.3764	1.1984	1.1346	0.6431	0.627	0.5745	4355	1.0807	1.0491	1.0881	0.7337	0.7191	0.7357	2880	0.3483	0.3412	0.3271	0.2407	0.2406	0.2388	4355	1.4656	1.5334	1.5762	1.4269	1.399	1.2715	4355	1.1039	1.1388	0.9797	0.8972	0.7048	0.7315	4355	1.4006	1.1466	1.0564	1.0414	0.6859	0.7448	2880	0.3158	0.3216	0.3143	0.3156	0.3014	0.334
4400	1.4918	1.4767	1.5054	1.2827	1.2727	1.2907	4400	1.232	1.2487	1.3669	0.8758	0.7643	0.6272	4400	1.0393	1.0421	1.0605	0.8321	0.8425	0.8378	2910	0.2917	0.3261	0.3413	0.2988	0.2745	0.3019	4400	1.1779	1.4352	1.5255	0.277	0.2422	0.1583	4400	0.9976	1.0366	1.0347	0.2377	0.242	0.2434	4400	1.0088	0.983	0.9902	0.1406	0.139	0.1386	2910	0.298	0.308	0.2917	0.0648	0.068	0.0651	4400	1.7731	1.6377	1.8089	1.5379	1.2132	0.9266	4400	1.4135	1.1783	0.8065	0.4868	1.1455	0.898	4400	1.0976	1.0943	1.0626	0.8525	0.8499	0.8264	2910	0.348	0.336	0.3388	0.2196	0.2145	0.2199	4400	1.623	1.5851	1.5595	1.2844	1.132	1.2216	4400	1.3038	1.2259	1.2498	0.6845	0.6701	0.7287	4400	1.0549	1.0621	1.0384	0.8169	0.8189	0.8036	2910	0.3383	0.3254	0.3233	0.2751	0.2717	0.2748	4400	1.6273	1.7674	1.6854	1.3738	1.0305	1.07	4400	1.3738	1.1978	1.1332	0.6412	0.6259	0.5728	4400	1.0802	1.0483	1.0869	0.7311	0.7164	0.7324	2910	0.3478	0.3415	0.3271	0.2396	0.2398	0.2378	4400	1.4645	1.532	1.5758	1.4264	1.3975	1.2705	4400	1.103	1.1378	0.9792	0.8964	0.7044	0.731	4400	1.3995	1.1467	1.0561	1.0402	0.6857	0.745	2910	0.3157	0.322	0.3145	0.3173	0.3013	0.3338
4445	1.4905	1.4755	1.5041	1.2802	1.2708	1.2894	4445	1.231	1.2479	1.3651	0.8744	0.7631	0.6262	4445	1.0387	1.0415	1.0598	0.831	0.8409	0.8361	2940	0.2914	0.3259	0.3391	0.2982	0.2737	0.3011	4445	1.1769	1.4335	1.5238	0.2686	0.2346	0.1563	4445	0.9955	1.0348	1.033	0.2319	0.2348	0.2399	4445	1.0073	0.9821	0.9894	0.14	0.1384	0.1382	2940	0.2977	0.3075	0.2911	0.0647	0.0679	0.0651	4445	1.7725	1.6369	1.8084	1.5358	1.2119	0.9256	4445	1.4132	1.1776	0.8061	0.4821	1.1444	0.891	4445	1.0974	1.0937	1.0621	0.8516	0.8481	0.8251	2940	0.3481	0.3356	0.3382	0.2185	0.2131	0.2189	4445	1.6222	1.584	1.5583	1.2835	1.13	1.2226	4445	1.3033	1.2259	1.2486	0.6832	0.6686	0.7264	4445	1.0542	1.0613	1.0378	0.8148	0.8171	0.803	2940	0.3382	0.3253	0.3233	0.2745	0.2708	0.274	4445	1.627	1.7662	1.6844	1.3715	1.0279	1.0676	4445	1.3747	1.197	1.132	0.6391	0.6238	0.571	4445	1.0793	1.0477	1.0867	0.7282	0.7138	0.7301	2940	0.3474	0.3412	0.3266	0.2385	0.2384	0.2364	4445	1.4631	1.5309	1.5739	1.425	1.3962	1.2695	4445	1.1032	1.1373	0.9787	0.8955	0.7038	0.7314	4445	1.4004	1.1466	1.0553	1.038	0.6842	0.7437	2940	0.3154	0.3215	0.3143	0.3154	0.3011	0.3334
4491	1.4891	1.4744	1.5034	1.2787	1.2689	1.2875	4491	1.2302	1.2472	1.3645	0.8731	0.7619	0.6253	4491	1.0378	1.0408	1.0588	0.8298	0.8396	0.8351	2970	0.2916	0.3258	0.3401	0.2981	0.274	0.3011	4491	1.1749	1.4318	1.5217	0.2604	0.2272	0.1546	4491	0.9944	1.0338	1.0321	0.2266	0.2292	0.2335	4491	1.0058	0.9803	0.9878	0.1396	0.138	0.1377	2970	0.2974	0.3074	0.2911	0.0646	0.0682	0.0652	4491	1.7709	1.6361	1.8066	1.5348	1.2105	0.9243	4491	1.4126	1.1771	0.8056	0.4803	1.1432	0.8942	4491	1.0968	1.093	1.0616	0.8519	0.8474	0.8241	2970	0.3481	0.335	0.3383	0.2177	0.2121	0.2178	4491	1.622	1.583	1.5577	1.2806	1.1276	1.2196	4491	1.3036	1.2239	1.2481	0.6817	0.6674	0.7222	4491	1.0533	1.0604	1.0372	0.8132	0.8154	0.8041	2970	0.3386	0.3253	0.3233	0.2738	0.2704	0.2733	4491	1.6262	1.7656	1.6835	1.3681	1.0252	1.0658	4491	1.3727	1.1968	1.131	0.6369	0.6223	0.569	4491	1.0784	1.0469	1.086	0.7254	0.7113	0.7274	2970	0.3474	0.341	0.3269	0.238	0.2372	0.2358	4491	1.4634	1.5306	1.5753	1.4237	1.3938	1.2686	4491	1.1022	1.1383	0.9773	0.8955	0.7019	0.7294	4491	1.398	1.1449	1.0533	1.038	0.6848	0.7437	2970	0.3154	0.3217	0.3141	0.311	0.301	0.3333
4536	1.4884	1.4735	1.5018	1.2775	1.2672	1.2862	4536	1.2296	1.2462	1.3638	0.8727	0.761	0.6246	4536	1.0374	1.0403	1.0583	0.8285	0.8385	0.8337	3000	0.2912	0.325	0.3412	0.2973	0.2739	0.3007	4536	1.173	1.4296	1.5205	0.2522	0.2204	0.1528	4536	0.9933	1.0328	1.0309	0.2213	0.2249	0.2286	4536	1.0043	0.9787	0.986	0.1393	0.1379	0.1376	3000	0.2972	0.307	0.2904	0.0646	0.0679	0.0651	4536	1.7696	1.6345	1.8063	1.5324	1.2093	0.9233	4536	1.4118	1.1767	0.8054	0.4825	1.1423	0.8882	4536	1.0963	1.0929	1.0611	0.8503	0.8456	0.8227	3000	0.3475	0.335	0.3378	0.2163	0.2111	0.2166	4536	1.6202	1.5815	1.5561	1.2794	1.1268	1.2188	4536	1.3021	1.2233	1.2474	0.6809	0.6664	0.7242	4536	1.0529	1.0599	1.0362	0.8114	0.814	0.8006	3000	0.3387	0.325	0.323	0.2735	0.2698	0.2726	4536	1.626	1.764	1.6826	1.366	1.0232	1.0639	4536	1.3728	1.1958	1.1304	0.6353	0.6209	0.5675	4536	1.0777	1.0463	1.0853	0.7232	0.7088	0.7247	3000	0.3476	0.3408	0.3266	0.2369	0.2362	0.2344	4536	1.4617	1.5287	1.5717	1.4212	1.393	1.2663	4536	1.1016	1.1357	0.9775	0.8939	0.7022	0.7292	4536	1.3981	1.1454	1.0526	1.0387	0.684	0.742	3000	0.3154	0.3217	0.3139	0.3106	0.301	0.3335
4582	1.4873	1.4726	1.5008	1.275	1.2654	1.2842	4582	1.229	1.2454	1.3633	0.8713	0.7602	0.6237	4582	1.0364	1.0395	1.0575	0.8266	0.8366	0.8322	3030	0.2912	0.3246	0.34	0.2974	0.273	0.3011	4582	1.1711	1.4287	1.518	0.2446	0.2138	0.1514	4582	0.9925	1.0314	1.0297	0.2162	0.2201	0.2233	4582	1.0027	0.9769	0.9846	0.1389	0.1373	0.1372	3030	0.297	0.3065	0.2904	0.0646	0.0679	0.065	4582	1.7688	1.6336	1.8048	1.5313	1.2083	0.9219	4582	1.411	1.1759	0.8047	0.48	1.1413	0.8932	4582	1.0958	1.0926	1.0609	0.8493	0.8443	0.8218	3030	0.3473	0.335	0.3378	0.2152	0.2102	0.2154	4582	1.6191	1.5807	1.5556	1.2769	1.1241	1.2161	4582	1.3016	1.223	1.247	0.6794	0.6652	0.7232	4582	1.0519	1.0596	1.0358	0.8095	0.8121	0.8003	3030	0.3376	0.3249	0.3226	0.2729	0.2692	0.2723	4582	1.6238	1.7627	1.6817	1.3627	1.0198	1.0613	4582	1.3715	1.1954	1.1294	0.6334	0.6193	0.5661	4582	1.0766	1.0457	1.0844	0.7203	0.7059	0.7222	3030	0.3474	0.3408	0.3261	0.2357	0.2355	0.2334	4582	1.4613	1.5277	1.5711	1.4203	1.3922	1.2664	4582	1.1007	1.1349	0.9774	0.8928	0.7021	0.7286	4582	1.3959	1.1449	1.0525	1.0372	0.6836	0.7412	3030	0.3155	0.3212	0.3137	0.3117	0.3007	0.3334
4627	1.4869	1.4717	1.5006	1.273	1.2636	1.2819	4627	1.2286	1.245	1.3624	0.8701	0.7594	0.6231	4627	1.0358	1.0388	1.0569	0.8251	0.8357	0.8305	3060	0.2911	0.324	0.3389	0.2964	0.2724	0.3017	4627	1.1693	1.4264	1.5167	0.2372	0.2073	0.1505	4627	0.9916	1.0304	1.0284	0.2109	0.2164	0.2172	4627	1.001	0.9753	0.9831	0.1386	0.1372	0.1371	3060	0.2968	0.3063	0.2899	0.0644	0.0677	0.0649	4627	1.7685	1.6332	1.8043	1.5297	1.2068	0.921	4627	1.4103	1.1752	0.8044	0.4826	1.1405	0.8909	4627	1.095	1.0923	1.0602	0.8488	0.8439	0.8209	3060	0.3472	0.335	0.3378	0.2139	0.2088	0.2142	4627	1.6194	1.581	1.5554	1.2752	1.122	1.2147	4627	1.3004	1.2229	1.2463	0.6785	0.6639	0.7224	4627	1.0515	1.0585	1.0357	0.8078	0.8105	0.7992	3060	0.3375	0.3249	0.3227	0.2721	0.2686	0.2713	4627	1.6241	1.7622	1.6811	1.3597	1.0173	1.0586	4627	1.3694	1.1945	1.1287	0.6314	0.6178	0.5645	4627	1.0763	1.0453	1.0839	0.7175	0.7037	0.7192	3060	0.347	0.3409	0.3263	0.2345	0.234	0.2323	4627	1.4604	1.527	1.5708	1.4197	1.3904	1.2644	4627	1.101	1.1343	0.9765	0.8926	0.7005	0.7271	4627	1.3958	1.1445	1.0523	1.0359	0.6822	0.7407	3060	0.3153	0.3214	0.3137	0.3121	0.3005	0.3335
4672	1.4846	1.4704	1.4993	1.2713	1.2619	1.2799	4672	1.2274	1.2443	1.3618	0.8689	0.7581	0.6224	4672	1.0352	1.0385	1.0563	0.8238	0.8341	0.8295	3090	0.291	0.3241	0.3387	0.2962	0.2727	0.3019	4672	1.1677	1.4243	1.5139	0.2302	0.2015	0.1492	4672	0.99	1.0287	1.0266	0.2061	0.2113	0.2118	4672	1.0001	0.9736	0.9818	0.1384	0.137	0.1368	3090	0.2962	0.3061	0.2896	0.0645	0.0678	0.065	4672	1.7668	1.6331	1.8038	1.5279	1.2059	0.92	4672	1.4093	1.1747	0.8041	0.4809	1.1389	0.8975	4672	1.0941	1.0917	1.0596	0.8477	0.8425	0.8196	3090	0.347	0.3349	0.3374	0.2128	0.2079	0.2132	4672	1.6177	1.5794	1.5548	1.2728	1.1204	1.2114	4672	1.3005	1.2219	1.2461	0.6771	0.6627	0.7184	4672	1.051	1.0579	1.0342	0.8061	0.8088	0.7962	3090	0.3374	0.3249	0.3229	0.2714	0.2682	0.271	4672	1.6232	1.7615	1.6802	1.3574	1.0153	1.0563	4672	1.3715	1.1942	1.1278	0.6295	0.6161	0.5629	4672	1.0757	1.0444	1.0835	0.7151	0.7007	0.7164	3090	0.3469	0.3406	0.326	0.2334	0.2331	0.2313	4672	1.4597	1.5263	1.5698	1.4184	1.3893	1.264	4672	1.0999	1.1337	0.9758	0.892	0.7007	0.7271	4672	1.3943	1.142	1.0511	1.0347	0.6821	0.7402	3090	0.3151	0.3211	0.3136	0.3119	0.3005	0.3331
4718	1.484	1.4698	1.4982	1.2697	1.2601	1.2783	4718	1.2264	1.2433	1.3603	0.8679	0.7574	0.6216	4718	1.0345	1.0379	1.0555	0.8222	0.8327	0.8281	3120	0.2908	0.3233	0.3395	0.2961	0.2718	0.3013	4718	1.1668	1.4234	1.5127	0.2239	0.1964	0.1485	4718	0.9889	1.0274	1.0256	0.2014	0.2063	0.2085	4718	0.9982	0.972	0.9796	0.1377	0.1366	0.1365	3120	0.2958	0.3059	0.2895	0.0645	0.0678	0.0651	4718	1.7654	1.6314	1.8024	1.5268	1.2045	0.9187	4718	1.4088	1.1745	0.8037	0.4806	1.1378	0.8923	4718	1.0939	1.0912	1.059	0.8462	0.8413	0.8186	3120	0.3468	0.335	0.3373	0.2118	0.2066	0.2119	4718	1.6176	1.5786	1.5531	1.2713	1.1191	1.2076	4718	1.2997	1.2211	1.2454	0.6762	0.6618	0.7204	4718	1.0501	1.0571	1.0339	0.8048	0.8068	0.7942	3120	0.3373	0.3248	0.3226	0.2711	0.2677	0.2705	4718	1.6219	1.7598	1.679	1.3541	1.0118	1.0538	4718	1.3706	1.1934	1.1262	0.6275	0.6144	0.5615	4718	1.0743	1.0437	1.0826	0.7124	0.698	0.7133	3120	0.3468	0.3404	0.3256	0.2321	0.232	0.2302	4718	1.4591	1.5256	1.5686	1.4174	1.3884	1.2621	4718	1.1003	1.1349	0.9751	0.8914	0.6995	0.7266	4718	1.3934	1.1418	1.0511	1.034	0.6811	0.7398	3120	0.315	0.3208	0.3135	0.3116	0.3	0.3326
4763	1.4832	1.4684	1.4976	1.2676	1.2581	1.2769	4763	1.2257	1.2424	1.3592	0.8668	0.7565	0.6207	4763	1.0341	1.0372	1.055	0.8208	0.8316	0.8267	3150	0.291	0.3231	0.3402	0.2953	0.2712	0.3015	4763	1.1651	1.4205	1.5102	0.2177	0.1915	0.1476	4763	0.9878	1.0259	1.0243	0.197	0.2018	0.2027	4763	0.9967	0.9708	0.9783	0.1377	0.1363	0.1364	3150	0.2958	0.3055	0.2893	0.0645	0.0679	0.0651	4763	1.7648	1.6307	1.8014	1.5252	1.203	0.9175	4763	1.4073	1.1739	0.8033	0.4794	1.1367	0.89	4763	1.0934	1.0908	1.0588	0.8436	0.84	0.8176	3150	0.3469	0.3343	0.3371	0.2108	0.2056	0.2109	4763	1.6163	1.5776	1.5518	1.2695	1.1173	1.2072	4763	1.2989	1.2206	1.2446	0.675	0.6605	0.7177	4763	1.0499	1.0567	1.0333	0.8026	0.8049	0.7935	3150	0.3368	0.3245	0.3227	0.2704	0.2668	0.2701	4763	1.6207	1.7592	1.6784	1.3522	1.0097	1.0519	4763	1.369	1.1926	1.1253	0.6258	0.6129	0.5596	4763	1.0739	1.0431	1.0817	0.7098	0.6954	0.7102	3150	0.3465	0.3401	0.3257	0.2311	0.2308	0.2291	4763	1.4577	1.524	1.5664	1.4149	1.3855	1.26	4763	1.099	1.1318	0.9744	0.8902	0.6998	0.7267	4763	1.3915	1.1405	1.0499	1.0326	0.6818	0.7402	3150	0.315	0.3211	0.3135	0.3119	0.3005	0.3326
4808	1.4817	1.4673	1.4966	1.2659	1.2562	1.2744	4808	1.2249	1.2423	1.3589	0.8657	0.7552	0.6199	4808	1.0337	1.0363	1.0543	0.8196	0.8302	0.8253	3180	0.291	0.3233	0.3399	0.2947	0.271	0.3021	4808	1.1638	1.419	1.5082	0.2117	0.1869	0.1465	4808	0.9862	1.0247	1.0231	0.1927	0.1979	0.1984	4808	0.9949	0.9693	0.977	0.1374	0.1364	0.1362	3180	0.2953	0.3051	0.2887	0.0644	0.0679	0.065	4808	1.7634	1.6293	1.7999	1.523	1.2018	0.9162	4808	1.4066	1.1733	0.803	0.48	1.1354	0.8852	4808	1.0928	1.0908	1.0583	0.8422	0.8387	0.8162	3180	0.3464	0.3346	0.3371	0.2096	0.2045	0.2097	4808	1.6148	1.5761	1.551	1.2667	1.1153	1.2034	4808	1.2978	1.22	1.244	0.6733	0.6592	0.7169	4808	1.0495	1.0562	1.0327	0.801	0.8035	0.7924	3180	0.3369	0.3243	0.3227	0.2698	0.2663	0.2694	4808	1.6199	1.7581	1.6772	1.3487	1.0063	1.0484	4808	1.369	1.192	1.1247	0.6237	0.6116	0.5578	4808	1.0737	1.0426	1.0813	0.7071	0.6929	0.7074	3180	0.3465	0.34	0.3255	0.2301	0.2298	0.2283	4808	1.4563	1.5223	1.565	1.4139	1.3852	1.2591	4808	1.0978	1.1316	0.9746	0.8898	0.6985	0.7258	4808	1.3913	1.1404	1.0497	1.0314	0.6811	0.7388	3180	0.315	0.3211	0.3133	0.3112	0.3004	0.3326
4854	1.481	1.4662	1.4957	1.2643	1.2546	1.2726	4854	1.2242	1.2413	1.358	0.8645	0.7548	0.6191	4854	1.0328	1.0359	1.0538	0.8186	0.8287	0.8237	3210	0.2908	0.3242	0.3407	0.2945	0.2706	0.3019	4854	1.1622	1.4167	1.5065	0.2064	0.1829	0.1462	4854	0.9853	1.0237	1.0225	0.1886	0.1934	0.1948	4854	0.9937	0.9678	0.9753	0.1371	0.1358	0.136	3210	0.2951	0.305	0.2884	0.0643	0.0677	0.065	4854	1.7625	1.6288	1.8	1.522	1.2003	0.9155	4854	1.4066	1.1728	0.8029	0.4783	1.1348	0.882	4854	1.0923	1.0902	1.0578	0.8421	0.8376	0.8153	3210	0.3463	0.3341	0.337	0.2084	0.2034	0.2086	4854	1.6143	1.5752	1.5501	1.2654	1.1132	1.2059	4854	1.2971	1.22	1.2437	0.6725	0.6581	0.7151	4854	1.0487	1.0559	1.032	0.7993	0.8014	0.7908	3210	0.3371	0.3242	0.3223	0.269	0.2654	0.2687	4854	1.6198	1.7564	1.6757	1.346	1.0043	1.0476	4854	1.368	1.1911	1.1235	0.6221	0.6098	0.5564	4854	1.0724	1.0418	1.0801	0.7041	0.6902	0.7044	3210	0.3463	0.3401	0.3253	0.2287	0.2288	0.2273	4854	1.4557	1.5218	1.5656	1.4119	1.3828	1.2581	4854	1.0978	1.1307	0.974	0.889	0.6984	0.7245	4854	1.3895	1.1399	1.0486	1.0301	0.6799	0.7374	3210	0.315	0.3214	0.3137	0.3121	0.3004	0.3324
4899	1.4801	1.4652	1.494	1.262	1.2526	1.2716	4899	1.2233	1.2404	1.357	0.8636	0.7536	0.6203	4899	1.0322	1.0352	1.0534	0.8171	0.8273	0.8224	3240	0.2909	0.3258	0.34	0.2941	0.2705	0.3026	4899	1.1606	1.4146	1.5043	0.2014	0.1793	0.1457	4899	0.9841	1.0232	1.0209	0.1849	0.1904	0.1916	4899	0.9925	0.9664	0.9743	0.1369	0.1358	0.1354	3240	0.2949	0.3046	0.2885	0.0644	0.0678	0.0651	4899	1.7613	1.6281	1.7992	1.5209	1.1996	0.9146	4899	1.4055	1.1719	0.8021	0.4772	1.1333	0.8887	4899	1.092	1.0893	1.0571	0.842	0.8366	0.8143	3240	0.3463	0.3335	0.3367	0.2074	0.2024	0.2073	4899	1.6136	1.5747	1.5494	1.2631	1.1117	1.2032	4899	1.2968	1.2187	1.2431	0.6711	0.6568	0.7129	4899	1.0481	1.0552	1.0317	0.7976	0.7999	0.7898	3240	0.3369	0.3244	0.3222	0.2687	0.2651	0.2681	4899	1.6174	1.7562	1.6745	1.3434	1.0019	1.0456	4899	1.367	1.1909	1.1224	0.6205	0.6079	0.5546	4899	1.0719	1.0413	1.0798	0.7014	0.6875	0.7014	3240	0.346	0.3396	0.3251	0.2281	0.2278	0.2262	4899	1.4543	1.5197	1.5635	1.411	1.3822	1.2567	4899	1.0978	1.1309	0.9736	0.8879	0.6976	0.7242	4899	1.3899	1.1382	1.048	1.0297	0.6802	0.7376	3240	0.3148	0.3211	0.3133	0.311	0.3003	0.3324
4944	1.4791	1.4643	1.493	1.2605	1.2508	1.2694	4944	1.2227	1.2395	1.3562	0.8622	0.7527	0.6208	4944	1.0316	1.0347	1.0528	0.8158	0.8259	0.8212	3270	0.2907	0.326	0.339	0.2935	0.2694	0.3023	4944	1.1583	1.4132	1.502	0.1971	0.1758	0.1449	4944	0.9827	1.022	1.0197	0.1811	0.1873	0.1885	4944	0.9909	0.9651	0.9722	0.1367	0.1354	0.1355	3270	0.2947	0.3044	0.2879	0.0644	0.0676	0.0649	4944	1.7608	1.6269	1.7984	1.5189	1.198	0.9134	4944	1.405	1.1717	0.8018	0.4776	1.1322	0.883	4944	1.0917	1.0891	1.0567	0.8412	0.8355	0.8136	3270	0.3459	0.3329	0.3363	0.2063	0.2011	0.2062	4944	1.6126	1.5732	1.5479	1.2621	1.1098	1.2006	4944	1.296	1.2194	1.2423	0.67	0.6556	0.7089	4944	1.0475	1.0546	1.0309	0.7954	0.7983	0.7888	3270	0.3367	0.3243	0.3219	0.2679	0.2647	0.2675	4944	1.6173	1.7552	1.6737	1.3397	0.9986	1.0424	4944	1.3655	1.1897	1.1217	0.6185	0.6063	0.5528	4944	1.0718	1.0405	1.0793	0.6989	0.685	0.6987	3270	0.3463	0.3394	0.3252	0.2275	0.2266	0.2252	4944	1.4546	1.5199	1.5628	1.4102	1.3805	1.255	4944	1.0967	1.13	0.9733	0.8866	0.6961	0.7244	4944	1.389	1.139	1.0488	1.0284	0.679	0.7368	3270	0.3147	0.3211	0.3133	0.3096	0.3	0.3322
4990	1.4775	1.4629	1.4919	1.2584	1.2489	1.2675	4990	1.2213	1.2387	1.3553	0.861	0.7518	0.6166	4990	1.0308	1.0339	1.0518	0.8145	0.8247	0.8198	3300	0.2906	0.3255	0.3384	0.2929	0.2692	0.3026	4990	1.1567	1.4111	1.5	0.1931	0.1727	0.1445	4990	0.9814	1.02	1.0181	0.1781	0.184	0.1853	4990	0.9889	0.9631	0.9708	0.1365	0.1351	0.135	3300	0.2947	0.3041	0.2875	0.0644	0.0677	0.0648	4990	1.7603	1.6258	1.7978	1.5174	1.1968	0.9121	4990	1.4042	1.1711	0.8018	0.4778	1.1317	0.88	4990	1.0911	1.089	1.0563	0.8398	0.8341	0.8124	3300	0.3456	0.3332	0.3361	0.2052	0.2001	0.2051	4990	1.6117	1.5731	1.5474	1.2597	1.108	1.1985	4990	1.2956	1.2177	1.2419	0.6688	0.6544	0.7122	4990	1.0465	1.0534	1.0305	0.7936	0.7965	0.7856	3300	0.3366	0.3237	0.322	0.2673	0.2638	0.2669	4990	1.6164	1.7537	1.6726	1.3372	0.9961	1.0391	4990	1.3657	1.1896	1.1207	0.6168	0.6044	0.5515	4990	1.0712	1.0393	1.0783	0.696	0.6821	0.6958	3300	0.3459	0.3395	0.3246	0.2275	0.2257	0.2239	4990	1.4528	1.5178	1.5608	1.4092	1.3805	1.2546	4990	1.0969	1.1295	0.9721	0.8861	0.6967	0.7238	4990	1.3872	1.136	1.0466	1.028	0.6787	0.7366	3300	0.3144	0.3209	0.313	0.3111	0.2996	0.332
5035	1.4767	1.4625	1.4912	1.2569	1.2473	1.2658	5035	1.221	1.2382	1.3543	0.8598	0.7507	0.6184	5035	1.03	1.033	1.0513	0.813	0.8235	0.8184	3330	0.2904	0.325	0.3378	0.2928	0.2689	0.3024	5035	1.1555	1.4093	1.4985	0.1896	0.1701	0.1441	5035	0.9806	1.0189	1.0169	0.1749	0.181	0.1823	5035	0.9869	0.9619	0.9695	0.1362	0.1349	0.1349	3330	0.2942	0.3038	0.2875	0.0644	0.0678	0.065	5035	1.7578	1.6248	1.7956	1.5158	1.1953	0.9111	5035	1.403	1.1702	0.8013	0.4757	1.1298	0.8878	5035	1.0912	1.0884	1.0558	0.8386	0.8332	0.8111	3330	0.3454	0.3328	0.3364	0.204	0.1992	0.204	5035	1.6113	1.5714	1.5465	1.2582	1.1059	1.1971	5035	1.2949	1.2171	1.2418	0.6677	0.6533	0.7107	5035	1.0461	1.0534	1.0302	0.7919	0.7947	0.7839	3330	0.3368	0.3236	0.3216	0.267	0.2634	0.2663	5035	1.6127	1.7537	1.6718	1.3343	0.9938	1.037	5035	1.3627	1.1891	1.1197	0.6152	0.6029	0.5496	5035	1.0704	1.0386	1.0776	0.6935	0.6795	0.6928	3330	0.3457	0.3396	0.3245	0.227	0.2247	0.223	5035	1.4523	1.5179	1.5603	1.4073	1.3778	1.2523	5035	1.0957	1.1284	0.9716	0.8853	0.6964	0.7223	5035	1.387	1.1359	1.0461	1.0273	0.6781	0.7358	3330	0.3144	0.3203	0.3129	0.3155	0.2995	0.3322
5080	1.4754	1.4616	1.4903	1.2549	1.2457	1.2644	5080	1.2201	1.2377	1.3538	0.8585	0.7499	0.6168	5080	1.0292	1.0327	1.0506	0.8118	0.8215	0.817	3360	0.2903	0.3243	0.3384	0.2923	0.2681	0.3021	5080	1.154	1.4069	1.4968	0.1864	0.1677	0.1437	5080	0.9788	1.0168	1.0149	0.1722	0.1783	0.1818	5080	0.986	0.9605	0.9679	0.1359	0.1347	0.1347	3360	0.2937	0.3036	0.2873	0.0643	0.0677	0.0651	5080	1.7571	1.6242	1.7949	1.5142	1.194	0.9102	5080	1.4024	1.1697	0.8008	0.4738	1.1284	0.8824	5080	1.0908	1.0876	1.0552	0.8374	0.8331	0.8102	3360	0.3456	0.3325	0.3363	0.2029	0.1978	0.2028	5080	1.6098	1.5704	1.545	1.2556	1.1044	1.1943	5080	1.2943	1.2161	1.2418	0.6663	0.6521	0.7096	5080	1.0458	1.0529	1.0294	0.7902	0.7933	0.7817	3360	0.3363	0.3237	0.3218	0.2663	0.2627	0.2658	5080	1.6135	1.752	1.6706	1.3315	0.9911	1.0357	5080	1.3627	1.1878	1.1189	0.6132	0.6013	0.5478	5080	1.0705	1.0385	1.0774	0.6907	0.6771	0.6902	3360	0.3457	0.3395	0.3247	0.2265	0.2234	0.222	5080	1.4517	1.5159	1.5599	1.4063	1.3768	1.2522	5080	1.0942	1.1285	0.9707	0.8845	0.6954	0.7224	5080	1.3854	1.1357	1.0451	1.025	0.6776	0.7353	3360	0.3143	0.3204	0.3128	0.315	0.2998	0.3321
5126	1.4744	1.46	1.489	1.253	1.2439	1.2622	5126	1.2199	1.237	1.3533	0.8578	0.749	0.6153	5126	1.029	1.0322	1.0501	0.8104	0.8203	0.8157	3390	0.2902	0.3244	0.3388	0.2917	0.2682	0.3007	5126	1.1521	1.4045	1.4947	0.1834	0.1656	0.1431	5126	0.9781	1.0166	1.014	0.1696	0.1757	0.178	5126	0.9845	0.959	0.9661	0.1357	0.1346	0.1346	3390	0.2936	0.3032	0.2872	0.0643	0.0674	0.0648	5126	1.7563	1.6228	1.7934	1.5126	1.1927	0.909	5126	1.4022	1.1695	0.8006	0.4732	1.1275	0.8839	5126	1.0904	1.0872	1.0547	0.8361	0.8316	0.809	3390	0.3451	0.3318	0.3357	0.2018	0.1968	0.2017	5126	1.609	1.5702	1.5444	1.2541	1.1022	1.1931	5126	1.2942	1.2162	1.2422	0.6654	0.6513	0.7056	5126	1.0449	1.0517	1.0286	0.7886	0.791	0.7791	3390	0.3362	0.3237	0.3216	0.2657	0.2623	0.265	5126	1.6132	1.7509	1.6698	1.3284	0.9884	1.033	5126	1.3646	1.1885	1.1186	0.6119	0.6001	0.5466	5126	1.0689	1.0375	1.0764	0.6878	0.6742	0.6873	3390	0.3455	0.3389	0.3242	0.2256	0.2226	0.2208	5126	1.45	1.5146	1.5577	1.4045	1.3759	1.2527	5126	1.0953	1.1302	0.971	0.8838	0.6948	0.7227	5126	1.3845	1.1339	1.044	1.0251	0.6772	0.7353	3390	0.3147	0.3204	0.3132	0.3098	0.2993	0.332
5171	1.4732	1.4587	1.488	1.251	1.242	1.2605	5171	1.2193	1.236	1.3526	0.8566	0.748	0.6135	5171	1.0289	1.0314	1.0494	0.8092	0.8191	0.8142	3420	0.29	0.3242	0.3393	0.2912	0.2676	0.2974	5171	1.1501	1.4032	1.4929	0.1805	0.1636	0.1425	5171	0.9768	1.0149	1.0129	0.167	0.1729	0.1754	5171	0.9829	0.9572	0.965	0.1356	0.1344	0.1343	3420	0.2932	0.303	0.2864	0.0642	0.0675	0.0648	5171	1.7552	1.6223	1.7933	1.5107	1.1912	0.9078	5171	1.401	1.1689	0.8003	0.4752	1.1267	0.88	5171	1.0902	1.0864	1.0542	0.8359	0.8311	0.8077	3420	0.3451	0.3314	0.3355	0.2009	0.1956	0.2005	5171	1.6079	1.5685	1.5435	1.2518	1.0998	1.1904	5171	1.293	1.215	1.2411	0.6646	0.6504	0.7065	5171	1.0443	1.0515	1.0282	0.7868	0.7897	0.7765	3420	0.3361	0.3236	0.3214	0.2648	0.2613	0.2639	5171	1.6122	1.7499	1.6688	1.3256	0.9856	1.0305	5171	1.3632	1.1872	1.1169	0.6099	0.5979	0.5445	5171	1.0682	1.037	1.0752	0.6853	0.6718	0.6847	3420	0.3451	0.3386	0.3241	0.2248	0.2216	0.2198	5171	1.4493	1.5142	1.5576	1.4041	1.3741	1.2506	5171	1.0941	1.127	0.97	0.8828	0.6943	0.7211	5171	1.3828	1.134	1.044	1.0236	0.677	0.7339	3420	0.314	0.3201	0.3124	0.3092	0.2993	0.3316
5217	1.4722	1.4578	1.4874	1.2493	1.2403	1.2588	5217	1.218	1.2356	1.3514	0.8554	0.7474	0.6146	5217	1.0277	1.0306	1.0487	0.8072	0.8176	0.8127	3450	0.2902	0.3249	0.3385	0.2911	0.2672	0.2961	5217	1.1483	1.4013	1.4908	0.1783	0.1618	0.1423	5217	0.9756	1.0138	1.012	0.1648	0.1711	0.1733	5217	0.981	0.9556	0.9632	0.1352	0.1341	0.1342	3450	0.2932	0.3024	0.286	0.0644	0.0678	0.0649	5217	1.7547	1.6217	1.7927	1.5096	1.1898	0.9068	5217	1.4007	1.168	0.7999	0.4744	1.1253	0.8764	5217	1.0893	1.086	1.0534	0.8343	0.8296	0.8066	3450	0.3449	0.3317	0.3359	0.1997	0.1947	0.1994	5217	1.6076	1.5687	1.542	1.25	1.0982	1.1888	5217	1.2918	1.2142	1.2428	0.663	0.6484	0.7048	5217	1.0437	1.0506	1.0273	0.7851	0.7874	0.776	3450	0.3362	0.3237	0.3213	0.2645	0.2611	0.2636	5217	1.6102	1.748	1.6674	1.3235	0.983	1.0288	5217	1.3623	1.1864	1.1158	0.608	0.5962	0.543	5217	1.0676	1.0363	1.0751	0.6826	0.669	0.6821	3450	0.3452	0.3391	0.324	0.2239	0.2206	0.219	5217	1.4482	1.5131	1.5563	1.4027	1.3733	1.2489	5217	1.0933	1.1283	0.9703	0.8822	0.6943	0.7212	5217	1.3824	1.1332	1.0433	1.0226	0.6758	0.7332	3450	0.3143	0.3203	0.3126	0.3109	0.2992	0.332
5262	1.4712	1.4569	1.4859	1.2476	1.2382	1.257	5262	1.2173	1.2344	1.3506	0.8542	0.7463	0.6132	5262	1.027	1.0296	1.0478	0.8053	0.816	0.8109	3480	0.2902	0.3244	0.3394	0.2909	0.2667	0.2951	5262	1.1464	1.3999	1.4893	0.176	0.1603	0.142	5262	0.974	1.0123	1.0107	0.1631	0.1689	0.1717	5262	0.9794	0.9542	0.9618	0.1352	0.1338	0.1339	3480	0.2928	0.3024	0.2861	0.0642	0.0677	0.0649	5262	1.7531	1.6205	1.7909	1.5077	1.1891	0.9056	5262	1.3992	1.1677	0.7993	0.4743	1.1243	0.8801	5262	1.0892	1.0862	1.0531	0.8334	0.8284	0.8056	3480	0.3445	0.3312	0.3354	0.1987	0.1936	0.1984	5262	1.6058	1.5673	1.5415	1.2482	1.0952	1.1868	5262	1.2914	1.2141	1.2437	0.6618	0.6473	0.7032	5262	1.0433	1.0503	1.0272	0.7835	0.7857	0.7739	3480	0.336	0.3232	0.3215	0.2637	0.2604	0.2629	5262	1.6107	1.748	1.6669	1.3205	0.9806	1.026	5262	1.3609	1.1858	1.1151	0.6065	0.5943	0.5413	5262	1.0671	1.0352	1.0741	0.6801	0.6664	0.6795	3480	0.3452	0.3388	0.3239	0.2227	0.2196	0.2177	5262	1.4477	1.5122	1.5552	1.4015	1.3714	1.2472	5262	1.0925	1.1272	0.97	0.8818	0.6937	0.7191	5262	1.3813	1.1329	1.043	1.0218	0.6756	0.7323	3480	0.314	0.3199	0.3127	0.3111	0.2989	0.3313
5307	1.4697	1.4556	1.4849	1.2453	1.2362	1.2544	5307	1.2167	1.2341	1.3494	0.8532	0.7455	0.611	5307	1.0264	1.0296	1.0478	0.804	0.8144	0.8098	3510	0.2901	0.324	0.339	0.2903	0.2667	0.2937	5307	1.1449	1.3975	1.4863	0.1738	0.1589	0.1417	5307	0.9724	1.0108	1.0094	0.1611	0.1669	0.1697	5307	0.9783	0.9526	0.9604	0.1348	0.1338	0.1337	3510	0.2924	0.3019	0.2857	0.0642	0.0676	0.0649	5307	1.7522	1.6192	1.7893	1.5061	1.1879	0.9043	5307	1.3989	1.1672	0.7991	0.4742	1.1228	0.8734	5307	1.0885	1.0858	1.0529	0.8323	0.8269	0.8046	3510	0.3443	0.3311	0.3353	0.198	0.1924	0.1971	5307	1.6053	1.5669	1.5405	1.2458	1.0935	1.1841	5307	1.2908	1.2125	1.2431	0.6606	0.6461	0.7006	5307	1.0429	1.05	1.0263	0.7817	0.784	0.7709	3510	0.3361	0.3231	0.3211	0.2632	0.2597	0.2622	5307	1.608	1.7464	1.6651	1.317	0.9774	1.0231	5307	1.3606	1.1848	1.1138	0.6047	0.593	0.5397	5307	1.0656	1.0349	1.0736	0.6772	0.664	0.6768	3510	0.3447	0.3387	0.3236	0.2216	0.2183	0.2168	5307	1.446	1.5105	1.5536	1.3998	1.3706	1.247	5307	1.0918	1.1251	0.9678	0.8811	0.6927	0.7202	5307	1.3812	1.1327	1.0427	1.0205	0.6757	0.7327	3510	0.3142	0.3197	0.3126	0.3108	0.2991	0.3313
5353	1.469	1.4547	1.4835	1.2439	1.2347	1.2527	5353	1.2158	1.2334	1.3484	0.852	0.7444	0.6099	5353	1.0262	1.0286	1.0474	0.8027	0.8133	0.8085	3540	0.2901	0.3242	0.3379	0.2898	0.2662	0.2928	5353	1.1433	1.3955	1.4846	0.1721	0.1575	0.1414	5353	0.971	1.0101	1.0079	0.1595	0.1652	0.1677	5353	0.9765	0.9505	0.9584	0.1345	0.1336	0.1334	3540	0.292	0.3015	0.2854	0.0641	0.0675	0.0648	5353	1.7512	1.6187	1.7888	1.5049	1.1864	0.9031	5353	1.3983	1.1666	0.7983	0.4732	1.1219	0.8785	5353	1.0879	1.0851	1.0522	0.8314	0.8259	0.8035	3540	0.3442	0.331	0.3349	0.1969	0.1914	0.196	5353	1.6042	1.5652	1.5397	1.2442	1.0922	1.1788	5353	1.2903	1.2129	1.2429	0.6593	0.6446	0.7005	5353	1.042	1.0491	1.0256	0.7796	0.7827	0.77	3540	0.3355	0.3231	0.3207	0.2626	0.2591	0.2617	5353	1.6083	1.7453	1.6643	1.3145	0.9752	1.0202	5353	1.3597	1.1844	1.1131	0.6027	0.591	0.5376	5353	1.0655	1.0341	1.0727	0.6743	0.661	0.6741	3540	0.3449	0.3384	0.3234	0.2207	0.2172	0.2156	5353	1.4453	1.5103	1.5522	1.398	1.3679	1.2456	5353	1.0908	1.1256	0.9693	0.8802	0.6918	0.7182	5353	1.38	1.1305	1.0417	1.0201	0.6742	0.7316	3540	0.3139	0.3198	0.3123	0.3101	0.2986	0.3313
5398	1.4677	1.4538	1.4828	1.2423	1.2328	1.2511	5398	1.215	1.2326	1.3476	0.8508	0.7436	0.609	5398	1.0253	1.028	1.0472	0.8016	0.8119	0.807	3570	0.2894	0.3229	0.3369	0.2897	0.2653	0.2919	5398	1.1418	1.3937	1.4824	0.1707	0.1565	0.1411	5398	0.97	1.0087	1.0071	0.1582	0.1637	0.1664	5398	0.9747	0.9494	0.9574	0.1343	0.1334	0.1334	3570	0.2918	0.3011	0.285	0.064	0.0673	0.0647	5398	1.7507	1.6173	1.7881	1.5031	1.185	0.902	5398	1.3979	1.1664	0.7982	0.4732	1.1217	0.8756	5398	1.0879	1.0852	1.0517	0.83	0.8246	0.8027	3570	0.3441	0.3305	0.3348	0.1954	0.1902	0.1948	5398	1.6034	1.5647	1.5388	1.2425	1.0896	1.1801	5398	1.2894	1.2124	1.2395	0.6581	0.6437	0.6997	5398	1.0416	1.0484	1.0254	0.778	0.7804	0.7684	3570	0.3357	0.3228	0.3209	0.2619	0.2581	0.2608	5398	1.6067	1.7444	1.6632	1.3112	0.9726	1.018	5398	1.3587	1.1835	1.1123	0.6013	0.5893	0.5362	5398	1.0648	1.0339	1.0726	0.6721	0.6585	0.6714	3570	0.3448	0.3382	0.3232	0.2197	0.2161	0.2146	5398	1.4451	1.5096	1.5547	1.3969	1.3675	1.2442	5398	1.0905	1.1242	0.9679	0.8793	0.6916	0.7186	5398	1.3781	1.1304	1.0416	1.0193	0.6738	0.7305	3570	0.3137	0.3199	0.3125	0.31	0.2988	0.331
5443	1.467	1.4531	1.4825	1.2406	1.2312	1.2496	5443	1.2141	1.2312	1.3461	0.8497	0.7421	0.608	5443	1.0248	1.0274	1.0454	0.7998	0.8105	0.8057	3600	0.2896	0.323	0.3374	0.289	0.2655	0.2921	5443	1.1409	1.3922	1.4813	0.1693	0.1556	0.1408	5443	0.9694	1.0081	1.0056	0.1569	0.1623	0.165	5443	0.9729	0.9474	0.9555	0.1342	0.1329	0.1329	3600	0.2912	0.3011	0.2846	0.0643	0.0675	0.0647	5443	1.7487	1.6166	1.7877	1.5019	1.1839	0.9008	5443	1.3964	1.1653	0.7976	0.4732	1.1194	0.8777	5443	1.0869	1.084	1.051	0.8284	0.8233	0.8013	3600	0.344	0.3306	0.3348	0.1942	0.1891	0.1938	5443	1.6038	1.564	1.5383	1.2405	1.0882	1.1771	5443	1.2886	1.2112	1.2356	0.6568	0.6425	0.6982	5443	1.0408	1.0475	1.0238	0.7762	0.7787	0.767	3600	0.3355	0.3227	0.321	0.2611	0.2581	0.2604	5443	1.6074	1.744	1.6629	1.3085	0.9696	1.0155	5443	1.3576	1.1832	1.1115	0.5995	0.5877	0.5345	5443	1.0639	1.0325	1.0712	0.6689	0.6557	0.6685	3600	0.3444	0.3387	0.3232	0.2187	0.2151	0.2137	5443	1.444	1.5076	1.5506	1.3956	1.3654	1.2426	5443	1.0898	1.1235	0.9669	0.8783	0.6908	0.7176	5443	1.3778	1.1296	1.0406	1.0187	0.6736	0.7307	3600	0.3137	0.3198	0.3123	0.3094	0.2986	0.331
5489	1.4658	1.4517	1.4812	1.2385	1.2298	1.2475	5489	1.2132	1.2305	1.3452	0.8483	0.7411	0.6073	5489	1.024	1.0271	1.0448	0.7985	0.8088	0.8043	3630	0.2894	0.3235	0.3378	0.2885	0.2649	0.2921	5489	1.1387	1.39	1.4787	0.168	0.1546	0.1404	5489	0.9681	1.0073	1.0045	0.1556	0.1612	0.1637	5489	0.9716	0.9462	0.9539	0.1339	0.1329	0.1329	3630	0.2912	0.3008	0.2847	0.0643	0.0676	0.0647	5489	1.7488	1.6162	1.7867	1.4994	1.1829	0.9002	5489	1.3957	1.1646	0.7973	0.4722	1.1183	0.877	5489	1.0861	1.0831	1.0506	0.8276	0.8224	0.8003	3630	0.3435	0.3303	0.3345	0.1931	0.1879	0.1924	5489	1.6026	1.563	1.5376	1.2389	1.0866	1.1768	5489	1.2876	1.2103	1.2339	0.6561	0.641	0.6949	5489	1.0399	1.0472	1.0237	0.776	0.7767	0.7658	3630	0.3354	0.3223	0.3208	0.2608	0.2574	0.2601	5489	1.6045	1.7423	1.6612	1.3058	0.9672	1.0133	5489	1.3563	1.1821	1.11	0.5978	0.5856	0.5327	5489	1.0634	1.0321	1.0706	0.6661	0.653	0.6659	3630	0.3441	0.3382	0.3236	0.2178	0.2141	0.2128	5489	1.4434	1.5073	1.549	1.3948	1.3643	1.2419	5489	1.0891	1.1226	0.9664	0.8775	0.6902	0.7177	5489	1.377	1.129	1.0401	1.0171	0.6733	0.7299	3630	0.3137	0.3195	0.312	0.3095	0.2984	0.3309
5534	1.4649	1.4506	1.4808	1.2362	1.2275	1.2459	5534	1.2126	1.2297	1.3446	0.8474	0.7403	0.6066	5534	1.0234	1.0261	1.0443	0.7969	0.8078	0.8032	3660	0.2899	0.3236	0.3387	0.2885	0.2647	0.2911	5534	1.1373	1.3891	1.4774	0.1668	0.154	0.1405	5534	0.9667	1.0052	1.0028	0.1547	0.1596	0.1631	5534	0.9708	0.9448	0.9532	0.1338	0.1329	0.1329	3660	0.291	0.3007	0.2844	0.0643	0.0677	0.0649	5534	1.7474	1.6147	1.7852	1.498	1.1811	0.899	5534	1.3951	1.1641	0.797	0.4717	1.1169	0.874	5534	1.086	1.0827	1.0504	0.8266	0.8212	0.7992	3660	0.3439	0.3304	0.3344	0.1921	0.1872	0.1914	5534	1.6011	1.5614	1.5363	1.2364	1.0845	1.1738	5534	1.2877	1.2103	1.2332	0.6547	0.6402	0.6957	5534	1.0392	1.0465	1.0233	0.7743	0.7757	0.7651	3660	0.3355	0.323	0.321	0.2605	0.2568	0.2597	5534	1.6048	1.7412	1.661	1.303	0.9646	1.0109	5534	1.3557	1.1817	1.1094	0.5959	0.584	0.5314	5534	1.0623	1.0314	1.0702	0.6638	0.6505	0.6634	3660	0.344	0.3381	0.323	0.2168	0.2133	0.2116	5534	1.4419	1.5063	1.5487	1.3928	1.364	1.2411	5534	1.0886	1.1225	0.966	0.8773	0.6899	0.7165	5534	1.3751	1.1276	1.0386	1.0162	0.673	0.7294	3660	0.3134	0.3198	0.3121	0.3096	0.2981	0.3307
5579	1.4635	1.4498	1.4792	1.2348	1.2258	1.2445	5579	1.212	1.2292	1.344	0.8464	0.7394	0.6059	5579	1.0227	1.0255	1.0435	0.7959	0.8063	0.8017	3690	0.2897	0.3244	0.3389	0.2877	0.2643	0.2912	5579	1.1358	1.3865	1.4747	0.166	0.1532	0.1401	5579	0.9653	1.0035	1.0014	0.1539	0.1575	0.1626	5579	0.9682	0.9427	0.9511	0.1336	0.1326	0.1325	3690	0.2908	0.3001	0.2838	0.0642	0.0675	0.0646	5579	1.7471	1.6138	1.7845	1.4959	1.1796	0.8979	5579	1.3944	1.1637	0.7969	0.4716	1.1159	0.8744	5579	1.085	1.082	1.0496	0.8253	0.8203	0.798	3690	0.3434	0.3298	0.3337	0.1914	0.1858	0.19	5579	1.6004	1.5606	1.536	1.2344	1.082	1.1729	5579	1.2867	1.2095	1.2321	0.6538	0.639	0.6949	5579	1.0384	1.046	1.0225	0.7713	0.7731	0.7624	3690	0.3349	0.3221	0.3207	0.2595	0.256	0.2586	5579	1.602	1.74	1.6604	1.3001	0.962	1.0094	5579	1.3554	1.1807	1.1084	0.5943	0.5824	0.5295	5579	1.0613	1.0307	1.0695	0.6609	0.6474	0.6602	3690	0.344	0.3375	0.3228	0.2157	0.212	0.2105	5579	1.441	1.5046	1.5464	1.3918	1.3627	1.2403	5579	1.0887	1.1208	0.9651	0.8762	0.6901	0.715	5579	1.3746	1.1269	1.0382	1.0152	0.6724	0.7282	3690	0.3133	0.3194	0.3119	0.3079	0.2982	0.3306
5625	1.4626	1.4488	1.4781	1.2327	1.2241	1.2423	5625	1.2111	1.2287	1.3435	0.845	0.7388	0.6051	5625	1.0222	1.0246	1.0427	0.7942	0.8045	0.8002	3720	0.2895	0.3248	0.3389	0.2877	0.2642	0.2911	5625	1.1342	1.3854	1.4735	0.1651	0.1526	0.1398	5625	0.9648	1.0022	1.0006	0.1531	0.1556	0.1617	5625	0.9673	0.9415	0.9499	0.1333	0.1324	0.1322	3720	0.2907	0.3001	0.2836	0.0641	0.0677	0.0648	5625	1.7459	1.6133	1.7836	1.4944	1.1787	0.8969	5625	1.3933	1.1631	0.7964	0.4703	1.1142	0.8683	5625	1.085	1.0815	1.049	0.8243	0.8193	0.7968	3720	0.3432	0.33	0.3339	0.1901	0.1848	0.1892	5625	1.5998	1.5594	1.5342	1.233	1.0806	1.1705	5625	1.2865	1.2092	1.2317	0.6522	0.6379	0.6926	5625	1.038	1.0454	1.0219	0.7697	0.7721	0.7599	3720	0.3354	0.3222	0.3204	0.2592	0.2555	0.2581	5625	1.6024	1.7394	1.6588	1.2975	0.9594	1.007	5625	1.3541	1.1803	1.1074	0.5926	0.5806	0.5282	5625	1.0611	1.0302	1.0692	0.6584	0.6451	0.6576	3720	0.3438	0.3377	0.3227	0.2147	0.2112	0.2095	5625	1.4409	1.5043	1.5472	1.3919	1.3615	1.2386	5625	1.0878	1.121	0.9655	0.8755	0.6887	0.7158	5625	1.374	1.1266	1.0378	1.0144	0.6717	0.7286	3720	0.3132	0.3197	0.3119	0.3075	0.2984	0.3306
5670	1.4612	1.4478	1.4766	1.231	1.222	1.2403	5670	1.2105	1.2275	1.3421	0.844	0.7376	0.6042	5670	1.0217	1.0239	1.0421	0.7923	0.8033	0.7988	3750	0.2891	0.324	0.3381	0.2873	0.2631	0.2896	5670	1.1323	1.3817	1.4704	0.1642	0.152	0.1396	5670	0.9627	1.0009	0.999	0.1522	0.1539	0.1612	5670	0.9656	0.94	0.9476	0.1332	0.1322	0.1321	3750	0.2902	0.2997	0.2837	0.0642	0.0675	0.0648	5670	1.7437	1.6121	1.7822	1.4929	1.1775	0.8955	5670	1.3926	1.1625	0.796	0.4669	1.1131	0.8647	5670	1.0845	1.0812	1.0488	0.8214	0.8178	0.7958	3750	0.3428	0.3295	0.3339	0.1887	0.1836	0.1881	5670	1.5987	1.5592	1.5333	1.2306	1.0787	1.1684	5670	1.2856	1.2081	1.2309	0.6514	0.6366	0.6924	5670	1.0372	1.0446	1.0217	0.7683	0.77	0.7585	3750	0.3354	0.3224	0.3204	0.2584	0.255	0.2577	5670	1.6018	1.7386	1.6579	1.2943	0.9568	1.0049	5670	1.3548	1.1795	1.1065	0.5908	0.5785	0.5262	5670	1.06	1.0294	1.0681	0.6555	0.6422	0.6548	3750	0.3436	0.3377	0.3226	0.2135	0.2101	0.2086	5670	1.4396	1.5035	1.5449	1.3903	1.3606	1.2377	5670	1.0873	1.1203	0.9645	0.8752	0.6884	0.7146	5670	1.3729	1.1261	1.0375	1.0134	0.6713	0.7271	3750	0.3132	0.3197	0.312	0.3113	0.2981	0.3306
5715	1.4603	1.4468	1.4757	1.2289	1.2206	1.2387	5715	1.2096	1.2267	1.3412	0.8429	0.7368	0.6033	5715	1.021	1.0234	1.0413	0.7906	0.8022	0.7975	3780	0.2892	0.3238	0.3369	0.2868	0.2633	0.2889	5715	1.131	1.3796	1.4683	0.1637	0.1516	0.1394	5715	0.9613	0.9997	0.9978	0.1515	0.1538	0.1607	5715	0.964	0.9382	0.9466	0.133	0.1319	0.1318	3780	0.2899	0.2995	0.283	0.0643	0.0675	0.0648	5715	1.7426	1.6111	1.7813	1.4914	1.1757	0.8945	5715	1.3916	1.1618	0.7957	0.467	1.1115	0.8662	5715	1.0837	1.0807	1.0484	0.8218	0.8169	0.7944	3780	0.3426	0.3295	0.3338	0.1882	0.1825	0.1869	5715	1.5975	1.5583	1.532	1.2284	1.0768	1.1661	5715	1.2844	1.2077	1.2309	0.6496	0.6353	0.6897	5715	1.0365	1.044	1.0204	0.7664	0.7687	0.7564	3780	0.3348	0.3222	0.3202	0.2578	0.2542	0.2571	5715	1.6007	1.737	1.656	1.2916	0.9542	1.0026	5715	1.3542	1.1788	1.1055	0.589	0.577	0.5247	5715	1.0593	1.0283	1.0677	0.6528	0.6399	0.6521	3780	0.3432	0.3373	0.3227	0.2126	0.209	0.2073	5715	1.4384	1.502	1.5441	1.3882	1.3578	1.2356	5715	1.086	1.1216	0.9635	0.8746	0.6879	0.7139	5715	1.3718	1.1251	1.0374	1.0124	0.6706	0.7268	3780	0.3132	0.3192	0.3121	0.3142	0.2985	0.3305
5761	1.4595	1.4456	1.4749	1.2277	1.2191	1.2367	5761	1.2086	1.2263	1.3405	0.8416	0.7356	0.6024	5761	1.0197	1.0228	1.0409	0.7893	0.8008	0.796	3810	0.2893	0.323	0.3364	0.2863	0.2626	0.2882	5761	1.1288	1.3778	1.4664	0.1629	0.151	0.1392	5761	0.9603	0.9985	0.9966	0.1511	0.1553	0.1603	5761	0.9623	0.9369	0.9449	0.1328	0.1318	0.1316	3810	0.2896	0.2989	0.2828	0.0641	0.0675	0.0648	5761	1.7421	1.6104	1.7806	1.4897	1.1747	0.8936	5761	1.3906	1.1616	0.7956	0.4657	1.1105	0.863	5761	1.0829	1.0803	1.0477	0.8205	0.8156	0.7933	3810	0.3423	0.3292	0.3337	0.187	0.1815	0.1857	5761	1.5969	1.5568	1.5315	1.2268	1.0753	1.1639	5761	1.2848	1.2075	1.2295	0.6484	0.6338	0.689	5761	1.036	1.043	1.0197	0.7643	0.7669	0.755	3810	0.3347	0.322	0.3196	0.257	0.2536	0.2566	5761	1.6	1.7366	1.6556	1.2889	0.9514	1.0006	5761	1.3528	1.1781	1.1047	0.5872	0.5753	0.5228	5761	1.059	1.0275	1.0669	0.6499	0.637	0.6495	3810	0.3433	0.3372	0.3223	0.2117	0.2078	0.2065	5761	1.4374	1.5012	1.5435	1.3879	1.3568	1.2345	5761	1.0858	1.1185	0.9635	0.8737	0.687	0.7136	5761	1.3704	1.1247	1.0364	1.0116	0.6699	0.7259	3810	0.3133	0.3191	0.3125	0.3128	0.298	0.33
5806	1.4586	1.4445	1.474	1.2255	1.2174	1.2354	5806	1.2081	1.2253	1.3396	0.8406	0.7347	0.6015	5806	1.0192	1.0221	1.04	0.7879	0.7993	0.7943	3840	0.2893	0.3229	0.336	0.2864	0.262	0.2876	5806	1.1273	1.3758	1.4656	0.1626	0.1506	0.1389	5806	0.9584	0.9971	0.995	0.1502	0.1546	0.1597	5806	0.9609	0.9353	0.9437	0.1326	0.1317	0.1314	3840	0.2895	0.2985	0.2825	0.0643	0.0675	0.0648	5806	1.7412	1.6095	1.7795	1.4877	1.1734	0.8924	5806	1.3905	1.161	0.7947	0.4664	1.1093	0.8628	5806	1.0824	1.0795	1.0473	0.8196	0.8144	0.7922	3840	0.3422	0.3292	0.3335	0.1859	0.1808	0.1846	5806	1.5965	1.5566	1.5306	1.2246	1.0732	1.163	5806	1.2838	1.206	1.2283	0.6471	0.6329	0.6868	5806	1.035	1.0421	1.0191	0.7623	0.7647	0.752	3840	0.3346	0.3217	0.3196	0.2567	0.253	0.256	5806	1.5984	1.7353	1.6543	1.2859	0.9488	0.9975	5806	1.3517	1.1775	1.1032	0.5854	0.5734	0.5212	5806	1.0584	1.0272	1.066	0.6474	0.6345	0.6468	3840	0.3434	0.337	0.3221	0.2107	0.2069	0.2055	5806	1.4356	1.4994	1.5411	1.3853	1.3548	1.2341	5806	1.0854	1.1178	0.963	0.8728	0.6865	0.713	5806	1.3704	1.1236	1.0358	1.0107	0.6695	0.7253	3840	0.3128	0.3191	0.3123	0.3093	0.2974	0.3299
5852	1.4575	1.4434	1.473	1.2236	1.2156	1.2335	5852	1.2067	1.2247	1.339	0.8395	0.7335	0.6009	5852	1.0192	1.0216	1.0394	0.7866	0.7979	0.7931	3870	0.289	0.3225	0.3364	0.2859	0.2618	0.2868	5852	1.1256	1.3738	1.4633	0.1617	0.15	0.1386	5852	0.9575	0.9962	0.9942	0.1497	0.1545	0.1593	5852	0.9594	0.9341	0.9421	0.1323	0.1313	0.1311	3870	0.2891	0.2987	0.2825	0.0642	0.0674	0.0647	5852	1.7402	1.6079	1.7785	1.486	1.1721	0.891	5852	1.3898	1.1602	0.7943	0.4642	1.1083	0.8616	5852	1.0824	1.0793	1.0467	0.8175	0.813	0.7914	3870	0.3421	0.3288	0.333	0.1848	0.1794	0.1833	5852	1.5949	1.5558	1.5297	1.2231	1.071	1.1611	5852	1.2824	1.2059	1.2281	0.6459	0.6319	0.6866	5852	1.0344	1.0419	1.0184	0.7605	0.7629	0.7505	3870	0.3347	0.3217	0.3194	0.2561	0.2527	0.2553	5852	1.5984	1.7333	1.6539	1.2828	0.9462	0.9941	5852	1.3503	1.1769	1.1027	0.5839	0.5718	0.5194	5852	1.0572	1.0262	1.0654	0.6444	0.6318	0.6442	3870	0.3431	0.3372	0.3217	0.2095	0.2058	0.2045	5852	1.4355	1.4987	1.5406	1.3844	1.3541	1.2328	5852	1.0848	1.1182	0.9619	0.8721	0.6861	0.7124	5852	1.3683	1.1221	1.0339	1.0097	0.6689	0.725	3870	0.3129	0.3191	0.3119	0.3066	0.2973	0.33
5897	1.4561	1.4427	1.472	1.2219	1.2136	1.2317	5897	1.206	1.2235	1.3379	0.838	0.7325	0.5999	5897	1.0183	1.0206	1.0386	0.785	0.7963	0.7918	3900	0.2888	0.3222	0.3371	0.2854	0.2614	0.2871	5897	1.1237	1.3731	1.4611	0.1614	0.15	0.1384	5897	0.9565	0.9948	0.9927	0.1493	0.1556	0.1586	5897	0.9577	0.9322	0.9404	0.1321	0.1311	0.1309	3900	0.2886	0.2981	0.2823	0.0639	0.0674	0.0646	5897	1.7389	1.6077	1.7778	1.4844	1.1708	0.8896	5897	1.389	1.1597	0.7942	0.4641	1.107	0.8607	5897	1.0815	1.0788	1.0464	0.8153	0.8116	0.7902	3900	0.3419	0.3285	0.3327	0.1839	0.1781	0.1822	5897	1.5944	1.554	1.5287	1.221	1.069	1.1579	5897	1.2818	1.2048	1.2268	0.6447	0.6305	0.6852	5897	1.034	1.0413	1.0181	0.7589	0.7614	0.7458	3900	0.3341	0.3213	0.3194	0.2554	0.2517	0.2549	5897	1.5965	1.7322	1.6525	1.2801	0.9438	0.991	5897	1.3507	1.1761	1.1017	0.5821	0.5699	0.5176	5897	1.0564	1.0256	1.064	0.6418	0.629	0.6416	3900	0.3431	0.3367	0.3214	0.2084	0.2049	0.203	5897	1.4342	1.4966	1.539	1.3828	1.3526	1.2312	5897	1.0844	1.118	0.9616	0.871	0.6856	0.7118	5897	1.3676	1.1211	1.0334	1.0081	0.6686	0.724	3900	0.3127	0.319	0.311	0.3078	0.2978	0.3298
5942	1.4551	1.4413	1.471	1.2201	1.2118	1.2298	5942	1.2055	1.2227	1.3372	0.8375	0.7315	0.5993	5942	1.0172	1.0197	1.0381	0.7839	0.795	0.7903	3930	0.2889	0.3226	0.3378	0.2855	0.261	0.2868	5942	1.122	1.3705	1.4588	0.1608	0.1492	0.1378	5942	0.9551	0.9937	0.991	0.1489	0.156	0.1585	5942	0.9558	0.9302	0.9386	0.132	0.131	0.1307	3930	0.2885	0.2982	0.2818	0.064	0.0674	0.0647	5942	1.7384	1.6064	1.7762	1.4825	1.1695	0.8884	5942	1.3887	1.1593	0.7938	0.465	1.1063	0.8602	5942	1.0805	1.0786	1.0456	0.8138	0.8104	0.7889	3930	0.3418	0.3284	0.3326	0.1823	0.177	0.1812	5942	1.5934	1.553	1.5274	1.2188	1.0674	1.1555	5942	1.2817	1.2052	1.2271	0.6433	0.6296	0.6839	5942	1.0333	1.0402	1.0168	0.757	0.7595	0.7438	3930	0.3344	0.3218	0.3193	0.2546	0.2513	0.2543	5942	1.5969	1.7313	1.6519	1.2773	0.941	0.9874	5942	1.3462	1.1755	1.1006	0.5803	0.5682	0.5161	5942	1.0559	1.0247	1.0635	0.6389	0.6262	0.6386	3930	0.3429	0.3368	0.3212	0.2073	0.2039	0.2024	5942	1.4333	1.4962	1.5381	1.3813	1.3511	1.2294	5942	1.084	1.1168	0.9609	0.8708	0.6856	0.7113	5942	1.3661	1.1213	1.0332	1.0074	0.6678	0.7238	3930	0.3126	0.319	0.3111	0.3082	0.2976	0.3299
5988	1.4538	1.441	1.4699	1.2182	1.2099	1.228	5988	1.2049	1.2221	1.3361	0.8361	0.7306	0.5982	5988	1.0167	1.0194	1.038	0.7825	0.7935	0.789	3960	0.2885	0.3222	0.338	0.2851	0.2605	0.2866	5988	1.1203	1.369	1.4567	0.1603	0.1488	0.138	5988	0.9534	0.992	0.9897	0.1483	0.1558	0.1582	5988	0.9546	0.929	0.9372	0.1318	0.1309	0.1305	3960	0.2884	0.2979	0.2813	0.064	0.0673	0.0647	5988	1.7374	1.6059	1.7751	1.481	1.1686	0.8879	5988	1.3872	1.1583	0.7932	0.465	1.105	0.8596	5988	1.0802	1.0778	1.045	0.8151	0.8095	0.7875	3960	0.3417	0.3279	0.3324	0.1813	0.1759	0.1799	5988	1.5917	1.5525	1.5273	1.2172	1.065	1.1543	5988	1.2807	1.2039	1.2256	0.642	0.6283	0.6821	5988	1.032	1.0398	1.0165	0.7553	0.7574	0.7413	3960	0.3341	0.3213	0.3191	0.2542	0.2506	0.2535	5988	1.5929	1.7313	1.6508	1.2741	0.9382	0.9846	5988	1.3485	1.1746	1.0994	0.5786	0.5664	0.5144	5988	1.0552	1.024	1.0632	0.6363	0.6237	0.6357	3960	0.3426	0.3362	0.3216	0.2066	0.2026	0.2013	5988	1.4322	1.4954	1.5375	1.3803	1.3497	1.2293	5988	1.0835	1.1172	0.9607	0.8704	0.6848	0.7111	5988	1.3653	1.12	1.0323	1.0062	0.6675	0.723	3960	0.3125	0.3187	0.3113	0.3089	0.2976	0.3297
6033	1.4526	1.4394	1.4688	1.2165	1.2082	1.226	6033	1.2038	1.2214	1.3356	0.8349	0.7297	0.5975	6033	1.0166	1.0186	1.0372	0.7811	0.792	0.7875	3990	0.2886	0.3219	0.3379	0.2844	0.2606	0.2863	6033	1.1187	1.3668	1.4548	0.1598	0.1485	0.1377	6033	0.9524	0.9915	0.9885	0.1481	0.1553	0.1579	6033	0.953	0.9273	0.9357	0.1314	0.1306	0.1303	3990	0.288	0.2973	0.2812	0.0642	0.0675	0.0648	6033	1.7358	1.6045	1.7736	1.4793	1.1668	0.8866	6033	1.3866	1.1582	0.793	0.4642	1.1034	0.8584	6033	1.0801	1.0776	1.0451	0.8136	0.8084	0.7868	3990	0.3409	0.3276	0.3328	0.1804	0.1749	0.1786	6033	1.5908	1.5516	1.526	1.215	1.0632	1.1521	6033	1.2797	1.2033	1.2264	0.6408	0.627	0.6808	6033	1.0316	1.0391	1.0155	0.7535	0.7556	0.74	3990	0.334	0.3211	0.319	0.2535	0.2502	0.2529	6033	1.594	1.7297	1.6493	1.2711	0.9353	0.9824	6033	1.3465	1.1738	1.0987	0.577	0.5646	0.5127	6033	1.0544	1.0231	1.0621	0.6338	0.621	0.6334	3990	0.3424	0.3365	0.3211	0.2056	0.2016	0.2	6033	1.4327	1.4948	1.5366	1.3789	1.3483	1.228	6033	1.0829	1.1156	0.9603	0.8698	0.6831	0.7092	6033	1.3646	1.1198	1.0314	1.0054	0.6672	0.7226	3990	0.3124	0.3189	0.3109	0.3081	0.2973	0.3294
6078	1.4517	1.4385	1.4681	1.2149	1.2063	1.2242	6078	1.203	1.2205	1.3347	0.8338	0.7287	0.5966	6078	1.0153	1.0182	1.0358	0.7795	0.7907	0.7862	4020	0.2882	0.3216	0.3374	0.2843	0.26	0.2854	6078	1.1172	1.3651	1.4527	0.1596	0.1482	0.1373	6078	0.9507	0.9891	0.987	0.1477	0.1547	0.1574	6078	0.9512	0.925	0.934	0.1314	0.1304	0.1301	4020	0.2876	0.2968	0.281	0.0641	0.0674	0.0647	6078	1.7354	1.6035	1.773	1.4779	1.1657	0.8857	6078	1.3853	1.1573	0.7923	0.4639	1.1022	0.8576	6078	1.0794	1.0769	1.0445	0.813	0.8071	0.7854	4020	0.341	0.3277	0.3323	0.1791	0.174	0.1776	6078	1.5908	1.5508	1.5246	1.213	1.062	1.1505	6078	1.2788	1.2031	1.2237	0.6397	0.6253	0.6793	6078	1.031	1.0383	1.0151	0.7518	0.754	0.7364	4020	0.3339	0.321	0.319	0.2528	0.2494	0.2522	6078	1.5914	1.7287	1.6493	1.2689	0.9328	0.9802	6078	1.3475	1.1732	1.0977	0.5753	0.5628	0.5109	6078	1.0533	1.0223	1.0614	0.631	0.6184	0.6305	4020	0.3424	0.3367	0.3212	0.2041	0.2005	0.199	6078	1.4314	1.4937	1.537	1.378	1.3473	1.2272	6078	1.0816	1.1151	0.959	0.8688	0.6835	0.7089	6078	1.3633	1.1188	1.0317	1.0049	0.6663	0.7212	4020	0.3123	0.3185	0.311	0.308	0.2972	0.3296
6124	1.4513	1.4374	1.4675	1.2129	1.2045	1.2227	6124	1.2025	1.2201	1.3338	0.8328	0.7278	0.596	6124	1.0145	1.0176	1.035	0.7787	0.7897	0.7849	4050	0.2882	0.3215	0.3362	0.2837	0.2599	0.2843	6124	1.1158	1.3631	1.4509	0.1592	0.1477	0.1372	6124	0.9495	0.9881	0.9859	0.1474	0.154	0.1572	6124	0.9492	0.9242	0.9328	0.1312	0.1304	0.1298	4050	0.2876	0.2967	0.2805	0.0641	0.0675	0.0646	6124	1.7336	1.6028	1.7725	1.476	1.1641	0.8842	6124	1.3854	1.1566	0.7921	0.4635	1.1014	0.8565	6124	1.0787	1.0764	1.0442	0.8115	0.8062	0.7842	4050	0.3408	0.3276	0.3318	0.1779	0.1729	0.1766	6124	1.5888	1.5495	1.5239	1.211	1.0601	1.1489	6124	1.2784	1.202	1.2237	0.6383	0.6244	0.6785	6124	1.0306	1.0382	1.0147	0.7502	0.7522	0.7345	4050	0.3342	0.3206	0.3187	0.2526	0.2491	0.2519	6124	1.5916	1.728	1.6477	1.2657	0.9298	0.9763	6124	1.346	1.1727	1.0968	0.5736	0.561	0.5093	6124	1.0528	1.0222	1.0608	0.6286	0.6157	0.6278	4050	0.3422	0.336	0.3208	0.2032	0.1995	0.1982	6124	1.4295	1.492	1.5338	1.3761	1.346	1.2262	6124	1.0814	1.115	0.959	0.8683	0.6832	0.7084	6124	1.3626	1.1179	1.0306	1.004	0.6661	0.7205	4050	0.3124	0.3184	0.311	0.308	0.297	0.3293
6169	1.4498	1.4359	1.4661	1.211	1.2027	1.221	6169	1.2018	1.219	1.3329	0.8316	0.727	0.5953	6169	1.0141	1.0169	1.0352	0.7771	0.7882	0.7834	4080	0.2885	0.3214	0.3353	0.2831	0.2591	0.2838	6169	1.1147	1.3611	1.4492	0.159	0.1479	0.1369	6169	0.9484	0.9873	0.9853	0.147	0.1539	0.1569	6169	0.9481	0.923	0.9309	0.1314	0.1302	0.1297	4080	0.2872	0.2965	0.2803	0.0641	0.0676	0.0647	6169	1.7338	1.6025	1.7712	1.475	1.1631	0.8835	6169	1.3847	1.1569	0.7918	0.4614	1.1013	0.8562	6169	1.0784	1.0758	1.0433	0.8104	0.805	0.7832	4080	0.3407	0.3276	0.3318	0.1764	0.1716	0.1753	6169	1.5882	1.5491	1.523	1.2091	1.0583	1.1474	6169	1.2778	1.2014	1.2238	0.6373	0.6236	0.6774	6169	1.0301	1.0371	1.0141	0.7484	0.7504	0.7326	4080	0.3339	0.321	0.3189	0.2517	0.2481	0.2514	6169	1.5907	1.7263	1.6466	1.2632	0.9279	0.9739	6169	1.3438	1.1721	1.096	0.5717	0.5594	0.5078	6169	1.052	1.021	1.0602	0.6257	0.6133	0.625	4080	0.3421	0.3357	0.3206	0.2021	0.1983	0.197	6169	1.429	1.4918	1.5328	1.3749	1.345	1.225	6169	1.0808	1.1143	0.9584	0.8679	0.6823	0.7083	6169	1.362	1.1175	1.0302	1.0025	0.6657	0.7213	4080	0.3123	0.3183	0.3108	0.3073	0.2969	0.329
6214	1.4482	1.435	1.4649	1.2087	1.2006	1.2188	6214	1.2003	1.218	1.332	0.8306	0.7258	0.594	6214	1.0136	1.016	1.0345	0.7759	0.7865	0.7822	4110	0.288	0.3211	0.3358	0.2828	0.2588	0.2831	6214	1.1124	1.3587	1.4465	0.1583	0.1473	0.137	6214	0.9471	0.985	0.9833	0.1467	0.1535	0.1565	6214	0.9468	0.9223	0.9296	0.1309	0.13	0.1295	4110	0.2869	0.2962	0.2798	0.0641	0.0673	0.0646	6214	1.7312	1.6015	1.77	1.473	1.1615	0.8821	6214	1.3837	1.1562	0.7914	0.4595	1.0992	0.8549	6214	1.078	1.0754	1.0427	0.8094	0.8034	0.7821	4110	0.3405	0.3276	0.3314	0.175	0.1704	0.1741	6214	1.5876	1.5475	1.5216	1.2068	1.0568	1.145	6214	1.277	1.2006	1.2232	0.636	0.6218	0.6756	6214	1.0293	1.0363	1.0133	0.7466	0.7488	0.7308	4110	0.3338	0.3207	0.3185	0.2511	0.2476	0.2507	6214	1.5892	1.7257	1.6459	1.2602	0.9247	0.9708	6214	1.3438	1.1715	1.0949	0.5703	0.5577	0.5056	6214	1.0517	1.0202	1.0593	0.6229	0.6101	0.6224	4110	0.3418	0.3358	0.3205	0.2011	0.1971	0.196	6214	1.4283	1.4904	1.5317	1.3744	1.3427	1.2245	6214	1.0804	1.1135	0.958	0.8664	0.6814	0.7076	6214	1.3601	1.1164	1.029	1.0012	0.6647	0.7206	4110	0.3121	0.3184	0.3108	0.3066	0.2966	0.3289
6260	1.4475	1.4335	1.4638	1.2075	1.1991	1.2174	6260	1.1995	1.2174	1.3311	0.8295	0.7251	0.5934	6260	1.0125	1.0154	1.0335	0.7742	0.7852	0.7806	4140	0.288	0.321	0.3364	0.2824	0.2587	0.2827	6260	1.1108	1.3572	1.4442	0.1579	0.147	0.1369	6260	0.9458	0.9845	0.9822	0.1463	0.1505	0.1558	6260	0.9446	0.9192	0.9276	0.1308	0.1296	0.1294	4140	0.2868	0.2957	0.2795	0.0639	0.0674	0.0646	6260	1.7303	1.5997	1.7688	1.4712	1.1599	0.8804	6260	1.3824	1.1555	0.7908	0.4582	1.098	0.8538	6260	1.0776	1.075	1.0423	0.8079	0.8026	0.7807	4140	0.3398	0.328	0.3313	0.1743	0.1694	0.1731	6260	1.5863	1.5472	1.5205	1.2049	1.0542	1.142	6260	1.2767	1.1996	1.2215	0.6346	0.6205	0.6745	6260	1.0285	1.0359	1.0125	0.7445	0.7471	0.7286	4140	0.3334	0.3202	0.3184	0.2504	0.2471	0.2504	6260	1.588	1.724	1.6445	1.2571	0.9222	0.9678	6260	1.3444	1.1703	1.0944	0.5685	0.5559	0.504	6260	1.0502	1.0197	1.0585	0.6201	0.6074	0.6196	4140	0.3418	0.3356	0.3204	0.2002	0.1962	0.195	6260	1.4267	1.4892	1.5301	1.3731	1.3419	1.2225	6260	1.0796	1.1131	0.9569	0.8659	0.6809	0.7071	6260	1.3589	1.1155	1.0288	1.0012	0.6649	0.7194	4140	0.312	0.318	0.3105	0.3074	0.2966	0.3291
6305	1.4463	1.4326	1.4624	1.2056	1.1974	1.2155	6305	1.1992	1.217	1.3305	0.8285	0.724	0.5927	6305	1.0116	1.0148	1.0328	0.773	0.7837	0.7792	4170	0.2879	0.3204	0.3369	0.2821	0.258	0.2824	6305	1.1093	1.3549	1.4421	0.1576	0.1466	0.1364	6305	0.9446	0.9831	0.9815	0.146	0.1501	0.1554	6305	0.9427	0.9176	0.9262	0.1306	0.1296	0.1289	4170	0.2865	0.2956	0.2798	0.0639	0.0672	0.0645	6305	1.7298	1.599	1.7671	1.4695	1.1587	0.8798	6305	1.382	1.1556	0.7907	0.4582	1.0968	0.8524	6305	1.0769	1.0748	1.0419	0.8066	0.801	0.7796	4170	0.3398	0.3285	0.3317	0.1732	0.1682	0.172	6305	1.5855	1.5459	1.5204	1.2034	1.0526	1.1404	6305	1.2756	1.1998	1.2215	0.6335	0.6195	0.6735	6305	1.028	1.035	1.012	0.7431	0.745	0.7268	4170	0.3338	0.3205	0.3182	0.2502	0.2467	0.2496	6305	1.5883	1.7228	1.6435	1.2545	0.9195	0.9648	6305	1.3435	1.1695	1.0934	0.5668	0.5539	0.5024	6305	1.0495	1.0191	1.0579	0.6174	0.605	0.6168	4170	0.3414	0.3356	0.32	0.1992	0.1953	0.1941	6305	1.4264	1.4874	1.5295	1.3715	1.3405	1.2215	6305	1.0797	1.1123	0.9571	0.865	0.6799	0.7053	6305	1.3588	1.1147	1.028	0.9997	0.664	0.7179	4170	0.3118	0.3181	0.3107	0.3068	0.2965	0.3287
6350	1.4454	1.4316	1.4616	1.2037	1.1957	1.2138	6350	1.1988	1.2156	1.3293	0.8271	0.723	0.5919	6350	1.0111	1.0138	1.0322	0.7712	0.7823	0.7777	4200	0.2881	0.3203	0.3376	0.2819	0.2581	0.2824	6350	1.1078	1.3526	1.4405	0.1574	0.1466	0.1361	6350	0.9434	0.9819	0.9798	0.1459	0.1504	0.1555	6350	0.9409	0.9174	0.9247	0.1303	0.1291	0.1289	4200	0.2862	0.2954	0.2793	0.0639	0.0674	0.0646	6350	1.729	1.5991	1.7677	1.4679	1.1575	0.879	6350	1.3812	1.1541	0.7904	0.4573	1.0956	0.8523	6350	1.0762	1.0745	1.0414	0.8058	0.8	0.7785	4200	0.3399	0.3279	0.3311	0.1715	0.1672	0.1708	6350	1.585	1.5453	1.5196	1.2014	1.0521	1.1391	6350	1.2751	1.199	1.221	0.6323	0.6182	0.6727	6350	1.0272	1.0343	1.0107	0.7412	0.7435	0.7252	4200	0.3335	0.3202	0.3182	0.2494	0.246	0.2492	6350	1.5871	1.7226	1.6432	1.252	0.9169	0.9615	6350	1.3419	1.1688	1.0923	0.5652	0.5523	0.501	6350	1.0488	1.018	1.0571	0.6151	0.6027	0.6145	4200	0.3411	0.3353	0.3202	0.1983	0.194	0.1928	6350	1.4257	1.4869	1.5296	1.3704	1.3392	1.22	6350	1.0789	1.1119	0.9562	0.8643	0.6803	0.7066	6350	1.3582	1.1145	1.028	0.9992	0.6635	0.7177	4200	0.3117	0.3176	0.3105	0.305	0.2961	0.3286
6396	1.4442	1.4307	1.461	1.2021	1.194	1.2115	6396	1.1976	1.2151	1.3281	0.8259	0.7217	0.5913	6396	1.0105	1.0133	1.0313	0.7703	0.7806	0.7764	4230	0.2879	0.3201	0.3367	0.2812	0.2579	0.2821	6396	1.1061	1.3524	1.4396	0.1573	0.1462	0.136	6396	0.9426	0.981	0.9783	0.1452	0.1502	0.155	6396	0.94	0.9145	0.9234	0.1302	0.1291	0.1287	4230	0.2861	0.2953	0.2788	0.064	0.0674	0.0646	6396	1.7276	1.5974	1.7665	1.4662	1.156	0.8776	6396	1.3801	1.1538	0.7897	0.4564	1.0943	0.8508	6396	1.0758	1.0738	1.0407	0.8045	0.7985	0.7772	4230	0.3393	0.328	0.331	0.1704	0.1661	0.1699	6396	1.5841	1.5446	1.5184	1.1995	1.0491	1.1367	6396	1.2742	1.1983	1.2203	0.6313	0.6171	0.671	6396	1.0264	1.0335	1.0102	0.7391	0.7412	0.7235	4230	0.3334	0.32	0.318	0.249	0.2454	0.2488	6396	1.5852	1.7212	1.6416	1.2493	0.9144	0.9598	6396	1.3419	1.1683	1.0911	0.5633	0.5505	0.4993	6396	1.0479	1.0171	1.0565	0.6121	0.5998	0.6115	4230	0.3415	0.3354	0.32	0.1973	0.1932	0.1922	6396	1.4248	1.4854	1.5275	1.3691	1.3382	1.2182	6396	1.0787	1.1111	0.9555	0.8641	0.6796	0.7055	6396	1.3567	1.1134	1.0269	0.9979	0.663	0.7182	4230	0.312	0.3182	0.3104	0.3052	0.2961	0.3284
6441	1.4435	1.43	1.4598	1.2002	1.1921	1.2102	6441	1.1966	1.2143	1.3271	0.8246	0.7208	0.5901	6441	1.0096	1.0126	1.0301	0.7684	0.7793	0.7751	4260	0.2879	0.32	0.3359	0.2809	0.2574	0.2815	6441	1.1038	1.3489	1.4372	0.1572	0.1461	0.1359	6441	0.9402	0.9786	0.9762	0.1448	0.1499	0.1543	6441	0.9381	0.9133	0.9214	0.1298	0.1289	0.1284	4260	0.2854	0.2946	0.2786	0.0638	0.067	0.0646	6441	1.727	1.5963	1.7648	1.4645	1.1547	0.8772	6441	1.3793	1.1529	0.7897	0.4552	1.0932	0.8502	6441	1.0751	1.0732	1.0406	0.8034	0.7974	0.776	4260	0.3393	0.3279	0.3308	0.1695	0.165	0.1687	6441	1.5832	1.5434	1.5177	1.1979	1.047	1.135	6441	1.2734	1.1975	1.2213	0.63	0.6156	0.6693	6441	1.0254	1.0326	1.0092	0.7374	0.7401	0.7214	4260	0.3331	0.3202	0.3177	0.248	0.2449	0.248	6441	1.5847	1.7202	1.6399	1.246	0.912	0.9575	6441	1.3405	1.1672	1.0906	0.5615	0.5488	0.4976	6441	1.0468	1.0162	1.0554	0.6094	0.597	0.6086	4260	0.341	0.335	0.3202	0.1961	0.1921	0.1908	6441	1.423	1.4847	1.5262	1.3683	1.3366	1.2185	6441	1.0782	1.1103	0.955	0.8629	0.6786	0.7046	6441	1.3552	1.1121	1.0256	0.9969	0.6623	0.7172	4260	0.3119	0.3178	0.3103	0.3096	0.2959	0.3281
6486	1.4415	1.4282	1.4587	1.1978	1.19	1.208	6486	1.1961	1.2135	1.3266	0.8239	0.7202	0.5892	6486	1.0088	1.0121	1.0299	0.7674	0.7781	0.7737	4290	0.2879	0.3192	0.3352	0.2806	0.2564	0.2802	6486	1.1019	1.3479	1.4358	0.1568	0.1456	0.1355	6486	0.9392	0.9773	0.9759	0.1449	0.1498	0.1541	6486	0.9364	0.9113	0.92	0.1297	0.1287	0.1284	4290	0.2852	0.2945	0.2784	0.0637	0.0669	0.0644	6486	1.7243	1.5948	1.7642	1.4627	1.1531	0.8754	6486	1.379	1.1528	0.7892	0.4575	1.0923	0.849	6486	1.0754	1.0733	1.0399	0.802	0.7965	0.7751	4290	0.3391	0.3277	0.3303	0.168	0.1639	0.1675	6486	1.5822	1.5423	1.5159	1.1952	1.0445	1.1311	6486	1.2729	1.1971	1.2206	0.6287	0.615	0.6676	6486	1.0253	1.0323	1.0093	0.7359	0.738	0.7198	4290	0.333	0.3202	0.3177	0.2475	0.2441	0.2473	6486	1.5845	1.7189	1.6391	1.2434	0.909	0.9536	6486	1.3388	1.167	1.0897	0.5597	0.5471	0.4958	6486	1.0462	1.016	1.0552	0.6068	0.5946	0.6064	4290	0.341	0.3353	0.3195	0.1949	0.1911	0.1899	6486	1.4225	1.4843	1.5254	1.3665	1.3358	1.2157	6486	1.0768	1.1099	0.9547	0.862	0.6777	0.7038	6486	1.3547	1.1122	1.0262	0.9968	0.6622	0.7161	4290	0.3117	0.3177	0.3104	0.3117	0.2958	0.3283
6532	1.4409	1.4273	1.4579	1.1968	1.1882	1.2064	6532	1.1954	1.2127	1.3256	0.8226	0.7192	0.5885	6532	1.0084	1.0112	1.0289	0.7659	0.7767	0.7722	4320	0.2876	0.319	0.3347	0.2798	0.2563	0.2799	6532	1.1001	1.3452	1.4329	0.1565	0.1452	0.1352	6532	0.9378	0.976	0.9741	0.1446	0.1506	0.154	6532	0.9347	0.9093	0.9182	0.1296	0.1286	0.1284	4320	0.285	0.2941	0.2785	0.0638	0.0672	0.0645	6532	1.7242	1.5944	1.7634	1.4613	1.152	0.8739	6532	1.3776	1.1519	0.7888	0.4541	1.0909	0.8482	6532	1.0746	1.0725	1.0392	0.8008	0.7951	0.7739	4320	0.339	0.3274	0.3304	0.1667	0.1629	0.1664	6532	1.581	1.5408	1.5146	1.1934	1.0432	1.13	6532	1.2722	1.1959	1.2207	0.6272	0.6132	0.6667	6532	1.0245	1.0314	1.0087	0.7336	0.7359	0.7177	4320	0.3329	0.32	0.3181	0.2471	0.2436	0.2467	6532	1.5829	1.7185	1.6387	1.2402	0.906	0.9506	6532	1.336	1.1659	1.0885	0.5584	0.5457	0.4942	6532	1.0454	1.0151	1.0541	0.6043	0.5917	0.6031	4320	0.3409	0.3349	0.3196	0.194	0.1901	0.1891	6532	1.4214	1.4827	1.5242	1.3655	1.3341	1.2162	6532	1.0759	1.1092	0.9535	0.8616	0.6771	0.7037	6532	1.3528	1.1107	1.0249	0.9953	0.6616	0.716	4320	0.3115	0.3176	0.3105	0.311	0.2961	0.3285
6577	1.4397	1.4262	1.4569	1.1944	1.1863	1.2041	6577	1.1943	1.2118	1.3247	0.8213	0.7183	0.5877	6577	1.008	1.0107	1.0284	0.7649	0.7754	0.7707	4350	0.2876	0.3191	0.3344	0.2797	0.256	0.2798	6577	1.0985	1.3439	1.4312	0.1563	0.1449	0.135	6577	0.9366	0.9754	0.9735	0.1442	0.1506	0.1537	6577	0.9332	0.9082	0.9168	0.1294	0.1284	0.1284	4350	0.2846	0.2939	0.278	0.0639	0.0671	0.0646	6577	1.7229	1.593	1.7614	1.4593	1.1506	0.8722	6577	1.3773	1.1518	0.7886	0.4534	1.0898	0.847	6577	1.0744	1.0723	1.039	0.7998	0.7943	0.7726	4350	0.3389	0.327	0.3303	0.1657	0.1621	0.1652	6577	1.5801	1.5408	1.5144	1.1913	1.0409	1.1281	6577	1.2715	1.1954	1.2206	0.6262	0.612	0.665	6577	1.0237	1.0306	1.0082	0.7319	0.7348	0.716	4350	0.3327	0.3197	0.3178	0.2464	0.243	0.2463	6577	1.5814	1.7169	1.637	1.2375	0.9038	0.9473	6577	1.3366	1.165	1.0876	0.5564	0.5441	0.4924	6577	1.044	1.0143	1.0535	0.6013	0.589	0.6006	4350	0.3406	0.3346	0.3197	0.1929	0.189	0.1878	6577	1.4203	1.4809	1.5228	1.364	1.3324	1.2142	6577	1.0755	1.1076	0.9531	0.8607	0.6766	0.7022	6577	1.352	1.1099	1.0239	0.9935	0.6609	0.7155	4350	0.3115	0.3177	0.31	0.3069	0.296	0.3282
6622	1.4387	1.4255	1.4555	1.193	1.1843	1.2026	6622	1.1935	1.2116	1.3237	0.8205	0.7171	0.5868	6622	1.0071	1.0097	1.0276	0.763	0.774	0.7694	4380	0.2874	0.3201	0.3347	0.2791	0.2555	0.2797	6622	1.0967	1.3411	1.4288	0.156	0.1447	0.135	6622	0.9351	0.9736	0.9722	0.144	0.1496	0.1531	6622	0.9316	0.907	0.915	0.1291	0.1281	0.128	4380	0.2846	0.2935	0.2776	0.0639	0.067	0.0646	6622	1.7221	1.5918	1.7603	1.4577	1.1489	0.8717	6622	1.376	1.1505	0.7881	0.4519	1.0888	0.8459	6622	1.0741	1.072	1.0384	0.7985	0.7931	0.7715	4380	0.3387	0.327	0.33	0.1647	0.1608	0.1641	6622	1.5791	1.5398	1.5138	1.1894	1.0394	1.1258	6622	1.2707	1.1952	1.2218	0.625	0.6106	0.664	6622	1.0231	1.0302	1.0071	0.7301	0.7326	0.7141	4380	0.3325	0.3196	0.3173	0.2458	0.2425	0.2458	6622	1.5815	1.7153	1.6356	1.234	0.9006	0.9447	6622	1.3372	1.1645	1.0868	0.5548	0.5421	0.4906	6622	1.0445	1.0133	1.053	0.5989	0.5865	0.5979	4380	0.3408	0.3346	0.3191	0.1916	0.1879	0.187	6622	1.4198	1.4803	1.5218	1.3626	1.3305	1.2143	6622	1.0747	1.1088	0.9532	0.86	0.6763	0.7028	6622	1.3506	1.1092	1.0234	0.993	0.6606	0.7148	4380	0.3115	0.3176	0.3103	0.3042	0.2956	0.3279
6668	1.4376	1.4244	1.4545	1.1908	1.1826	1.2008	6668	1.1935	1.2099	1.3228	0.8191	0.7162	0.5861	6668	1.006	1.0091	1.0267	0.762	0.7726	0.7677	4410	0.2872	0.3213	0.3356	0.2787	0.2557	0.2798	6668	1.0958	1.3401	1.4274	0.1559	0.1446	0.1348	6668	0.934	0.9725	0.9706	0.1438	0.1494	0.1523	6668	0.9295	0.9051	0.9136	0.1291	0.1281	0.1277	4410	0.2841	0.2933	0.2776	0.0639	0.067	0.0645	6668	1.721	1.5911	1.7591	1.456	1.1481	0.8703	6668	1.3757	1.1501	0.7878	0.4514	1.0878	0.8447	6668	1.0735	1.0714	1.0378	0.7973	0.7921	0.7701	4410	0.3385	0.3265	0.3302	0.1637	0.1597	0.1629	6668	1.5784	1.5384	1.513	1.1877	1.038	1.1242	6668	1.2701	1.1941	1.2233	0.6237	0.609	0.6627	6668	1.0224	1.0294	1.0061	0.7279	0.7307	0.7124	4410	0.3328	0.3195	0.3175	0.2455	0.2418	0.2454	6668	1.5793	1.7138	1.6353	1.2316	0.8983	0.9413	6668	1.3355	1.1642	1.0858	0.553	0.5406	0.4891	6668	1.0428	1.0127	1.0518	0.596	0.584	0.5951	4410	0.3406	0.3344	0.3189	0.1904	0.1872	0.1861	6668	1.4183	1.4792	1.5204	1.3611	1.3292	1.2122	6668	1.0742	1.1068	0.9516	0.8592	0.675	0.7016	6668	1.3504	1.1091	1.0232	0.9926	0.6601	0.714	4410	0.3112	0.3174	0.3101	0.3045	0.2955	0.3281
6713	1.4365	1.4231	1.4531	1.1894	1.1806	1.1991	6713	1.1926	1.2097	1.3225	0.818	0.715	0.5851	6713	1.0058	1.0085	1.026	0.7604	0.7712	0.7665	4440	0.2873	0.3219	0.3363	0.2787	0.2553	0.2798	6713	1.0938	1.3382	1.4254	0.1555	0.1442	0.1347	6713	0.9326	0.9711	0.969	0.1434	0.1479	0.1517	6713	0.9281	0.9041	0.9121	0.129	0.1282	0.1275	4440	0.2839	0.2934	0.2771	0.0638	0.0669	0.0646	6713	1.7199	1.5906	1.7589	1.4551	1.147	0.8698	6713	1.3748	1.1494	0.7871	0.4536	1.0862	0.8438	6713	1.0731	1.0715	1.0373	0.7965	0.791	0.769	4440	0.3382	0.326	0.3298	0.1624	0.1586	0.1618	6713	1.5779	1.5381	1.5118	1.1862	1.0368	1.1229	6713	1.2694	1.1933	1.2194	0.6223	0.6079	0.6618	6713	1.0219	1.029	1.0059	0.726	0.7286	0.7103	4440	0.3324	0.3192	0.3175	0.2446	0.2411	0.2448	6713	1.5796	1.7126	1.6337	1.2288	0.8957	0.9384	6713	1.3357	1.1632	1.0846	0.5512	0.5387	0.4875	6713	1.0429	1.0119	1.0515	0.5934	0.581	0.5923	4440	0.3402	0.3341	0.3189	0.1892	0.1859	0.185	6713	1.4181	1.4786	1.5234	1.3599	1.3285	1.2099	6713	1.0733	1.1065	0.9517	0.8588	0.6748	0.7014	6713	1.3495	1.1077	1.022	0.9908	0.6595	0.7135	4440	0.3115	0.3173	0.3098	0.3054	0.2959	0.328
6759	1.4352	1.4219	1.4524	1.187	1.179	1.1973	6759	1.1917	1.2087	1.3214	0.817	0.7141	0.5844	6759	1.0054	1.0078	1.0257	0.7592	0.7696	0.7648	4470	0.2872	0.3208	0.3361	0.2784	0.2543	0.2785	6759	1.0926	1.3374	1.4248	0.155	0.144	0.1346	6759	0.9316	0.9701	0.9677	0.1435	0.1476	0.1513	6759	0.9269	0.9024	0.9106	0.1286	0.1279	0.1272	4470	0.2839	0.2927	0.277	0.0637	0.0669	0.0646	6759	1.7189	1.5892	1.7579	1.4534	1.1454	0.8681	6759	1.3742	1.1489	0.787	0.4516	1.0857	0.8431	6759	1.073	1.0709	1.0368	0.795	0.79	0.7679	4470	0.3379	0.3259	0.3296	0.161	0.1576	0.1608	6759	1.5762	1.5369	1.5105	1.1838	1.0339	1.1201	6759	1.2684	1.1926	1.2166	0.621	0.6069	0.6607	6759	1.0212	1.0279	1.0048	0.7245	0.7271	0.709	4470	0.3322	0.3191	0.3172	0.2442	0.2409	0.2438	6759	1.5786	1.7124	1.6331	1.226	0.8928	0.936	6759	1.3347	1.1626	1.0839	0.5494	0.5371	0.4857	6759	1.0425	1.0111	1.0507	0.5905	0.5784	0.5898	4470	0.3403	0.3341	0.319	0.1883	0.185	0.1838	6759	1.4178	1.4776	1.5187	1.3587	1.3277	1.2102	6759	1.0731	1.1056	0.9508	0.8574	0.6747	0.7003	6759	1.3486	1.107	1.0211	0.9906	0.6595	0.7135	4470	0.311	0.3173	0.3098	0.3058	0.2952	0.3276
6804	1.4338	1.4209	1.4513	1.1854	1.1774	1.1957	6804	1.1903	1.208	1.3205	0.8158	0.7131	0.5836	6804	1.0041	1.0071	1.0247	0.7575	0.7683	0.7636	4500	0.2871	0.3206	0.3362	0.2778	0.2544	0.2777	6804	1.0903	1.3345	1.421	0.1549	0.144	0.1345	6804	0.93	0.9682	0.9658	0.1431	0.1479	0.1513	6804	0.9248	0.8993	0.9084	0.1286	0.1276	0.1272	4500	0.2835	0.2925	0.2766	0.0638	0.067	0.0646	6804	1.7174	1.588	1.756	1.4511	1.1441	0.8672	6804	1.3735	1.1484	0.7865	0.45	1.0841	0.8424	6804	1.0725	1.0697	1.0363	0.7937	0.7886	0.7671	4500	0.3376	0.326	0.3293	0.1598	0.1565	0.1595	6804	1.5754	1.5356	1.5089	1.1815	1.0321	1.118	6804	1.2678	1.1915	1.2146	0.6199	0.6058	0.6595	6804	1.0201	1.0274	1.0043	0.7226	0.7254	0.7063	4500	0.3324	0.3194	0.317	0.2435	0.2401	0.2433	6804	1.5769	1.7106	1.6312	1.2227	0.89	0.9335	6804	1.3342	1.1612	1.0825	0.5477	0.5357	0.4843	6804	1.0408	1.0108	1.0497	0.5877	0.5758	0.5869	4500	0.3398	0.3342	0.3185	0.1868	0.1839	0.1828	6804	1.4163	1.4763	1.5178	1.3574	1.3258	1.2083	6804	1.0723	1.1053	0.9498	0.8573	0.6737	0.7001	6804	1.3467	1.1058	1.0203	0.9893	0.6586	0.7121	4500	0.3107	0.3172	0.3097	0.3058	0.2951	0.3275
6849	1.4326	1.4202	1.4504	1.1829	1.1757	1.1935	6849	1.1897	1.2068	1.3196	0.8149	0.7124	0.5828	6849	1.0032	1.0063	1.0241	0.7561	0.7667	0.7624	4530	0.2869	0.3201	0.3359	0.2777	0.2541	0.2774	6849	1.0896	1.3326	1.4195	0.1544	0.1434	0.1339	6849	0.9287	0.9678	0.965	0.1427	0.1476	0.151	6849	0.9232	0.8989	0.9073	0.1285	0.1273	0.1272	4530	0.2836	0.2924	0.2763	0.0638	0.067	0.0644	6849	1.716	1.5867	1.7553	1.4492	1.1424	0.8658	6849	1.3721	1.148	0.786	0.4509	1.083	0.8413	6849	1.0717	1.0688	1.0356	0.7929	0.7875	0.7656	4530	0.3377	0.3257	0.3292	0.1591	0.1554	0.1584	6849	1.5743	1.5345	1.5082	1.1796	1.0301	1.1155	6849	1.2672	1.1905	1.213	0.6187	0.6043	0.6578	6849	1.0196	1.0266	1.0035	0.7207	0.723	0.705	4530	0.3318	0.3192	0.3169	0.2433	0.2394	0.2427	6849	1.5758	1.7099	1.6303	1.2197	0.8873	0.9308	6849	1.3323	1.1608	1.0819	0.5461	0.5343	0.4824	6849	1.0401	1.01	1.049	0.5851	0.5734	0.5844	4530	0.3398	0.3336	0.3183	0.1856	0.1828	0.1819	6849	1.4147	1.4751	1.5158	1.3557	1.3247	1.2078	6849	1.0716	1.1047	0.9498	0.8566	0.6722	0.6996	6849	1.3465	1.106	1.0201	0.9882	0.6584	0.7112	4530	0.3109	0.317	0.3095	0.3054	0.2951	0.3272
6895	1.4317	1.4194	1.4495	1.1821	1.1739	1.1922	6895	1.1888	1.206	1.3188	0.8136	0.7116	0.582	6895	1.0026	1.0059	1.0235	0.7546	0.7656	0.7608	4560	0.2867	0.3198	0.3343	0.2771	0.2533	0.2769	6895	1.0875	1.3308	1.4172	0.1543	0.1434	0.1339	6895	0.9274	0.9653	0.9637	0.1424	0.1469	0.151	6895	0.9213	0.8971	0.9051	0.1283	0.127	0.1267	4560	0.2829	0.2918	0.2758	0.0637	0.0669	0.0643	6895	1.7161	1.5871	1.7558	1.4479	1.1413	0.8652	6895	1.3716	1.1478	0.786	0.4476	1.0821	0.8402	6895	1.0716	1.068	1.0352	0.7921	0.7863	0.7648	4560	0.3373	0.3262	0.3291	0.1576	0.1542	0.1573	6895	1.5747	1.5343	1.5079	1.1778	1.0285	1.1136	6895	1.2667	1.1906	1.2127	0.6176	0.6029	0.6562	6895	1.0192	1.0265	1.003	0.7191	0.7216	0.7016	4560	0.3319	0.3188	0.3168	0.2423	0.2386	0.242	6895	1.575	1.7093	1.6298	1.2174	0.8849	0.9286	6895	1.3313	1.1601	1.0804	0.5443	0.533	0.4806	6895	1.0396	1.0094	1.0481	0.5822	0.5709	0.5817	4560	0.3399	0.3339	0.318	0.1847	0.1819	0.1808	6895	1.4147	1.4744	1.5189	1.3546	1.3239	1.2063	6895	1.071	1.1031	0.9494	0.8558	0.6708	0.6986	6895	1.345	1.1045	1.0189	0.9872	0.6574	0.7109	4560	0.3107	0.3169	0.3095	0.3052	0.2949	0.3274
6940	1.4309	1.4184	1.4488	1.1801	1.172	1.1903	6940	1.1878	1.2052	1.3177	0.8127	0.7101	0.5813	6940	1.0024	1.0051	1.0231	0.7536	0.7642	0.7598	4590	0.2869	0.3195	0.3341	0.2766	0.2536	0.276	6940	1.0859	1.3276	1.4145	0.1541	0.1432	0.1336	6940	0.9259	0.9645	0.9629	0.1424	0.1438	0.1511	6940	0.9202	0.896	0.904	0.1281	0.1269	0.1265	4590	0.2828	0.2919	0.2758	0.0637	0.0668	0.0645	6940	1.7149	1.5856	1.7533	1.4462	1.1403	0.8641	6940	1.3708	1.1473	0.7855	0.4478	1.0809	0.8394	6940	1.0706	1.0678	1.035	0.7906	0.7847	0.7633	4590	0.337	0.3267	0.3288	0.1567	0.1533	0.1562	6940	1.5733	1.5334	1.5074	1.1763	1.0265	1.1128	6940	1.2659	1.1896	1.211	0.6162	0.6019	0.6552	6940	1.0183	1.0254	1.0024	0.7175	0.7199	0.7021	4590	0.3319	0.3189	0.3169	0.2419	0.2382	0.2414	6940	1.5732	1.7082	1.6288	1.2146	0.8824	0.9259	6940	1.331	1.1596	1.0794	0.5426	0.5311	0.4789	6940	1.0392	1.0086	1.0474	0.5796	0.5678	0.579	4590	0.3395	0.3336	0.318	0.1837	0.1809	0.1799	6940	1.4131	1.4731	1.5136	1.3536	1.3219	1.2049	6940	1.0704	1.1029	0.949	0.8556	0.6704	0.6972	6940	1.3438	1.104	1.0186	0.9867	0.6572	0.7109	4590	0.3108	0.3173	0.3094	0.3055	0.2948	0.3273
6985	1.4294	1.4168	1.4468	1.178	1.17	1.1883	6985	1.1869	1.2044	1.3171	0.8114	0.7086	0.5805	6985	1.0014	1.0045	1.0224	0.7521	0.7629	0.7581	4620	0.2867	0.3193	0.3342	0.2763	0.2529	0.2758	6985	1.0839	1.3255	1.4122	0.1538	0.1429	0.1334	6985	0.9247	0.9633	0.961	0.1422	0.1451	0.1502	6985	0.9185	0.8938	0.9024	0.1281	0.1269	0.1262	4620	0.2824	0.2913	0.2753	0.0637	0.0668	0.0644	6985	1.7133	1.5849	1.752	1.444	1.1387	0.8629	6985	1.3703	1.1469	0.7853	0.4497	1.0797	0.8386	6985	1.0707	1.0676	1.0345	0.7896	0.7838	0.7623	4620	0.3368	0.3271	0.3287	0.1554	0.1521	0.1551	6985	1.5716	1.5318	1.505	1.1737	1.0248	1.1107	6985	1.2652	1.1896	1.2106	0.615	0.6005	0.6539	6985	1.0174	1.0249	1.0024	0.7154	0.7181	0.7006	4620	0.3313	0.3186	0.3165	0.2411	0.2376	0.2409	6985	1.5722	1.7061	1.6274	1.2116	0.8793	0.9223	6985	1.3304	1.1594	1.0788	0.5411	0.529	0.4772	6985	1.038	1.0075	1.0468	0.5771	0.5651	0.5761	4620	0.3395	0.3331	0.3177	0.1826	0.1796	0.1788	6985	1.4125	1.4722	1.5139	1.3529	1.3203	1.2041	6985	1.0697	1.1026	0.9486	0.8544	0.6699	0.6977	6985	1.3427	1.1027	1.018	0.9855	0.6569	0.7101	4620	0.3106	0.3165	0.3094	0.3057	0.2951	0.3271
7031	1.4285	1.4162	1.4462	1.176	1.1685	1.1868	7031	1.1862	1.2037	1.3158	0.8104	0.7073	0.5796	7031	1.0006	1.0036	1.0216	0.7507	0.7615	0.7567	4650	0.2867	0.319	0.3348	0.2757	0.252	0.2756	7031	1.0824	1.3237	1.4107	0.1537	0.1426	0.1334	7031	0.9233	0.962	0.9597	0.1418	0.1458	0.1493	7031	0.9166	0.8924	0.9009	0.1277	0.1266	0.1262	4650	0.2825	0.2912	0.2753	0.0635	0.0668	0.0645	7031	1.7132	1.5843	1.7517	1.4428	1.1373	0.8617	7031	1.3691	1.146	0.7849	0.445	1.0786	0.8375	7031	1.0699	1.0671	1.0337	0.7881	0.7826	0.7612	4650	0.3367	0.3279	0.3286	0.1544	0.151	0.154	7031	1.5705	1.5308	1.5049	1.1724	1.0226	1.1089	7031	1.2643	1.1885	1.21	0.6139	0.5994	0.6519	7031	1.0171	1.0244	1.0015	0.7141	0.7157	0.6978	4650	0.3317	0.3185	0.3163	0.2406	0.2372	0.2403	7031	1.5721	1.705	1.6266	1.2087	0.8768	0.9201	7031	1.3295	1.1584	1.0777	0.5394	0.5272	0.4757	7031	1.0378	1.0068	1.0464	0.5744	0.5627	0.5735	4650	0.3391	0.3335	0.3177	0.1815	0.1788	0.1778	7031	1.4113	1.4708	1.5162	1.3514	1.3197	1.2032	7031	1.0695	1.1022	0.9479	0.8539	0.6689	0.6961	7031	1.3422	1.1022	1.0175	0.9844	0.656	0.7087	4650	0.3105	0.3166	0.3091	0.3047	0.2943	0.3269
7076	1.4275	1.415	1.4452	1.1742	1.1666	1.1847	7076	1.185	1.2032	1.3155	0.8091	0.7067	0.5789	7076	0.9996	1.0027	1.0209	0.7492	0.76	0.7552	4680	0.2866	0.3185	0.3346	0.2753	0.2524	0.2752	7076	1.0806	1.322	1.4086	0.1535	0.1426	0.1329	7076	0.9224	0.9605	0.9584	0.1416	0.1475	0.148	7076	0.9152	0.8912	0.899	0.1276	0.1266	0.126	4680	0.282	0.291	0.275	0.0638	0.0668	0.0645	7076	1.7106	1.5822	1.7494	1.44	1.1356	0.8602	7076	1.3691	1.146	0.7845	0.4469	1.0777	0.8366	7076	1.0691	1.0669	1.0338	0.7871	0.7814	0.7602	4680	0.3365	0.3283	0.3283	0.1536	0.1499	0.1529	7076	1.5697	1.53	1.5043	1.1701	1.0207	1.1062	7076	1.2635	1.1878	1.2094	0.6126	0.5982	0.651	7076	1.0163	1.0234	1.0008	0.712	0.7144	0.696	4680	0.3313	0.3187	0.3167	0.24	0.2365	0.2397	7076	1.5698	1.7046	1.6252	1.2061	0.8744	0.9171	7076	1.3292	1.1574	1.0767	0.5379	0.5254	0.4742	7076	1.0368	1.006	1.0459	0.5717	0.5601	0.5707	4680	0.3391	0.3332	0.3179	0.1803	0.1776	0.1767	7076	1.4097	1.4685	1.5099	1.3492	1.317	1.2012	7076	1.0684	1.1033	0.9471	0.8533	0.6691	0.6956	7076	1.3411	1.1023	1.0168	0.9838	0.6556	0.7083	4680	0.3103	0.3167	0.3094	0.305	0.2948	0.3268
7121	1.4259	1.4135	1.4438	1.1722	1.165	1.183	7121	1.1844	1.2021	1.3143	0.808	0.7051	0.578	7121	0.9993	1.0021	1.0201	0.7476	0.7583	0.7536	4710	0.2862	0.3182	0.334	0.2749	0.2517	0.2745	7121	1.0786	1.3191	1.4076	0.1531	0.1423	0.1327	7121	0.9206	0.9594	0.9572	0.1413	0.1448	0.1468	7121	0.9135	0.8901	0.8976	0.1273	0.1261	0.1258	4710	0.2816	0.2904	0.2746	0.0634	0.0666	0.0643	7121	1.7097	1.581	1.7485	1.4384	1.1344	0.8592	7121	1.3677	1.1453	0.7842	0.445	1.0763	0.8354	7121	1.0683	1.0661	1.0332	0.7859	0.7803	0.7589	4710	0.3361	0.3276	0.3279	0.1521	0.1487	0.1517	7121	1.5691	1.5291	1.5018	1.1681	1.0188	1.1036	7121	1.2628	1.1867	1.2078	0.6112	0.5969	0.6495	7121	1.0152	1.0226	1.0003	0.71	0.7124	0.6996	4710	0.3311	0.3182	0.3158	0.2393	0.2357	0.2388	7121	1.5693	1.7031	1.6244	1.203	0.8714	0.9136	7121	1.3282	1.1567	1.0751	0.5359	0.5236	0.4722	7121	1.0359	1.0049	1.0448	0.5688	0.5572	0.568	4710	0.3384	0.3327	0.317	0.1791	0.1764	0.1753	7121	1.4097	1.4686	1.512	1.3487	1.3162	1.2	7121	1.0684	1.1005	0.9465	0.852	0.6682	0.6957	7121	1.3407	1.1006	1.0157	0.9828	0.6555	0.708	4710	0.3105	0.3165	0.3088	0.3051	0.2946	0.3264
7167	1.4252	1.413	1.4431	1.1709	1.1636	1.1812	7167	1.1834	1.2019	1.3138	0.8069	0.7044	0.577	7167	0.9989	1.0018	1.0196	0.7463	0.7572	0.7529	4740	0.2865	0.3176	0.3338	0.2746	0.2518	0.2742	7167	1.0767	1.3184	1.4055	0.1528	0.142	0.1324	7167	0.9191	0.9574	0.9556	0.141	0.1447	0.146	7167	0.9123	0.8878	0.8961	0.1274	0.1261	0.1257	4740	0.2813	0.29	0.2741	0.0637	0.0668	0.0643	7167	1.71	1.5811	1.7482	1.437	1.1331	0.8579	7167	1.3672	1.1442	0.7837	0.4444	1.0756	0.8347	7167	1.0673	1.066	1.033	0.785	0.7794	0.758	4740	0.3363	0.3265	0.328	0.1512	0.1479	0.1507	7167	1.5686	1.5285	1.5022	1.1664	1.0169	1.1016	7167	1.2621	1.1864	1.2079	0.6102	0.5953	0.6482	7167	1.0151	1.0223	0.9992	0.7086	0.7111	0.6991	4740	0.3311	0.3181	0.316	0.2391	0.2354	0.2385	7167	1.5666	1.7014	1.6236	1.2006	0.8691	0.9115	7167	1.3265	1.1558	1.0742	0.534	0.5224	0.4706	7167	1.0357	1.0048	1.044	0.5665	0.5546	0.5654	4740	0.3388	0.3331	0.3175	0.1782	0.1755	0.1746	7167	1.4083	1.4672	1.5086	1.3472	1.3145	1.1994	7167	1.0678	1.1006	0.9459	0.8514	0.6689	0.6951	7167	1.3392	1.0999	1.0158	0.9823	0.6548	0.708	4740	0.3105	0.3162	0.3092	0.3026	0.2946	0.3267
7212	1.4236	1.4117	1.4424	1.1687	1.1614	1.1799	7212	1.1823	1.2004	1.3123	0.8056	0.7031	0.5765	7212	0.9976	1.0007	1.0186	0.7443	0.7556	0.7512	4770	0.2861	0.3173	0.3345	0.2742	0.2514	0.2739	7212	1.0748	1.3154	1.4035	0.1527	0.142	0.1322	7212	0.9181	0.9562	0.9543	0.1407	0.1434	0.1455	7212	0.91	0.8859	0.8939	0.1272	0.1259	0.1256	4770	0.2811	0.2898	0.2741	0.0637	0.0668	0.0644	7212	1.7081	1.5798	1.747	1.4352	1.1316	0.857	7212	1.3666	1.1433	0.7836	0.4435	1.0739	0.8337	7212	1.0668	1.0654	1.0322	0.7834	0.7776	0.7565	4770	0.3359	0.3255	0.3278	0.1503	0.1468	0.1496	7212	1.5671	1.5271	1.501	1.1641	1.015	1.0995	7212	1.2617	1.1857	1.207	0.6087	0.5939	0.6469	7212	1.0139	1.0213	0.9982	0.7064	0.709	0.698	4770	0.331	0.3178	0.3158	0.2382	0.235	0.2378	7212	1.5667	1.7007	1.6222	1.1973	0.8664	0.9081	7212	1.3265	1.1556	1.0734	0.5323	0.5206	0.469	7212	1.0345	1.0032	1.043	0.5637	0.552	0.5624	4770	0.3387	0.3329	0.3169	0.1767	0.1746	0.1738	7212	1.4075	1.4664	1.5076	1.3453	1.3131	1.1973	7212	1.0671	1.0993	0.9448	0.8505	0.6672	0.6941	7212	1.3377	1.0997	1.0148	0.981	0.6537	0.7062	4770	0.3103	0.3165	0.3094	0.3027	0.294	0.3266
7257	1.4227	1.4104	1.441	1.1669	1.1598	1.1777	7257	1.1815	1.2004	1.3116	0.8045	0.7022	0.5757	7257	0.9969	1	1.0181	0.7436	0.7542	0.7498	4800	0.2859	0.3177	0.3351	0.2736	0.2513	0.2732	7257	1.0728	1.3141	1.401	0.1525	0.1415	0.1322	7257	0.9166	0.9548	0.9522	0.1406	0.1435	0.1451	7257	0.9084	0.8857	0.8928	0.1271	0.1256	0.1256	4800	0.2807	0.2898	0.274	0.0638	0.0668	0.0644	7257	1.7067	1.5791	1.7458	1.4336	1.1303	0.8557	7257	1.3659	1.1431	0.7832	0.4446	1.0729	0.8331	7257	1.067	1.0649	1.0315	0.7822	0.7768	0.7552	4800	0.3357	0.3245	0.3275	0.1489	0.1457	0.1486	7257	1.5668	1.5262	1.4995	1.1622	1.0132	1.098	7257	1.2608	1.1851	1.206	0.6075	0.5928	0.6459	7257	1.0134	1.021	0.9977	0.705	0.7071	0.6965	4800	0.3309	0.3182	0.3159	0.2378	0.2341	0.2371	7257	1.5654	1.6993	1.6214	1.195	0.8641	0.9054	7257	1.3252	1.1543	1.0721	0.5304	0.5188	0.4671	7257	1.0341	1.0029	1.0424	0.5608	0.5493	0.5599	4800	0.3382	0.3328	0.317	0.1757	0.1737	0.1726	7257	1.4063	1.4649	1.5068	1.3445	1.3123	1.197	7257	1.0666	1.099	0.9448	0.8505	0.6666	0.6933	7257	1.3372	1.0996	1.0141	0.9799	0.6541	0.7067	4800	0.3101	0.3166	0.309	0.3049	0.2943	0.3263
																					4830	0.286	0.3177	0.3341	0.2734	0.2511	0.2726																						4830	0.2805	0.2898	0.2736	0.0639	0.0669	0.0644																						4830	0.3353	0.3241	0.3275	0.1482	0.1448	0.1474																						4830	0.3307	0.318	0.3156	0.2371	0.2335	0.2366																						4830	0.3382	0.3327	0.3169	0.1747	0.1726	0.1717																						4830	0.31	0.3162	0.3089	0.3094	0.2939	0.3265
																					4860	0.2864	0.318	0.3336	0.2734	0.2508	0.2726																						4860	0.2801	0.2895	0.2733	0.0636	0.0668	0.0645																						4860	0.3352	0.3241	0.3271	0.1471	0.1438	0.1462																						4860	0.3307	0.3179	0.3155	0.2366	0.2332	0.2363																						4860	0.3378	0.3325	0.3168	0.1736	0.1718	0.1707																						4860	0.3099	0.316	0.3084	0.309	0.2938	0.3263
																					4890	0.2859	0.3181	0.334	0.2729	0.2506	0.272																						4890	0.28	0.2891	0.2733	0.0639	0.067	0.0646																						4890	0.3352	0.3245	0.3268	0.1456	0.1427	0.145																						4890	0.3306	0.3172	0.3153	0.2362	0.2325	0.2358																						4890	0.3382	0.3325	0.3165	0.1726	0.1707	0.1697																						4890	0.3099	0.3163	0.3088	0.3038	0.2937	0.3261
																					4920	0.2856	0.3189	0.3345	0.2723	0.2496	0.2714																						4920	0.2798	0.2885	0.2726	0.0636	0.0667	0.0644																						4920	0.3349	0.3254	0.327	0.1446	0.1414	0.1438																						4920	0.3302	0.3172	0.3153	0.235	0.2318	0.235																						4920	0.3379	0.3323	0.3169	0.1713	0.1696	0.1686																						4920	0.3096	0.3159	0.3085	0.3028	0.2937	0.3263
																					4950	0.2857	0.3188	0.3339	0.2719	0.2496	0.2716																						4950	0.2793	0.2886	0.2727	0.0636	0.0668	0.0645																						4950	0.3347	0.3259	0.3264	0.1435	0.1407	0.1429																						4950	0.3301	0.3175	0.3156	0.2348	0.2312	0.2344																						4950	0.3378	0.3321	0.3163	0.1703	0.1687	0.1675																						4950	0.3096	0.3159	0.3083	0.3035	0.2935	0.3261
																					4980	0.2857	0.319	0.3332	0.2713	0.249	0.271																						4980	0.2791	0.2877	0.272	0.0636	0.0667	0.0644																						4980	0.3343	0.327	0.3263	0.1426	0.1394	0.1418																						4980	0.33	0.3173	0.3152	0.2339	0.2305	0.2338																						4980	0.3373	0.3321	0.3163	0.1691	0.1675	0.1667																						4980	0.3094	0.3159	0.3081	0.3039	0.2932	0.326
																					5010	0.2857	0.3185	0.333	0.2708	0.2488	0.2705																						5010	0.2791	0.2877	0.2721	0.0637	0.0667	0.0644																						5010	0.3344	0.3273	0.3262	0.1413	0.1384	0.1409																						5010	0.3304	0.3168	0.3149	0.2335	0.2303	0.2332																						5010	0.3374	0.3316	0.316	0.1681	0.1666	0.1656																						5010	0.3093	0.3157	0.3081	0.3043	0.2932	0.3259
																					5040	0.2853	0.3189	0.3337	0.2703	0.248	0.2702																						5040	0.2784	0.2874	0.2716	0.0635	0.0667	0.0644																						5040	0.3338	0.3275	0.3257	0.14	0.1372	0.1395																						5040	0.3295	0.3168	0.3147	0.233	0.2294	0.2326																						5040	0.3371	0.3318	0.3158	0.167	0.1654	0.1646																						5040	0.3091	0.3154	0.3079	0.304	0.2932	0.3253
																					5070	0.2854	0.3195	0.3342	0.2699	0.2485	0.27																						5070	0.2784	0.2873	0.2717	0.0636	0.067	0.0644																						5070	0.334	0.328	0.326	0.1391	0.1365	0.1386																						5070	0.3298	0.3172	0.3152	0.2323	0.229	0.2323																						5070	0.3372	0.3315	0.3158	0.166	0.1647	0.1638																						5070	0.3093	0.3156	0.3081	0.3042	0.2931	0.3258
																					5100	0.2855	0.3197	0.3331	0.2699	0.2475	0.269																						5100	0.2778	0.2868	0.271	0.0635	0.0666	0.0643																						5100	0.3337	0.3279	0.3256	0.1376	0.135	0.1374																						5100	0.3297	0.3169	0.3145	0.2316	0.2284	0.2314																						5100	0.337	0.3313	0.3155	0.1649	0.1634	0.1626																						5100	0.3092	0.3157	0.3083	0.3042	0.2929	0.3252
																					5130	0.2849	0.3188	0.3327	0.2695	0.2468	0.269																						5130	0.2778	0.2868	0.2708	0.0634	0.0666	0.0644																						5130	0.3336	0.3262	0.3256	0.1367	0.1339	0.1363																						5130	0.3296	0.3166	0.3141	0.2313	0.2279	0.2309																						5130	0.3367	0.3314	0.3153	0.1638	0.1625	0.1616																						5130	0.3091	0.3152	0.3081	0.3026	0.2928	0.3254
																					5160	0.2851	0.3188	0.3335	0.269	0.2466	0.2684																						5160	0.2777	0.2861	0.2705	0.0638	0.0666	0.0643																						5160	0.3335	0.3248	0.3251	0.136	0.1331	0.1352																						5160	0.3293	0.3165	0.3141	0.2307	0.2273	0.2305																						5160	0.3363	0.3308	0.3152	0.1631	0.1616	0.1606																						5160	0.3091	0.3153	0.3078	0.3036	0.293	0.3251
																					5190	0.2851	0.3178	0.334	0.2685	0.2464	0.2688																						5190	0.2774	0.2862	0.2703	0.0638	0.0667	0.0645																						5190	0.3331	0.3235	0.3248	0.1349	0.1322	0.134																						5190	0.3296	0.3168	0.3142	0.2301	0.2268	0.2299																						5190	0.3362	0.331	0.3151	0.1617	0.1607	0.1597																						5190	0.3088	0.315	0.3079	0.3019	0.2925	0.3249
																					5220	0.285	0.3174	0.333	0.268	0.2454	0.2685																						5220	0.2773	0.2858	0.2701	0.0635	0.0667	0.0642																						5220	0.3329	0.3224	0.3245	0.1338	0.1309	0.1328																						5220	0.3292	0.3162	0.3138	0.2294	0.2261	0.2291																						5220	0.3366	0.3305	0.3146	0.1609	0.1595	0.1587																						5220	0.3087	0.3148	0.3077	0.3001	0.2924	0.3248
																					5250	0.285	0.3172	0.333	0.2675	0.2459	0.2673																						5250	0.2765	0.2855	0.2697	0.0636	0.0666	0.0642																						5250	0.3327	0.3214	0.3244	0.1324	0.1298	0.1319																						5250	0.329	0.3162	0.3143	0.2287	0.2253	0.2287																						5250	0.3362	0.3305	0.3145	0.1598	0.1585	0.1577																						5250	0.309	0.3149	0.3076	0.3014	0.2926	0.3251
																					5280	0.2846	0.317	0.3332	0.2674	0.2453	0.2672																						5280	0.2765	0.2852	0.2693	0.0635	0.0666	0.0643																						5280	0.3329	0.3211	0.3244	0.1313	0.1288	0.1307																						5280	0.3293	0.316	0.314	0.228	0.2247	0.228																						5280	0.3361	0.3303	0.3144	0.1589	0.1577	0.1568																						5280	0.309	0.315	0.3074	0.3042	0.292	0.325
																					5310	0.2846	0.3169	0.3333	0.2666	0.2447	0.2669																						5310	0.2763	0.2847	0.2692	0.0636	0.0666	0.0643																						5310	0.3321	0.321	0.3242	0.1299	0.1278	0.1294																						5310	0.3287	0.3158	0.3135	0.2275	0.2244	0.2275																						5310	0.3357	0.3306	0.3143	0.1576	0.1565	0.1556																						5310	0.3086	0.3149	0.3075	0.3079	0.292	0.3243
																					5340	0.2846	0.3166	0.3327	0.2667	0.245	0.2664																						5340	0.276	0.2847	0.2689	0.0634	0.0666	0.0643																						5340	0.332	0.3217	0.3235	0.1292	0.1268	0.1283																						5340	0.3285	0.3159	0.3139	0.2269	0.2239	0.2268																						5340	0.3356	0.3299	0.3139	0.1567	0.1555	0.1547																						5340	0.3083	0.3149	0.3074	0.3063	0.2921	0.3244
																					5370	0.2845	0.3163	0.3322	0.2659	0.2442	0.2658																						5370	0.2755	0.2842	0.2684	0.0634	0.0665	0.0641																						5370	0.3316	0.3222	0.3233	0.1283	0.1257	0.1271																						5370	0.3284	0.3157	0.3135	0.2262	0.2229	0.2264																						5370	0.3355	0.3299	0.3143	0.1556	0.1544	0.1535																						5370	0.3083	0.3144	0.3072	0.3017	0.292	0.3243
																					5400	0.2844	0.3159	0.3321	0.2658	0.2436	0.2653																						5400	0.2752	0.2841	0.268	0.0632	0.0665	0.0642																						5400	0.3316	0.322	0.3238	0.1269	0.1246	0.1261																						5400	0.3283	0.3154	0.3133	0.2256	0.2226	0.2257																						5400	0.3351	0.3296	0.3137	0.1545	0.1534	0.1526																						5400	0.3082	0.3146	0.3073	0.3007	0.2919	0.3241
