# Supplementary material for: D-helix influences dimerization of the ATP-binding cassette (ABC) transporter associated with antigen processing 1 (TAP1) nucleotide-binding domain
Source: PLoS One. 2017 May 23;12(5):e0178238. doi: 10.1371/journal.pone.0178238 (PMC5441636; doi:10.1371/journal.pone.0178238)
Supplement: S3 File — (TXT) [file pone.0178238.s003.txt]

Expt01							Expt02							Expt03							Expt04							Expt01							Expt02							Expt03							Expt04							Expt01							Expt02							Expt03							Expt04							Expt01							Expt02							Expt03							Expt04							Expt01							Expt02							Expt03							Expt04						
Time (s)	RnTAP1NBD|0mM K-ATP			RnTAP1NBD|1.6mM K-ATP			Time (s)	RnTAP1NBD|0mM K-ATP			RnTAP1NBD|1.6mM K-ATP			Time (s)	RnTAP1NBD|0mM K-ATP			RnTAP1NBD|1.6mM K-ATP			Time (s)	RnTAP1NBD|0mM K-ATP			RnTAP1NBD|1.6mM K-ATP			Time (s)	RnTAP1NBD[HsLP]|0mM K-ATP			RnTAP1NBD[HsLP]|1.6mM K-ATP			Time (s)	RnTAP1NBD[HsLP]|0mM K-ATP			RnTAP1NBD[HsLP]|1.6mM K-ATP			Time (s)	RnTAP1NBD[HsLP]|0mM K-ATP			RnTAP1NBD[HsLP]|1.6mM K-ATP			Time (s)	RnTAP1NBD[HsLP]|0mM K-ATP			RnTAP1NBD[HsLP]|1.6mM K-ATP			Time (s)	RnTAP1NBD[N654S]|0mM K-ATP			RnTAP1NBD[N654S]|1.6mM K-ATP			Time (s)	RnTAP1NBD[N654S]|0mM K-ATP			RnTAP1NBD[N654S]|1.6mM K-ATP			Time (s)	RnTAP1NBD[N654S]|0mM K-ATP			RnTAP1NBD[N654S]|1.6mM K-ATP			Time (s)	RnTAP1NBD[N654S]|0mM K-ATP			RnTAP1NBD[N654S]|1.6mM K-ATP			Time (s)	RnTAP1NBD[G653N;N654S]|0mM K-ATP			RnTAP1NBD[G653N;N654S]|1.6mM K-ATP			Time (s)	RnTAP1NBD[G653N;N654S]|0mM K-ATP			RnTAP1NBD[G653N;N654S]|1.6mM K-ATP			Time (s)	RnTAP1NBD[G653N;N654S]|0mM K-ATP			RnTAP1NBD[G653N;N654S]|1.6mM K-ATP			Time (s)	RnTAP1NBD[G653N;N654S]|0mM K-ATP			RnTAP1NBD[G653N;N654S]|1.6mM K-ATP			Time (s)	NoProt|0mM			NoProt|1.6mM			Time (s)	NoProt|0mM			NoProt|1.6mM			Time (s)	NoProt|0mM			NoProt|1.6mM			Time (s)	NoProt|0mM			NoProt|1.6mM		
0	1.598	1.8528	1.967	1.7509	1.8046	1.2747	0	0.8247	1.0154	1.1037	1.1306	1.1313	1.002	0	1.1347	1.106	1.123	1.0846	1.0483	1.0909	0	0.3503	0.3406	0.2868	0.3369	0.334	0.3283	0	1.9458	2.2618	2.1725	1.4379	1.1264	1.1019	0	1.1623	1.1124	1.1804	1.0442	0.8703	0.8483	0	1.1186	1.0946	1.0766	1.0238	1.0763	1.1078	0	0.3489	0.3477	0.3519	0.3453	0.3384	0.3411	0	1.44	1.69	1.579	1.7289	1.6557	1.5738	0	1.0975	1.1412	1.1468	0.9543	0.8023	0.987	0	1.1502	1.105	1.0759	1.032	1.0689	1.0813	0	0.3528	0.344	0.3301	0.3396	0.341	0.331	0	2.0135	1.9496	1.88	1.9258	1.5367	0.9223	0	1.175	1.0848	0.9989	1.0859	0.9613	0.8298	0	1.0689	1.0971	1.0187	1.0048	1.0622	1.0505	0	0.3634	0.3478	0.3541	0.3444	0.3344	0.3418	0	1.5355	1.6401	1.6822	1.6839	1.6449	1.5075	0	1.1604	1.1991	1.0444	1.0727	0.8668	0.906	0	1.4733	1.2225	1.1204	1.2253	0.859	0.9082	0	0.3229	0.3294	0.322	0.3202	0.3122	0.3485
46	1.5755	1.8544	1.9736	1.717	1.7716	1.2554	46	0.8104	1.0151	1.1002	1.1054	1.1052	0.9781	46	1.1357	1.1061	1.1246	1.0662	1.0356	1.074	30	0.3508	0.3409	0.2866	0.3365	0.3337	0.3297	46	1.9215	2.2586	2.1711	1.3919	1.0931	1.0753	46	1.1582	1.1082	1.1747	1.0173	0.8424	0.8221	46	1.1189	1.0953	1.0769	1.0092	1.0577	1.0915	30	0.3484	0.3474	0.3517	0.3439	0.3369	0.3398	46	1.4408	1.6872	1.5754	1.7066	1.637	1.5507	46	1.1011	1.1351	1.144	0.9296	0.7789	0.9551	46	1.1508	1.1048	1.0766	1.013	1.0515	1.0631	30	0.3526	0.3435	0.3297	0.3382	0.3388	0.3287	46	2.0145	1.9403	1.8815	1.8888	1.4924	0.905	46	1.1762	1.0831	1.0054	1.062	0.944	0.8196	46	1.0686	1.0965	1.0186	0.9897	1.0451	1.0344	30	0.3622	0.3479	0.3536	0.342	0.3326	0.3393	46	1.5277	1.6347	1.6732	1.6608	1.626	1.4838	46	1.1606	1.1991	1.0378	1.05	0.8507	0.8857	46	1.4764	1.2187	1.1167	1.212	0.8458	0.8938	30	0.3231	0.3298	0.3214	0.3198	0.3121	0.346
91	1.5555	1.8565	1.9767	1.6892	1.7524	1.2407	91	0.8026	1.0142	1.0982	1.072	1.0787	0.9561	91	1.1356	1.1065	1.1274	1.0504	1.0245	1.0611	60	0.3511	0.3407	0.2867	0.3354	0.3331	0.3276	91	1.9069	2.2605	2.1706	1.3738	1.0768	1.0547	91	1.1578	1.1069	1.1713	0.9929	0.8194	0.8035	91	1.1191	1.0953	1.0768	0.9972	1.0428	1.0757	60	0.3482	0.3474	0.3522	0.3429	0.3354	0.3381	91	1.4434	1.6883	1.5745	1.6753	1.6115	1.5374	91	1.1002	1.1284	1.1424	0.9079	0.763	0.9374	91	1.1498	1.1053	1.0758	0.9986	1.0355	1.0447	60	0.3525	0.3439	0.3292	0.3371	0.337	0.3269	91	2.0155	1.9348	1.8814	1.8569	1.4616	0.8936	91	1.1755	1.0805	1.0038	1.0411	0.9258	0.8053	91	1.0686	1.0967	1.0188	0.9762	1.0303	1.0194	60	0.3624	0.3474	0.3531	0.3394	0.33	0.3372	91	1.5296	1.6335	1.672	1.642	1.6131	1.4688	91	1.1597	1.195	1.03	1.0301	0.8354	0.8683	91	1.4769	1.2176	1.1142	1.1963	0.8347	0.8857	60	0.3234	0.3306	0.3216	0.3199	0.3119	0.3431
136	1.5477	1.8573	1.9804	1.6687	1.7358	1.227	136	0.8005	1.0128	1.0964	1.0499	1.0607	0.9404	136	1.1361	1.1056	1.1367	1.038	1.0125	1.049	90	0.3511	0.3406	0.2866	0.3345	0.3316	0.3259	136	1.9028	2.2585	2.1683	1.3628	1.0674	1.0411	136	1.1598	1.1063	1.1706	0.9756	0.805	0.7892	136	1.1185	1.0941	1.076	0.9857	1.0292	1.0617	90	0.3481	0.3477	0.3517	0.3417	0.3339	0.3369	136	1.4412	1.6893	1.5726	1.6483	1.5955	1.5066	136	1.0985	1.1308	1.1441	0.8918	0.7501	0.9243	136	1.1501	1.1042	1.075	0.9855	1.0221	1.0325	90	0.3522	0.3434	0.3291	0.3351	0.3352	0.3253	136	2.0173	1.932	1.8822	1.841	1.4419	0.8865	136	1.1788	1.0779	1.0012	1.0217	0.9082	0.7887	136	1.0674	1.0958	1.017	0.9624	1.0156	1.0054	90	0.362	0.347	0.353	0.337	0.3278	0.3346	136	1.5283	1.6311	1.6731	1.6269	1.5954	1.4544	136	1.1582	1.1961	1.0277	1.013	0.8207	0.8519	136	1.4771	1.2149	1.1118	1.183	0.824	0.8762	90	0.3232	0.3294	0.3215	0.3198	0.3117	0.3419
182	1.5456	1.856	1.9805	1.6555	1.7215	1.2139	182	0.7988	1.0103	1.0939	1.0331	1.0456	0.9272	182	1.1357	1.1054	1.138	1.0272	1.0036	1.0384	120	0.3513	0.3408	0.287	0.3338	0.3307	0.3253	182	1.8951	2.2597	2.1685	1.3498	1.0577	1.0299	182	1.1572	1.1047	1.1697	0.9596	0.7909	0.7763	182	1.1186	1.0941	1.0759	0.9744	1.0174	1.0493	120	0.3478	0.3471	0.3515	0.3402	0.3338	0.3386	182	1.4393	1.6882	1.571	1.6287	1.5811	1.497	182	1.097	1.129	1.1429	0.876	0.7355	0.907	182	1.1494	1.1034	1.0751	0.9743	1.009	1.0183	120	0.3523	0.3431	0.3289	0.3334	0.3339	0.3236	182	2.0182	1.9287	1.8809	1.8251	1.4247	0.8766	182	1.173	1.0762	1.001	1.0051	0.8916	0.7735	182	1.0674	1.0949	1.0166	0.9494	1.0023	0.9916	120	0.361	0.3469	0.3526	0.3347	0.3253	0.3324	182	1.528	1.6293	1.6688	1.6125	1.5814	1.4421	182	1.1561	1.1957	1.0278	0.9955	0.8056	0.8353	182	1.477	1.2145	1.1114	1.1706	0.8126	0.8642	120	0.3232	0.3291	0.3214	0.3193	0.3119	0.3412
227	1.543	1.855	1.9818	1.6442	1.7061	1.2015	227	0.7971	1.0116	1.0933	1.0195	1.0341	0.9156	227	1.1357	1.1063	1.1385	1.0166	0.9946	1.028	150	0.3513	0.3401	0.287	0.3329	0.3299	0.3261	227	1.8902	2.2568	2.167	1.3383	1.0476	1.0202	227	1.1563	1.1042	1.1691	0.9461	0.7782	0.7638	227	1.1181	1.0932	1.0754	0.9633	1.0062	1.0378	150	0.3472	0.3471	0.3515	0.339	0.3315	0.3342	227	1.4381	1.6875	1.5705	1.6126	1.5653	1.4755	227	1.0973	1.1264	1.1427	0.8622	0.7237	0.8954	227	1.1494	1.1039	1.0747	0.9609	0.9979	1.0019	150	0.3522	0.3431	0.3285	0.3324	0.3328	0.3222	227	2.0157	1.9246	1.8799	1.8094	1.4091	0.867	227	1.1736	1.0754	1.0008	0.9903	0.8771	0.7597	227	1.0661	1.0938	1.0155	0.9362	0.9891	0.9782	150	0.3609	0.3462	0.3521	0.3323	0.3232	0.3298	227	1.5272	1.6271	1.6682	1.5986	1.5666	1.4319	227	1.1557	1.1932	1.0281	0.9818	0.7919	0.8218	227	1.4782	1.2132	1.1103	1.1588	0.8034	0.8544	150	0.3232	0.3294	0.3214	0.3196	0.3118	0.3407
272	1.5416	1.8565	1.9802	1.6344	1.6944	1.1898	272	0.7966	1.0097	1.0926	1.0074	1.0233	0.9062	272	1.1354	1.1058	1.1408	1.0065	0.9853	1.0185	180	0.3513	0.3403	0.2871	0.3327	0.3295	0.3266	272	1.8855	2.2572	2.1683	1.3263	1.0375	1.0105	272	1.1557	1.1039	1.169	0.9363	0.7667	0.7518	272	1.1176	1.0937	1.0752	0.9529	0.9958	1.0266	180	0.3475	0.3467	0.3513	0.3378	0.3305	0.3332	272	1.4381	1.6862	1.5694	1.5992	1.5519	1.4653	272	1.0971	1.1263	1.1422	0.8503	0.712	0.8795	272	1.1484	1.1033	1.0741	0.9496	0.9842	0.9972	180	0.3519	0.3434	0.3285	0.3304	0.3312	0.3203	272	2.0126	1.9213	1.8788	1.794	1.3948	0.8578	272	1.1724	1.0755	1.0004	0.978	0.8639	0.7469	272	1.066	1.0939	1.0149	0.9231	0.9766	0.9647	180	0.3604	0.3462	0.352	0.3301	0.3208	0.3274	272	1.5276	1.6256	1.6665	1.5854	1.5529	1.4186	272	1.155	1.1956	1.0308	0.9727	0.7813	0.8085	272	1.4769	1.2108	1.1099	1.1489	0.7931	0.8446	180	0.3229	0.3294	0.3211	0.3194	0.3114	0.3406
318	1.54	1.8553	1.9775	1.6259	1.6838	1.1784	318	0.796	1.0101	1.0932	0.9983	1.0177	0.898	318	1.1344	1.1042	1.1364	0.9966	0.9774	1.0106	210	0.3515	0.3403	0.2868	0.3316	0.329	0.3266	318	1.8855	2.2567	2.1697	1.3155	1.0278	1.0013	318	1.1554	1.1036	1.1688	0.9255	0.7562	0.7409	318	1.1173	1.0928	1.0744	0.9432	0.9858	1.0165	210	0.3478	0.3468	0.3511	0.3369	0.3296	0.3326	318	1.4387	1.6872	1.5681	1.5871	1.5397	1.4453	318	1.0972	1.1288	1.1414	0.8403	0.7001	0.868	318	1.1477	1.1025	1.0738	0.9384	0.9758	0.9758	210	0.3519	0.3433	0.3286	0.329	0.3291	0.3187	318	2.0147	1.9194	1.8783	1.7807	1.3813	0.8479	318	1.1715	1.0752	0.9997	0.9679	0.852	0.7344	318	1.0654	1.0927	1.0144	0.9107	0.9644	0.9521	210	0.3603	0.3461	0.3522	0.3274	0.3183	0.3246	318	1.5272	1.6281	1.6648	1.5755	1.5428	1.4082	318	1.1547	1.1971	1.0312	0.9648	0.7724	0.8005	318	1.4768	1.2116	1.1071	1.1418	0.7831	0.8361	210	0.3231	0.3296	0.3211	0.3192	0.3113	0.3407
363	1.5398	1.8561	1.976	1.6186	1.6733	1.167	363	0.7959	1.0098	1.092	0.9918	1.0106	0.8898	363	1.1346	1.1058	1.1354	0.9874	0.9703	1.003	240	0.351	0.3399	0.2866	0.3308	0.3285	0.3259	363	1.8821	2.2498	2.1652	1.3048	1.0186	0.9917	363	1.155	1.1034	1.1684	0.9187	0.7471	0.7309	363	1.1171	1.0929	1.0736	0.9344	0.977	1.0074	240	0.3473	0.3469	0.3511	0.3351	0.3285	0.3316	363	1.4384	1.6871	1.5662	1.5763	1.5258	1.4299	363	1.097	1.1287	1.141	0.83	0.6924	0.8585	363	1.1472	1.1017	1.0718	0.9255	0.9655	0.9662	240	0.3515	0.3428	0.328	0.3276	0.3274	0.3173	363	2.0119	1.9152	1.8775	1.7653	1.367	0.8383	363	1.1718	1.0746	0.9999	0.9602	0.8426	0.7235	363	1.0644	1.0919	1.0134	0.8985	0.9521	0.94	240	0.3603	0.3456	0.3514	0.3248	0.3156	0.3221	363	1.5268	1.6216	1.6643	1.5631	1.5322	1.3967	363	1.1541	1.195	1.0363	0.9597	0.7646	0.793	363	1.4765	1.2096	1.1074	1.1348	0.7756	0.8272	240	0.3226	0.3293	0.3213	0.3192	0.3114	0.3406
409	1.539	1.8564	1.9759	1.6098	1.6639	1.1581	409	0.7954	1.0091	1.0913	0.9871	1.0069	0.8852	409	1.1333	1.1049	1.138	0.9806	0.9646	0.9964	270	0.3508	0.3403	0.2864	0.3303	0.3275	0.3256	409	1.8815	2.2514	2.1668	1.295	1.0091	0.9829	409	1.1544	1.1025	1.1679	0.9136	0.7389	0.722	409	1.1168	1.0921	1.0737	0.9269	0.9701	0.9997	270	0.347	0.3465	0.3509	0.3346	0.3274	0.3311	409	1.4377	1.6858	1.5665	1.5658	1.5142	1.4228	409	1.096	1.1279	1.1407	0.8216	0.6787	0.8498	409	1.1466	1.1023	1.0715	0.9157	0.955	0.9548	270	0.3513	0.3429	0.3282	0.3265	0.3263	0.3159	409	2.0136	1.9151	1.8765	1.7532	1.3541	0.829	409	1.1708	1.0737	0.9995	0.9534	0.8329	0.7136	409	1.0644	1.0911	1.013	0.8872	0.9405	0.9285	270	0.3599	0.3455	0.3512	0.3221	0.3136	0.3197	409	1.5263	1.621	1.6638	1.5568	1.5225	1.3885	409	1.1532	1.1906	1.0374	0.9583	0.7589	0.7879	409	1.4764	1.2087	1.1063	1.1305	0.7682	0.8194	270	0.3227	0.3291	0.321	0.3191	0.3115	0.3404
454	1.5378	1.8556	1.9736	1.6028	1.6588	1.1483	454	0.7949	1.0088	1.0911	0.9828	1.0029	0.8794	454	1.1338	1.1043	1.1385	0.9744	0.9602	0.9928	300	0.351	0.3401	0.2866	0.3297	0.3261	0.3242	454	1.8812	2.2522	2.1638	1.2854	0.9999	0.974	454	1.1547	1.103	1.1675	0.9095	0.7333	0.7148	454	1.1164	1.0922	1.0733	0.9204	0.9639	0.9932	300	0.3479	0.3463	0.3509	0.3338	0.3266	0.3317	454	1.4376	1.6846	1.565	1.5555	1.5046	1.4059	454	1.0962	1.1286	1.1414	0.8147	0.6706	0.8422	454	1.1464	1.101	1.0706	0.9076	0.9443	0.9472	300	0.3516	0.3427	0.3284	0.3245	0.3247	0.3143	454	2.0142	1.914	1.8769	1.7424	1.3418	0.82	454	1.1708	1.0736	0.9993	0.9483	0.8254	0.7052	454	1.0636	1.0903	1.0126	0.8761	0.9297	0.9171	300	0.3595	0.3453	0.3509	0.3205	0.3108	0.3172	454	1.526	1.6205	1.6642	1.5502	1.5214	1.3801	454	1.1524	1.1888	1.0247	0.9552	0.7549	0.7845	454	1.476	1.2074	1.1054	1.1252	0.7615	0.8134	300	0.3225	0.329	0.321	0.3191	0.3112	0.3408
499	1.5378	1.8556	1.9728	1.5973	1.6526	1.1406	499	0.7943	1.0081	1.0906	0.9796	0.9993	0.8758	499	1.1319	1.1044	1.1372	0.9689	0.9551	0.9859	330	0.3507	0.3395	0.2864	0.3287	0.3254	0.3212	499	1.8813	2.2489	2.1627	1.2779	0.9914	0.9658	499	1.1545	1.1021	1.1669	0.9067	0.7288	0.7094	499	1.1158	1.0912	1.0732	0.9148	0.9585	0.9878	330	0.3474	0.3461	0.3506	0.3331	0.326	0.3317	499	1.4386	1.6841	1.5651	1.5459	1.4975	1.3969	499	1.0956	1.1285	1.1401	0.8108	0.6622	0.838	499	1.1457	1.1	1.0705	0.9	0.9344	0.9359	330	0.3514	0.3427	0.3281	0.3231	0.3231	0.3125	499	2.0161	1.9127	1.8768	1.7327	1.3301	0.8113	499	1.1705	1.0731	0.9986	0.9443	0.8198	0.6979	499	1.0633	1.09	1.0116	0.8658	0.9192	0.9069	330	0.3594	0.3452	0.3508	0.3182	0.3085	0.3145	499	1.5261	1.6179	1.6623	1.5449	1.5152	1.3727	499	1.1515	1.1882	1.0225	0.9531	0.7521	0.782	499	1.4771	1.207	1.1065	1.1239	0.756	0.8075	330	0.3224	0.3287	0.3209	0.3193	0.3111	0.3411
545	1.5378	1.8556	1.9733	1.5923	1.65	1.1324	545	0.7939	1.0081	1.0903	0.9758	0.9958	0.8706	545	1.1327	1.1035	1.1354	0.964	0.9503	0.9834	360	0.3504	0.3398	0.2865	0.3274	0.3244	0.3196	545	1.8824	2.251	2.1652	1.2706	0.9837	0.9574	545	1.154	1.1016	1.1669	0.9041	0.7246	0.704	545	1.116	1.0907	1.0729	0.9102	0.9539	0.9828	360	0.3477	0.3459	0.3503	0.3325	0.3251	0.3313	545	1.4393	1.6842	1.5651	1.5383	1.4886	1.3854	545	1.0956	1.1272	1.1395	0.8047	0.6541	0.8327	545	1.145	1.1008	1.0707	0.8904	0.9265	0.9255	360	0.3506	0.3424	0.3275	0.3217	0.3216	0.3116	545	2.0168	1.9114	1.8766	1.7235	1.3187	0.8023	545	1.1696	1.0732	0.9985	0.9392	0.814	0.691	545	1.0623	1.0891	1.011	0.8562	0.9094	0.8968	360	0.3593	0.3447	0.3505	0.316	0.3058	0.3118	545	1.5264	1.6174	1.6593	1.5403	1.5121	1.3677	545	1.1505	1.1877	1.0244	0.9532	0.75	0.7801	545	1.475	1.2053	1.1041	1.1193	0.7507	0.803	360	0.3226	0.3287	0.321	0.3193	0.3114	0.3412
590	1.5374	1.8557	1.9707	1.587	1.6461	1.1256	590	0.7937	1.0083	1.0905	0.9734	0.9933	0.867	590	1.1314	1.1032	1.1359	0.9607	0.9476	0.9793	390	0.3503	0.3394	0.2865	0.327	0.3239	0.3179	590	1.8824	2.247	2.1646	1.2638	0.9765	0.9502	590	1.1542	1.1018	1.1669	0.9024	0.7218	0.7009	590	1.1157	1.0902	1.0727	0.9068	0.9503	0.9787	390	0.3475	0.3462	0.3504	0.332	0.3245	0.3327	590	1.4395	1.6837	1.5642	1.5301	1.4799	1.3768	590	1.0949	1.1283	1.1393	0.8017	0.6482	0.8297	590	1.1452	1.1008	1.0698	0.8825	0.9177	0.9181	390	0.351	0.3423	0.3279	0.3202	0.3204	0.31	590	2.0166	1.9113	1.8757	1.7156	1.3077	0.7942	590	1.1696	1.0726	0.9982	0.9359	0.8098	0.6862	590	1.0622	1.0884	1.0104	0.8476	0.8999	0.888	390	0.3592	0.3443	0.3506	0.3122	0.3033	0.3095	590	1.527	1.6154	1.6596	1.5376	1.5084	1.3629	590	1.1497	1.1866	1.0312	0.9521	0.7474	0.7776	590	1.475	1.2059	1.1041	1.1188	0.747	0.7997	390	0.3226	0.3287	0.321	0.3192	0.3112	0.3416
635	1.5382	1.8552	1.9701	1.5827	1.6435	1.1209	635	0.7933	1.0082	1.0899	0.9707	0.9906	0.864	635	1.1322	1.1033	1.1355	0.9563	0.9436	0.9749	420	0.3499	0.3394	0.2861	0.3259	0.3229	0.3169	635	1.8818	2.2501	2.163	1.2588	0.9697	0.9427	635	1.1545	1.1013	1.1663	0.9009	0.7189	0.6978	635	1.1156	1.0897	1.0723	0.903	0.9467	0.9753	420	0.3475	0.3458	0.3503	0.3311	0.3241	0.3334	635	1.4393	1.6827	1.564	1.5249	1.4729	1.3691	635	1.0951	1.1273	1.139	0.7985	0.6427	0.825	635	1.1448	1.1011	1.0689	0.8761	0.9107	0.9116	420	0.351	0.3425	0.3278	0.3182	0.3192	0.3103	635	2.0164	1.9098	1.8749	1.708	1.2972	0.7851	635	1.1687	1.0721	0.9972	0.9319	0.8052	0.6808	635	1.0614	1.089	1.0097	0.839	0.8907	0.879	420	0.3587	0.3444	0.3499	0.3095	0.3009	0.3067	635	1.5279	1.614	1.6602	1.5352	1.5079	1.3601	635	1.1494	1.1857	1.0316	0.9508	0.7475	0.7768	635	1.4737	1.2057	1.1036	1.1173	0.744	0.7971	420	0.3224	0.3287	0.3207	0.3225	0.3108	0.3414
681	1.5364	1.8558	1.9674	1.5801	1.6417	1.1138	681	0.7931	1.0081	1.0901	0.9682	0.9878	0.8602	681	1.1303	1.1027	1.1351	0.9525	0.9411	0.9718	450	0.3499	0.3395	0.2862	0.3252	0.3219	0.3161	681	1.8818	2.2472	2.1625	1.2531	0.9636	0.936	681	1.1542	1.1005	1.1657	0.8992	0.7175	0.6954	681	1.1152	1.0888	1.0719	0.9005	0.9441	0.9728	450	0.3474	0.3456	0.3502	0.3304	0.3237	0.3323	681	1.4392	1.6811	1.5637	1.5179	1.4657	1.363	681	1.0947	1.1277	1.1407	0.7951	0.6376	0.8216	681	1.1442	1.0989	1.0684	0.8699	0.9027	0.9018	450	0.3505	0.3425	0.3275	0.3171	0.3169	0.3101	681	2.0159	1.9098	1.8763	1.7001	1.2878	0.7761	681	1.1681	1.0716	0.9972	0.9278	0.8014	0.6762	681	1.061	1.088	1.0088	0.8308	0.8823	0.8703	450	0.3585	0.3441	0.3499	0.3069	0.2987	0.3041	681	1.5277	1.6133	1.6596	1.5352	1.5082	1.3581	681	1.1488	1.1853	1.0213	0.9507	0.7466	0.7774	681	1.4739	1.202	1.1038	1.1152	0.7404	0.7943	450	0.3223	0.3284	0.3207	0.3243	0.3106	0.3417
726	1.537	1.8544	1.9661	1.5765	1.638	1.1092	726	0.7927	1.0076	1.0893	0.9651	0.9853	0.8574	726	1.1298	1.101	1.1348	0.9494	0.937	0.9686	480	0.3498	0.339	0.2862	0.3243	0.3217	0.3149	726	1.882	2.2441	2.1633	1.2497	0.9578	0.9297	726	1.1548	1.1007	1.1656	0.8981	0.7155	0.6936	726	1.1145	1.0883	1.0715	0.8983	0.9417	0.9703	480	0.3473	0.3456	0.3501	0.3296	0.3231	0.3319	726	1.4395	1.681	1.5612	1.5123	1.4582	1.3581	726	1.0941	1.1268	1.1386	0.7929	0.6331	0.8219	726	1.1439	1.0976	1.0679	0.8644	0.8966	0.898	480	0.3503	0.342	0.3272	0.3156	0.3157	0.3097	726	2.0169	1.9095	1.8744	1.6935	1.279	0.7678	726	1.1681	1.0709	0.9964	0.9241	0.7976	0.6725	726	1.0602	1.087	1.008	0.8233	0.8742	0.8624	480	0.3586	0.3442	0.3495	0.3048	0.2961	0.3012	726	1.5278	1.6131	1.6555	1.5343	1.5054	1.3566	726	1.1484	1.1869	1.0216	0.9499	0.7462	0.7765	726	1.4718	1.2036	1.1024	1.1132	0.7382	0.793	480	0.3222	0.3286	0.3206	0.3196	0.3107	0.3417
771	1.5365	1.8534	1.9652	1.5738	1.6357	1.1042	771	0.7927	1.0082	1.0895	0.9626	0.9827	0.8544	771	1.1298	1.1004	1.1348	0.9472	0.9346	0.9641	510	0.3496	0.339	0.2863	0.3231	0.3211	0.3144	771	1.8804	2.2452	2.1611	1.2458	0.9532	0.9237	771	1.1539	1.1001	1.1651	0.897	0.7142	0.6919	771	1.1138	1.0884	1.0713	0.8965	0.94	0.9682	510	0.347	0.3453	0.3499	0.3294	0.3223	0.3306	771	1.439	1.6802	1.5605	1.5062	1.4517	1.3512	771	1.0939	1.1259	1.1381	0.7896	0.6294	0.8162	771	1.143	1.0967	1.0668	0.859	0.8912	0.8924	510	0.3502	0.3421	0.3275	0.314	0.3144	0.3082	771	2.0134	1.9082	1.8723	1.688	1.2697	0.7586	771	1.1673	1.0703	0.9961	0.9202	0.7935	0.6678	771	1.0597	1.0862	1.0078	0.816	0.8661	0.8547	510	0.3587	0.3439	0.3496	0.3023	0.2938	0.299	771	1.5284	1.6111	1.6562	1.5321	1.5029	1.3547	771	1.1475	1.185	1.0275	0.9494	0.7468	0.7762	771	1.4725	1.2032	1.1029	1.1143	0.7353	0.791	510	0.3221	0.3283	0.3203	0.3195	0.3103	0.3417
817	1.5362	1.8531	1.9647	1.5704	1.6332	1.1016	817	0.7927	1.0076	1.0893	0.9598	0.9801	0.8503	817	1.1295	1.1007	1.1341	0.9436	0.9311	0.9608	540	0.3493	0.3388	0.2857	0.3222	0.3204	0.3137	817	1.8801	2.2464	2.1622	1.2422	0.949	0.9186	817	1.1519	1.0998	1.1649	0.8954	0.7134	0.6906	817	1.1141	1.088	1.071	0.8948	0.9384	0.9664	540	0.3469	0.3453	0.3501	0.3288	0.3222	0.3306	817	1.4393	1.6783	1.5594	1.5014	1.4473	1.3541	817	1.0942	1.1253	1.138	0.7869	0.6259	0.8142	817	1.1431	1.0965	1.067	0.854	0.8867	0.8859	540	0.3503	0.343	0.3271	0.313	0.3133	0.3062	817	2.0144	1.9064	1.8708	1.681	1.2619	0.75	817	1.1671	1.0703	0.9961	0.9167	0.7913	0.6646	817	1.0592	1.0861	1.0074	0.8092	0.8591	0.8473	540	0.3587	0.3436	0.3494	0.2998	0.2914	0.2966	817	1.5278	1.611	1.6544	1.5282	1.5032	1.3536	817	1.1479	1.1844	1.0337	0.9486	0.7451	0.776	817	1.4708	1.2024	1.103	1.1129	0.734	0.7893	540	0.3223	0.3283	0.3207	0.3199	0.3104	0.3422
862	1.5358	1.8519	1.9619	1.568	1.6297	1.0977	862	0.7925	1.0077	1.0888	0.9572	0.9785	0.848	862	1.1292	1.1002	1.1337	0.9407	0.9277	0.9589	570	0.3491	0.3389	0.2861	0.3219	0.3201	0.3128	862	1.8786	2.239	2.1571	1.2394	0.945	0.9143	862	1.1517	1.0995	1.1642	0.894	0.7115	0.6895	862	1.1137	1.0877	1.0705	0.8936	0.9366	0.9648	570	0.3466	0.3454	0.3499	0.3286	0.3215	0.3294	862	1.4381	1.6768	1.5595	1.4959	1.4429	1.3402	862	1.0931	1.1248	1.1379	0.784	0.6229	0.808	862	1.1425	1.096	1.0665	0.8491	0.8823	0.885	570	0.3498	0.3426	0.3269	0.3117	0.3119	0.3048	862	2.0111	1.9055	1.8696	1.6737	1.2538	0.7412	862	1.1659	1.0701	0.9956	0.9131	0.787	0.6606	862	1.0582	1.0849	1.0067	0.8024	0.852	0.8403	570	0.3576	0.3436	0.3496	0.2971	0.2891	0.294	862	1.5277	1.6082	1.6526	1.5273	1.4995	1.3526	862	1.1465	1.183	1.0195	0.9492	0.744	0.774	862	1.4693	1.2028	1.1009	1.1094	0.7322	0.7884	570	0.3221	0.3283	0.3203	0.3197	0.3106	0.3426
907	1.5361	1.8515	1.9625	1.5665	1.6276	1.0928	907	0.7924	1.0074	1.0893	0.9545	0.9745	0.8449	907	1.1281	1.1001	1.1323	0.9372	0.9239	0.9567	600	0.3487	0.3385	0.2858	0.3205	0.3198	0.3118	907	1.8778	2.2404	2.1601	1.2378	0.9422	0.9103	907	1.1509	1.0986	1.1637	0.893	0.7111	0.6883	907	1.1129	1.0868	1.0698	0.892	0.9352	0.9628	600	0.3465	0.3452	0.3503	0.3276	0.3209	0.3282	907	1.4381	1.6767	1.558	1.4911	1.4373	1.3422	907	1.0929	1.1252	1.1368	0.7819	0.6208	0.81	907	1.1418	1.0952	1.0657	0.8446	0.8782	0.8779	600	0.3495	0.3422	0.3268	0.31	0.3104	0.303	907	2.013	1.9039	1.8699	1.6681	1.2465	0.7326	907	1.1659	1.0698	0.9961	0.9097	0.7834	0.6572	907	1.0572	1.0839	1.0061	0.7955	0.845	0.8332	600	0.3579	0.3431	0.3491	0.2943	0.2863	0.2915	907	1.5287	1.6065	1.653	1.5272	1.498	1.3512	907	1.1455	1.183	1.0179	0.9478	0.7442	0.7743	907	1.4688	1.201	1.101	1.1094	0.7323	0.7878	600	0.322	0.3283	0.3203	0.3193	0.3102	0.3421
953	1.5362	1.8519	1.9618	1.5627	1.6255	1.0903	953	0.7919	1.0073	1.0891	0.9519	0.9717	0.8418	953	1.1277	1.0982	1.1317	0.9349	0.9202	0.9526	630	0.3489	0.3387	0.2856	0.3195	0.3194	0.3111	953	1.8793	2.2402	2.1606	1.2359	0.9388	0.9069	953	1.1506	1.0984	1.1637	0.892	0.71	0.6875	953	1.1126	1.0866	1.0701	0.8912	0.9347	0.9618	630	0.3464	0.3453	0.3497	0.3273	0.3207	0.3281	953	1.4378	1.677	1.5576	1.4873	1.4354	1.3358	953	1.0923	1.1278	1.1379	0.7799	0.6171	0.8043	953	1.142	1.0952	1.0649	0.8407	0.8724	0.8732	630	0.3496	0.3418	0.3266	0.3088	0.3095	0.3019	953	2.0116	1.9033	1.8698	1.6625	1.2394	0.7238	953	1.1652	1.0691	0.995	0.9054	0.7798	0.6537	953	1.0571	1.0833	1.0052	0.7893	0.8388	0.8272	630	0.3575	0.3432	0.349	0.2918	0.2838	0.2891	953	1.5278	1.6078	1.6494	1.5254	1.4977	1.3502	953	1.1456	1.1815	1.0186	0.9472	0.7441	0.7746	953	1.4682	1.1993	1.0998	1.11	0.7307	0.7877	630	0.322	0.3283	0.3203	0.3195	0.3103	0.342
998	1.5352	1.8503	1.9597	1.5604	1.6224	1.0883	998	0.7919	1.0067	1.089	0.9494	0.9696	0.8393	998	1.1272	1.0976	1.1327	0.9322	0.9167	0.9502	660	0.3484	0.3385	0.2857	0.3193	0.3189	0.3101	998	1.8764	2.2374	2.1582	1.2342	0.9364	0.9037	998	1.1502	1.0982	1.1633	0.891	0.7087	0.6866	998	1.1127	1.0864	1.0697	0.8897	0.9331	0.9607	660	0.3466	0.3453	0.3498	0.3269	0.3207	0.3273	998	1.4377	1.676	1.5568	1.4826	1.4295	1.3261	998	1.092	1.1234	1.137	0.7776	0.6139	0.8026	998	1.1412	1.0946	1.0647	0.8375	0.8687	0.8696	660	0.35	0.3416	0.3264	0.3074	0.3074	0.3	998	2.0087	1.9008	1.8676	1.6555	1.2331	0.7157	998	1.1648	1.0686	0.9949	0.902	0.7761	0.6496	998	1.0563	1.0825	1.0042	0.783	0.8324	0.8207	660	0.357	0.3428	0.3484	0.2893	0.2817	0.2866	998	1.5275	1.6067	1.6492	1.5236	1.4973	1.3479	998	1.1455	1.1822	1.0233	0.9462	0.7439	0.7737	998	1.4669	1.1993	1.1004	1.1088	0.7296	0.7864	660	0.3219	0.3281	0.3203	0.3195	0.3101	0.3423
1044	1.535	1.8502	1.959	1.5579	1.6205	1.0852	1044	0.7921	1.0065	1.0886	0.9461	0.9667	0.8368	1044	1.1268	1.0967	1.1311	0.9294	0.9143	0.9464	690	0.3483	0.3381	0.2855	0.3185	0.3185	0.3092	1044	1.8781	2.2372	2.1572	1.2329	0.9343	0.9007	1044	1.1495	1.0982	1.163	0.8902	0.708	0.6862	1044	1.1127	1.0862	1.0692	0.8886	0.9322	0.9596	690	0.3466	0.345	0.35	0.3264	0.3197	0.3265	1044	1.4373	1.6764	1.5593	1.4786	1.4247	1.3188	1044	1.092	1.1231	1.1363	0.7748	0.6121	0.8005	1044	1.1413	1.0938	1.0642	0.8328	0.8645	0.8663	690	0.3493	0.3416	0.3261	0.3058	0.3063	0.2985	1044	2.0105	1.9009	1.8687	1.6477	1.2267	0.7077	1044	1.1645	1.0687	0.9943	0.8993	0.773	0.6459	1044	1.0559	1.0817	1.0039	0.7773	0.8262	0.8148	690	0.3569	0.3425	0.3482	0.2869	0.2795	0.2841	1044	1.5272	1.6051	1.6485	1.5243	1.4962	1.3481	1044	1.1448	1.1842	1.0301	0.9452	0.7421	0.7729	1044	1.466	1.199	1.1	1.1074	0.7288	0.7853	690	0.3219	0.3278	0.3203	0.3191	0.31	0.3421
1089	1.534	1.8476	1.9578	1.5545	1.6174	1.0813	1089	0.7918	1.0069	1.0882	0.9439	0.9633	0.8315	1089	1.1263	1.0958	1.1321	0.9269	0.9103	0.944	720	0.3481	0.3381	0.2857	0.3176	0.3184	0.3085	1089	1.8774	2.2331	2.1537	1.2319	0.9328	0.8987	1089	1.1484	1.098	1.1624	0.8892	0.7071	0.6852	1089	1.1118	1.0858	1.0693	0.8878	0.9308	0.9582	720	0.3462	0.3449	0.3501	0.326	0.3191	0.3256	1089	1.436	1.6744	1.5561	1.4743	1.4208	1.3132	1089	1.0912	1.1236	1.1369	0.772	0.6091	0.7967	1089	1.1404	1.0928	1.0641	0.8289	0.86	0.8628	720	0.3491	0.3426	0.326	0.3044	0.3042	0.2966	1089	2.0079	1.8991	1.8674	1.6385	1.2197	0.6994	1089	1.1641	1.068	0.994	0.8947	0.769	0.6421	1089	1.055	1.0809	1.0031	0.7714	0.8202	0.809	720	0.3569	0.3424	0.3478	0.2841	0.2769	0.2816	1089	1.5255	1.6035	1.6469	1.5208	1.4954	1.3457	1089	1.144	1.181	1.017	0.9464	0.7428	0.7724	1089	1.4653	1.199	1.1	1.107	0.7282	0.7862	720	0.3217	0.3279	0.3198	0.3179	0.3098	0.3417
1134	1.534	1.8477	1.9574	1.5524	1.6155	1.079	1134	0.7919	1.0066	1.0886	0.941	0.9611	0.8305	1134	1.1257	1.0954	1.1313	0.9242	0.9072	0.9406	750	0.348	0.3378	0.2855	0.3163	0.3182	0.3076	1134	1.8756	2.2344	2.1551	1.2302	0.9308	0.8965	1134	1.1486	1.0966	1.1616	0.8885	0.7064	0.6843	1134	1.1116	1.085	1.0688	0.8867	0.9296	0.9572	750	0.3467	0.3449	0.3505	0.3257	0.319	0.3249	1134	1.4359	1.6745	1.5556	1.4724	1.4165	1.3147	1134	1.0905	1.1225	1.1359	0.7697	0.607	0.7909	1134	1.14	1.0932	1.0632	0.8256	0.8564	0.8568	750	0.349	0.3413	0.3262	0.3034	0.3029	0.2951	1134	2.0068	1.8986	1.8664	1.6307	1.2139	0.6912	1134	1.163	1.0674	0.9925	0.891	0.7661	0.6392	1134	1.0546	1.0802	1.0029	0.7657	0.8145	0.8034	750	0.3567	0.3421	0.3478	0.2819	0.2744	0.2789	1134	1.5258	1.6037	1.6477	1.5213	1.493	1.3477	1134	1.144	1.1804	1.018	0.9433	0.7418	0.7721	1134	1.4655	1.1975	1.0996	1.106	0.7277	0.7851	750	0.3218	0.328	0.3199	0.318	0.3099	0.3418
1180	1.5333	1.8474	1.9567	1.5503	1.6132	1.0766	1180	0.7921	1.0071	1.0886	0.9377	0.9581	0.8275	1180	1.1251	1.0942	1.13	0.9211	0.9049	0.9386	780	0.3475	0.3376	0.285	0.3153	0.3174	0.3067	1180	1.8741	2.2323	2.152	1.2303	0.9292	0.895	1180	1.1488	1.0967	1.1615	0.8872	0.7054	0.6836	1180	1.1115	1.0848	1.0682	0.8857	0.9284	0.956	780	0.3466	0.3448	0.3501	0.3251	0.3184	0.3234	1180	1.4353	1.6724	1.5537	1.4671	1.4113	1.3085	1180	1.0907	1.1221	1.1358	0.7675	0.6049	0.7912	1180	1.1396	1.0925	1.063	0.8218	0.851	0.8533	780	0.3487	0.3413	0.3262	0.3018	0.3012	0.2929	1180	2.005	1.8964	1.8662	1.6244	1.2078	0.6831	1180	1.1628	1.0672	0.9923	0.8873	0.7628	0.6359	1180	1.0536	1.0794	1.0022	0.7601	0.8082	0.7974	780	0.3566	0.3421	0.3477	0.2794	0.2723	0.2763	1180	1.5257	1.6005	1.646	1.5207	1.4923	1.3463	1180	1.1427	1.1798	1.0175	0.944	0.7409	0.7711	1180	1.4634	1.1966	1.0983	1.1064	0.7278	0.7836	780	0.3216	0.3277	0.3197	0.321	0.3095	0.3416
1225	1.5336	1.8459	1.9549	1.5472	1.6089	1.0724	1225	0.7921	1.007	1.0885	0.9356	0.9548	0.8246	1225	1.1252	1.0943	1.1295	0.9188	0.9017	0.9352	810	0.3474	0.3375	0.2851	0.3145	0.3168	0.3058	1225	1.8746	2.232	2.1537	1.2292	0.9282	0.8936	1225	1.1482	1.0962	1.1607	0.8862	0.7054	0.6828	1225	1.1112	1.085	1.0679	0.8849	0.9276	0.955	810	0.3464	0.3445	0.3498	0.3245	0.318	0.3227	1225	1.4347	1.6727	1.5534	1.4632	1.4088	1.3059	1225	1.0901	1.1223	1.1349	0.7655	0.6026	0.7882	1225	1.1393	1.0919	1.0615	0.8192	0.8499	0.8477	810	0.3488	0.3411	0.3259	0.3008	0.2997	0.2915	1225	2.0055	1.8963	1.8656	1.6175	1.2021	0.6756	1225	1.1623	1.0667	0.992	0.884	0.7591	0.6326	1225	1.0531	1.079	1.0018	0.7543	0.8028	0.7915	810	0.3559	0.3419	0.3475	0.2769	0.2698	0.274	1225	1.5237	1.6011	1.6429	1.5171	1.4928	1.3454	1225	1.1427	1.1777	1.0193	0.9425	0.7404	0.7712	1225	1.4635	1.198	1.0972	1.1053	0.7267	0.7837	810	0.3214	0.3279	0.3197	0.3258	0.3097	0.3414
1270	1.5329	1.8462	1.9561	1.545	1.6071	1.0717	1270	0.7923	1.0066	1.0883	0.9325	0.9521	0.8215	1270	1.1243	1.0935	1.1284	0.9161	0.8991	0.9322	840	0.3475	0.3371	0.285	0.3135	0.3164	0.305	1270	1.8746	2.2334	2.1544	1.228	0.9266	0.8918	1270	1.1478	1.0955	1.1606	0.8852	0.7043	0.6818	1270	1.1105	1.084	1.0675	0.8837	0.9262	0.9537	840	0.3461	0.3443	0.3513	0.3242	0.3174	0.322	1270	1.4342	1.6719	1.5546	1.4602	1.4052	1.3032	1270	1.0899	1.1221	1.1342	0.7628	0.6001	0.7915	1270	1.1389	1.0914	1.0608	0.8148	0.8443	0.8467	840	0.3484	0.3408	0.3254	0.2993	0.2984	0.2903	1270	2.0032	1.8966	1.8647	1.6123	1.1962	0.6678	1270	1.162	1.066	0.9915	0.8806	0.7555	0.6292	1270	1.0528	1.0781	1.0009	0.7486	0.7969	0.7859	840	0.3558	0.3416	0.3474	0.2743	0.2672	0.2717	1270	1.525	1.6012	1.6457	1.5161	1.4915	1.3435	1270	1.1422	1.1799	1.0261	0.9427	0.7394	0.7708	1270	1.4623	1.1977	1.0956	1.1032	0.7268	0.7827	840	0.3213	0.3276	0.3196	0.325	0.3098	0.3411
1316	1.5322	1.844	1.956	1.5425	1.6039	1.0673	1316	0.7919	1.0064	1.0884	0.9294	0.9498	0.8191	1316	1.1237	1.0929	1.129	0.9136	0.8964	0.9312	870	0.3473	0.337	0.2847	0.3127	0.3154	0.3044	1316	1.8732	2.2301	2.1523	1.2268	0.925	0.8902	1316	1.1468	1.0953	1.1599	0.8846	0.7033	0.6814	1316	1.1098	1.0843	1.0667	0.8824	0.9254	0.9526	870	0.3456	0.3443	0.3495	0.3237	0.3173	0.3218	1316	1.4335	1.6713	1.5513	1.4557	1.3993	1.2973	1316	1.0895	1.1206	1.1331	0.7606	0.5976	0.7824	1316	1.1379	1.0908	1.0609	0.8119	0.8415	0.8398	870	0.3483	0.3408	0.3255	0.2977	0.2971	0.2888	1316	2.0043	1.8942	1.8627	1.6069	1.1903	0.6604	1316	1.1621	1.0656	0.9916	0.877	0.7525	0.6262	1316	1.0516	1.0768	0.9994	0.7429	0.7908	0.7799	870	0.356	0.3415	0.347	0.2718	0.2648	0.2691	1316	1.5236	1.5974	1.6425	1.5178	1.4897	1.3429	1316	1.1416	1.1786	1.0157	0.9423	0.7392	0.7711	1316	1.4611	1.1941	1.0943	1.1018	0.7248	0.783	870	0.3214	0.3277	0.3192	0.3207	0.3089	0.3412
1361	1.5312	1.8432	1.9537	1.5389	1.6014	1.0642	1361	0.7919	1.0074	1.0877	0.9267	0.9471	0.816	1361	1.1225	1.0926	1.128	0.911	0.8941	0.9264	900	0.347	0.3371	0.2848	0.3116	0.3146	0.3032	1361	1.8717	2.229	2.1511	1.226	0.9242	0.8887	1361	1.1459	1.095	1.1597	0.8835	0.7026	0.6806	1361	1.1094	1.0836	1.0661	0.8812	0.9242	0.9521	900	0.3454	0.3443	0.3497	0.3228	0.3168	0.3218	1361	1.4329	1.6693	1.5503	1.4508	1.3967	1.2936	1361	1.0894	1.1196	1.1338	0.7575	0.5963	0.7801	1361	1.1369	1.0905	1.061	0.8088	0.8386	0.8351	900	0.3481	0.3412	0.3253	0.2959	0.2958	0.288	1361	2.0016	1.8929	1.8621	1.601	1.184	0.6526	1361	1.1613	1.0648	0.991	0.8735	0.749	0.6228	1361	1.0505	1.0759	0.9995	0.7378	0.7855	0.7745	900	0.3557	0.3412	0.3469	0.2692	0.2624	0.2667	1361	1.5222	1.5981	1.6407	1.5166	1.488	1.3406	1361	1.1409	1.1778	1.0141	0.9416	0.7391	0.7685	1361	1.4601	1.196	1.0949	1.1016	0.7246	0.7807	900	0.3211	0.3275	0.319	0.3194	0.309	0.341
1406	1.5309	1.8428	1.9548	1.537	1.5992	1.0618	1406	0.7917	1.006	1.0877	0.9238	0.9439	0.8131	1406	1.1219	1.092	1.1276	0.9082	0.8916	0.9243	930	0.3469	0.3367	0.2844	0.3106	0.3136	0.3025	1406	1.8717	2.2293	2.1488	1.2253	0.9233	0.8881	1406	1.1452	1.095	1.1591	0.8825	0.702	0.6796	1406	1.1092	1.0831	1.0663	0.8804	0.9234	0.951	930	0.3454	0.3442	0.3495	0.3225	0.3158	0.3209	1406	1.4325	1.6692	1.5508	1.4483	1.3924	1.2862	1406	1.0882	1.1198	1.1327	0.7561	0.5934	0.7806	1406	1.1366	1.0899	1.0599	0.8059	0.8328	0.8311	930	0.3484	0.3409	0.3252	0.2946	0.294	0.2873	1406	2.0019	1.8947	1.8636	1.5955	1.1788	0.6454	1406	1.1609	1.0647	0.9903	0.8698	0.7454	0.6193	1406	1.05	1.0753	0.9984	0.732	0.7797	0.7693	930	0.3553	0.3413	0.3464	0.2672	0.26	0.2641	1406	1.522	1.5982	1.6408	1.5157	1.4886	1.3414	1406	1.1401	1.1762	1.0147	0.941	0.7383	0.7688	1406	1.4608	1.1942	1.0951	1.1001	0.7236	0.7809	930	0.3211	0.3273	0.3193	0.32	0.3091	0.341
1452	1.5305	1.8406	1.9509	1.5338	1.596	1.0585	1452	0.7916	1.0055	1.0877	0.9207	0.9413	0.8095	1452	1.122	1.0917	1.1272	0.9048	0.8893	0.9214	960	0.3468	0.3367	0.2843	0.3096	0.3126	0.3017	1452	1.8702	2.2258	2.1484	1.2231	0.922	0.8871	1452	1.1453	1.094	1.1583	0.8817	0.7011	0.6787	1452	1.1093	1.0827	1.0658	0.8793	0.9224	0.9499	960	0.3452	0.3442	0.3494	0.3224	0.3157	0.321	1452	1.4313	1.6686	1.5492	1.4435	1.3887	1.2856	1452	1.0876	1.1197	1.1328	0.7533	0.5913	0.7756	1452	1.1366	1.0896	1.0606	0.8024	0.8321	0.8292	960	0.348	0.341	0.3252	0.2934	0.2924	0.2866	1452	1.9999	1.8907	1.8609	1.5903	1.1732	0.6387	1452	1.1595	1.0638	0.99	0.8662	0.7421	0.616	1452	1.0492	1.0745	0.9976	0.7268	0.7737	0.7633	960	0.3553	0.341	0.3465	0.2644	0.2577	0.2618	1452	1.5208	1.5961	1.6386	1.5126	1.4853	1.3397	1452	1.1397	1.1762	1.0167	0.9404	0.7374	0.7676	1452	1.4586	1.1932	1.0925	1.099	0.7238	0.7809	960	0.3207	0.3272	0.3192	0.3211	0.3092	0.3409
1497	1.5298	1.8409	1.9513	1.5308	1.5932	1.0563	1497	0.7918	1.0061	1.0881	0.9181	0.9384	0.8062	1497	1.1206	1.0906	1.1268	0.9025	0.8866	0.9187	990	0.3468	0.3365	0.2847	0.3087	0.3111	0.3007	1497	1.8692	2.2242	2.1482	1.2226	0.921	0.886	1497	1.1448	1.0941	1.1585	0.881	0.7005	0.6783	1497	1.109	1.0823	1.0655	0.8782	0.9213	0.9489	990	0.3454	0.3441	0.3493	0.3219	0.3153	0.3203	1497	1.4307	1.6668	1.5491	1.4398	1.384	1.2789	1497	1.0874	1.1196	1.1335	0.7519	0.5893	0.7749	1497	1.136	1.0887	1.0583	0.7983	0.826	0.8248	990	0.3479	0.3412	0.3252	0.2918	0.2909	0.2848	1497	1.9991	1.8892	1.8604	1.5844	1.1675	0.6313	1497	1.1598	1.0639	0.9901	0.8624	0.739	0.6129	1497	1.0489	1.0735	0.9969	0.7217	0.7685	0.7578	990	0.3552	0.3411	0.3464	0.2622	0.2552	0.2593	1497	1.5196	1.5967	1.64	1.5106	1.4863	1.3372	1497	1.1392	1.1752	1.0198	0.9403	0.7367	0.7682	1497	1.4575	1.1933	1.0931	1.0994	0.7228	0.7818	990	0.321	0.3274	0.3191	0.3201	0.3089	0.3407
1542	1.5289	1.8399	1.949	1.5284	1.5903	1.0536	1542	0.7913	1.0048	1.0878	0.9149	0.9352	0.8032	1542	1.1209	1.0898	1.126	0.8998	0.8839	0.9146	1020	0.3468	0.3363	0.2844	0.3077	0.31	0.2999	1542	1.8685	2.2216	2.1459	1.2209	0.9199	0.8842	1542	1.1438	1.0932	1.1576	0.88	0.6994	0.6774	1542	1.1087	1.0821	1.0654	0.8775	0.9207	0.9479	1020	0.3448	0.3439	0.3491	0.3213	0.315	0.3197	1542	1.4295	1.6667	1.5478	1.435	1.381	1.2762	1542	1.0869	1.1183	1.1307	0.7489	0.5864	0.7722	1542	1.1355	1.0875	1.0592	0.7951	0.824	0.8217	1020	0.3473	0.3404	0.3251	0.2901	0.2897	0.283	1542	1.9976	1.8886	1.8599	1.5785	1.1617	0.6244	1542	1.1588	1.063	0.9894	0.859	0.7355	0.6096	1542	1.0482	1.0733	0.9963	0.7159	0.7627	0.7523	1020	0.355	0.3407	0.3461	0.2595	0.2526	0.2572	1542	1.5181	1.5941	1.6379	1.5113	1.4826	1.3368	1542	1.1392	1.1736	1.0304	0.9389	0.7365	0.7671	1542	1.4566	1.1931	1.0921	1.098	0.723	0.7803	1020	0.3204	0.327	0.319	0.3203	0.3085	0.3405
1588	1.5285	1.8391	1.9487	1.5251	1.5874	1.0499	1588	0.791	1.0057	1.0873	0.9111	0.9322	0.8003	1588	1.1204	1.0893	1.126	0.8977	0.8822	0.9123	1050	0.3467	0.3362	0.2841	0.3069	0.3092	0.299	1588	1.869	2.2234	2.1474	1.2203	0.9192	0.8833	1588	1.144	1.0933	1.1576	0.8794	0.6989	0.6769	1588	1.1081	1.0816	1.0647	0.8766	0.919	0.9468	1050	0.345	0.3437	0.3492	0.321	0.3148	0.3189	1588	1.4283	1.6661	1.5476	1.4328	1.3758	1.2774	1588	1.0865	1.1177	1.1304	0.7463	0.5845	0.7669	1588	1.1348	1.0877	1.058	0.7913	0.8189	0.8206	1050	0.3475	0.341	0.3246	0.289	0.2882	0.2817	1588	1.9976	1.8878	1.8593	1.5733	1.1563	0.6174	1588	1.1588	1.063	0.9888	0.856	0.7324	0.6068	1588	1.0478	1.0723	0.9956	0.7104	0.757	0.7464	1050	0.3549	0.3404	0.3459	0.257	0.2506	0.2544	1588	1.5184	1.592	1.6374	1.51	1.4829	1.3373	1588	1.1387	1.1757	1.0107	0.9381	0.7374	0.7665	1588	1.4555	1.1918	1.0938	1.0989	0.7223	0.7795	1050	0.3207	0.3268	0.3191	0.3206	0.3087	0.3405
1633	1.5278	1.8384	1.9496	1.5224	1.5842	1.0477	1633	0.7913	1.0055	1.0877	0.9074	0.9291	0.7966	1633	1.1193	1.0888	1.1245	0.8944	0.8796	0.9097	1080	0.3464	0.3362	0.2841	0.3058	0.3074	0.298	1633	1.8685	2.2242	2.148	1.2192	0.9179	0.8825	1633	1.1432	1.0926	1.1572	0.8786	0.6981	0.6762	1633	1.1078	1.081	1.0646	0.8752	0.918	0.946	1080	0.3449	0.3438	0.3492	0.3203	0.3143	0.3181	1633	1.4288	1.6666	1.5465	1.4277	1.3722	1.2686	1633	1.0866	1.1177	1.1307	0.7437	0.5812	0.7646	1633	1.1344	1.0872	1.0571	0.7878	0.8141	0.8162	1080	0.3473	0.3408	0.3247	0.2873	0.2869	0.2804	1633	1.9974	1.8876	1.8589	1.5678	1.1506	0.6109	1633	1.1578	1.0622	0.9896	0.852	0.7287	0.6033	1633	1.0463	1.0717	0.9945	0.705	0.7513	0.7408	1080	0.3545	0.3403	0.3456	0.2547	0.248	0.2521	1633	1.518	1.5925	1.6364	1.5092	1.4824	1.3354	1633	1.1377	1.1739	1.0096	0.9388	0.735	0.7664	1633	1.4549	1.191	1.0922	1.0967	0.7214	0.7786	1080	0.3206	0.327	0.319	0.3207	0.3085	0.3407
1679	1.5271	1.8378	1.9479	1.5198	1.5809	1.0459	1679	0.791	1.0052	1.0867	0.9031	0.926	0.7949	1679	1.1188	1.0888	1.1242	0.892	0.8764	0.9059	1110	0.3462	0.3363	0.2835	0.3051	0.3057	0.2973	1679	1.8673	2.2207	2.1434	1.2181	0.9174	0.8816	1679	1.1427	1.0921	1.157	0.8778	0.6974	0.6756	1679	1.1079	1.081	1.0641	0.8744	0.917	0.9446	1110	0.3443	0.3436	0.3488	0.32	0.314	0.3176	1679	1.4279	1.6631	1.5461	1.4244	1.3701	1.2601	1679	1.0859	1.117	1.1302	0.742	0.5789	0.7621	1679	1.134	1.0867	1.0574	0.7837	0.8107	0.813	1110	0.3472	0.3413	0.3244	0.286	0.2854	0.2783	1679	1.9954	1.8865	1.857	1.5623	1.1451	0.6041	1679	1.1571	1.062	0.9881	0.8487	0.7256	0.6003	1679	1.0457	1.0704	0.9939	0.6996	0.7458	0.7356	1110	0.3539	0.34	0.3453	0.2519	0.2453	0.2492	1679	1.5167	1.5926	1.6342	1.507	1.4812	1.3352	1679	1.1374	1.1736	1.009	0.9377	0.7348	0.7654	1679	1.455	1.1916	1.0906	1.0947	0.7208	0.7779	1110	0.3206	0.327	0.3192	0.3202	0.3085	0.3403
1724	1.5263	1.8372	1.9468	1.5169	1.5784	1.0414	1724	0.791	1.005	1.087	0.8991	0.9224	0.7912	1724	1.1179	1.0875	1.1229	0.889	0.8747	0.9032	1140	0.3462	0.3363	0.2838	0.304	0.3045	0.2963	1724	1.8668	2.2209	2.1432	1.2171	0.9161	0.8807	1724	1.1422	1.0918	1.1562	0.8768	0.6969	0.6749	1724	1.1066	1.0803	1.0635	0.8733	0.9161	0.9437	1140	0.3446	0.344	0.3487	0.3197	0.3134	0.3178	1724	1.4268	1.6639	1.5465	1.4204	1.367	1.2626	1724	1.0853	1.1167	1.1294	0.7397	0.5769	0.7618	1724	1.1331	1.0859	1.0562	0.7813	0.8065	0.8068	1140	0.3472	0.3402	0.3246	0.2847	0.2843	0.2769	1724	1.9935	1.885	1.8571	1.5557	1.1391	0.5974	1724	1.1568	1.0614	0.9878	0.845	0.7224	0.5974	1724	1.045	1.0699	0.9934	0.694	0.7402	0.73	1140	0.3538	0.34	0.3453	0.2497	0.2432	0.247	1724	1.5161	1.5911	1.6329	1.5061	1.4781	1.333	1724	1.1371	1.1737	1.0116	0.9364	0.7343	0.7648	1724	1.454	1.1904	1.0898	1.0945	0.7204	0.7775	1140	0.3204	0.3269	0.3195	0.3182	0.3083	0.3404
1769	1.5251	1.8352	1.9456	1.5138	1.5739	1.0395	1769	0.7912	1.0053	1.0863	0.8948	0.9185	0.7865	1769	1.1177	1.0876	1.1226	0.886	0.8714	0.9013	1170	0.3464	0.336	0.2835	0.3026	0.3033	0.2949	1769	1.8644	2.2196	2.1417	1.2157	0.9155	0.8798	1769	1.1417	1.0915	1.1559	0.876	0.6961	0.6741	1769	1.1063	1.0798	1.0631	0.8723	0.9148	0.9427	1170	0.3442	0.343	0.3487	0.3192	0.3129	0.3185	1769	1.4257	1.6624	1.546	1.4164	1.3619	1.2538	1769	1.085	1.1158	1.1292	0.7389	0.5755	0.7601	1769	1.1329	1.0855	1.0558	0.7771	0.8022	0.8038	1170	0.3472	0.3399	0.3244	0.2831	0.2825	0.2748	1769	1.9911	1.883	1.8553	1.5506	1.1336	0.5914	1769	1.1591	1.0612	0.987	0.842	0.7194	0.5939	1769	1.0444	1.0693	0.9929	0.6889	0.7348	0.7246	1170	0.3535	0.3394	0.3448	0.2471	0.2407	0.2444	1769	1.5138	1.5884	1.6322	1.5046	1.4767	1.3331	1769	1.1365	1.1721	1.0127	0.9358	0.7347	0.7634	1769	1.4528	1.1888	1.0884	1.0918	0.7196	0.7769	1170	0.3205	0.3267	0.3195	0.3191	0.3083	0.3401
1815	1.5253	1.8358	1.9445	1.5102	1.5728	1.0369	1815	0.7908	1.0046	1.0858	0.8918	0.9162	0.7843	1815	1.1174	1.0869	1.1216	0.883	0.8687	0.8979	1200	0.3463	0.3362	0.2836	0.3023	0.3018	0.2945	1815	1.8654	2.2178	2.1418	1.2144	0.9143	0.879	1815	1.1411	1.0907	1.1554	0.875	0.6952	0.6733	1815	1.1062	1.0796	1.0628	0.8716	0.9142	0.9418	1200	0.3443	0.3433	0.3482	0.3186	0.3124	0.3182	1815	1.4254	1.6625	1.5427	1.4129	1.3572	1.254	1815	1.084	1.1153	1.1274	0.736	0.5718	0.7548	1815	1.1316	1.0856	1.0555	0.7745	0.7987	0.8032	1200	0.3471	0.3399	0.3241	0.2822	0.281	0.2737	1815	1.9924	1.8823	1.8545	1.5454	1.1281	0.5846	1815	1.1554	1.0603	0.9863	0.8383	0.7158	0.5906	1815	1.0433	1.0686	0.9925	0.6836	0.7291	0.7192	1200	0.3529	0.3394	0.3445	0.2448	0.2386	0.2419	1815	1.5139	1.5889	1.6326	1.5031	1.4763	1.3314	1815	1.1358	1.1724	1.0187	0.9344	0.7344	0.7633	1815	1.452	1.1884	1.0888	1.0917	0.7198	0.7763	1200	0.3205	0.3268	0.3193	0.3236	0.3082	0.3405
1860	1.5246	1.8337	1.9434	1.5074	1.5689	1.0334	1860	0.7908	1.0045	1.0861	0.8892	0.9132	0.782	1860	1.1165	1.086	1.1213	0.8806	0.866	0.8954	1230	0.3461	0.3359	0.2834	0.3008	0.3005	0.2933	1860	1.8639	2.2184	2.1427	1.2142	0.9136	0.8778	1860	1.1409	1.0903	1.1548	0.8741	0.6944	0.6727	1860	1.106	1.0787	1.0625	0.8707	0.9132	0.9408	1230	0.3442	0.3429	0.3483	0.3181	0.312	0.3169	1860	1.4256	1.6599	1.5432	1.41	1.3548	1.2464	1860	1.0837	1.1159	1.1277	0.734	0.5686	0.7518	1860	1.1318	1.0843	1.0549	0.7714	0.7961	0.7975	1230	0.3472	0.34	0.3239	0.2802	0.2798	0.2719	1860	1.9903	1.881	1.8528	1.539	1.1219	0.5783	1860	1.1548	1.0601	0.9862	0.8351	0.7123	0.5872	1860	1.0426	1.0676	0.9912	0.678	0.7237	0.7134	1230	0.3528	0.3389	0.3442	0.242	0.2361	0.2395	1860	1.5132	1.5872	1.6316	1.5022	1.4775	1.3311	1860	1.1347	1.1716	1.0131	0.9352	0.7343	0.7637	1860	1.4507	1.1873	1.0887	1.093	0.7193	0.7768	1230	0.3202	0.3264	0.319	0.3244	0.3078	0.34
1905	1.5231	1.8319	1.9412	1.5044	1.5657	1.0299	1905	0.7908	1.0039	1.0861	0.8869	0.9102	0.7785	1905	1.1153	1.085	1.1213	0.8778	0.8632	0.8912	1260	0.3459	0.336	0.2832	0.2999	0.2989	0.2928	1905	1.8632	2.2143	2.1381	1.2124	0.9129	0.8774	1905	1.1409	1.0899	1.1544	0.8738	0.6936	0.6723	1905	1.1058	1.078	1.0619	0.8693	0.912	0.9395	1260	0.3438	0.3431	0.348	0.3175	0.3117	0.3158	1905	1.4237	1.6604	1.5427	1.4058	1.3507	1.2426	1905	1.0833	1.1151	1.1279	0.7318	0.5674	0.7507	1905	1.1312	1.0841	1.0542	0.7683	0.7935	0.7926	1260	0.3468	0.3396	0.3237	0.2789	0.2782	0.2701	1905	1.9894	1.879	1.853	1.5334	1.1165	0.572	1905	1.1545	1.0595	0.986	0.8316	0.7094	0.5844	1905	1.0422	1.067	0.9906	0.673	0.7182	0.7079	1260	0.3525	0.3387	0.3439	0.2397	0.2333	0.2369	1905	1.5125	1.5878	1.6303	1.5006	1.4744	1.3303	1905	1.1352	1.1718	1.0077	0.9336	0.7334	0.7635	1905	1.4503	1.1864	1.0878	1.0902	0.7183	0.775	1260	0.3202	0.3265	0.3188	0.322	0.3077	0.3402
1951	1.5228	1.8319	1.9413	1.5021	1.5636	1.0276	1951	0.7905	1.0038	1.0859	0.8836	0.907	0.7754	1951	1.1151	1.0848	1.1192	0.8745	0.8595	0.888	1290	0.3456	0.3357	0.2835	0.2991	0.2978	0.2918	1951	1.8628	2.2161	2.1398	1.211	0.9115	0.8761	1951	1.14	1.0898	1.1543	0.8732	0.6932	0.6718	1951	1.1048	1.0779	1.0611	0.8682	0.9111	0.9385	1290	0.3438	0.3427	0.3484	0.3171	0.3113	0.3148	1951	1.4234	1.6599	1.5416	1.4019	1.3475	1.2378	1951	1.0827	1.114	1.1265	0.7293	0.5643	0.7483	1951	1.1305	1.0835	1.0534	0.7641	0.7903	0.7879	1290	0.3468	0.3402	0.3239	0.2774	0.2772	0.2691	1951	1.9881	1.8786	1.8504	1.528	1.1108	0.566	1951	1.1542	1.0585	0.9851	0.8283	0.7056	0.581	1951	1.0414	1.0661	0.9892	0.6673	0.7121	0.703	1290	0.3527	0.3388	0.3443	0.2377	0.231	0.2346	1951	1.5118	1.5862	1.6303	1.497	1.4739	1.329	1951	1.1337	1.1697	1.007	0.934	0.7332	0.7618	1951	1.4497	1.1867	1.0871	1.091	0.7182	0.7744	1290	0.3202	0.3263	0.319	0.3175	0.3077	0.3399
1996	1.5214	1.8311	1.9395	1.4985	1.561	1.0246	1996	0.7902	1.0033	1.0853	0.8801	0.9038	0.7712	1996	1.1153	1.0845	1.1185	0.8717	0.8571	0.8863	1320	0.3458	0.3352	0.2833	0.2981	0.2968	0.2909	1996	1.8606	2.2112	2.1387	1.2098	0.9105	0.8754	1996	1.1396	1.0893	1.1537	0.872	0.6925	0.6709	1996	1.1044	1.0775	1.0616	0.867	0.9098	0.9372	1320	0.3435	0.343	0.3486	0.3168	0.3105	0.3141	1996	1.4228	1.6569	1.5405	1.3971	1.3422	1.237	1996	1.0818	1.1144	1.1267	0.7272	0.5618	0.7495	1996	1.1293	1.0826	1.0521	0.76	0.7852	0.7853	1320	0.3469	0.3392	0.3237	0.2762	0.2755	0.2674	1996	1.9857	1.8774	1.8506	1.522	1.1055	0.5598	1996	1.153	1.0584	0.9846	0.8246	0.7026	0.5781	1996	1.0405	1.0658	0.9885	0.6618	0.7065	0.6973	1320	0.3523	0.3384	0.3438	0.2351	0.229	0.2322	1996	1.5108	1.5852	1.6285	1.494	1.4699	1.327	1996	1.134	1.17	1.0054	0.9309	0.7322	0.7615	1996	1.4483	1.1867	1.0879	1.0889	0.7176	0.7752	1320	0.32	0.3263	0.3192	0.3177	0.3075	0.34
2041	1.5211	1.8296	1.9392	1.4958	1.5582	1.0214	2041	0.79	1.0027	1.0854	0.877	0.9011	0.7694	2041	1.1146	1.0834	1.1176	0.8689	0.8542	0.8831	1350	0.3455	0.3349	0.2828	0.297	0.2954	0.29	2041	1.861	2.2103	2.1366	1.209	0.91	0.8744	2041	1.1388	1.0891	1.1535	0.8712	0.6917	0.6702	2041	1.104	1.0768	1.0607	0.8659	0.9088	0.9364	1350	0.3436	0.3428	0.3481	0.3163	0.3102	0.3131	2041	1.4223	1.6586	1.5385	1.3951	1.3397	1.2299	2041	1.0816	1.1136	1.1268	0.7249	0.5598	0.7433	2041	1.1291	1.0816	1.0528	0.7575	0.7832	0.7818	1350	0.3469	0.3384	0.3234	0.2748	0.2739	0.266	2041	1.9847	1.876	1.849	1.516	1.0995	0.5537	2041	1.1532	1.0578	0.9843	0.8211	0.6992	0.5752	2041	1.0392	1.064	0.9876	0.6564	0.7007	0.6914	1350	0.3521	0.3384	0.3437	0.2326	0.2264	0.2295	2041	1.5099	1.5851	1.6273	1.4947	1.4712	1.3271	2041	1.133	1.169	1.0062	0.9318	0.7314	0.7609	2041	1.4479	1.1835	1.0885	1.0881	0.717	0.7738	1350	0.3201	0.3261	0.319	0.3187	0.3076	0.3393
2087	1.52	1.8287	1.939	1.4933	1.555	1.0187	2087	0.7899	1.0022	1.0855	0.8737	0.8978	0.7653	2087	1.1144	1.0831	1.1171	0.866	0.8517	0.8801	1380	0.3454	0.3353	0.283	0.2962	0.2943	0.289	2087	1.8595	2.2109	2.136	1.2076	0.9086	0.873	2087	1.1379	1.0881	1.1527	0.8701	0.6909	0.6692	2087	1.1035	1.0767	1.06	0.8652	0.908	0.9352	1380	0.3435	0.3427	0.3475	0.316	0.3097	0.3127	2087	1.4209	1.6568	1.5395	1.3912	1.3362	1.2268	2087	1.0813	1.1133	1.1266	0.7231	0.5577	0.7405	2087	1.1284	1.081	1.0506	0.7546	0.7787	0.7804	1380	0.3464	0.3393	0.3237	0.2735	0.2727	0.2649	2087	1.9848	1.8748	1.8492	1.5101	1.0942	0.5479	2087	1.152	1.0578	0.984	0.8179	0.696	0.5717	2087	1.0385	1.0634	0.9871	0.6508	0.6952	0.6857	1380	0.3518	0.3384	0.3432	0.23	0.224	0.2268	2087	1.5095	1.5832	1.6299	1.4921	1.4685	1.3258	2087	1.1322	1.1685	1.0063	0.9319	0.7314	0.7616	2087	1.4469	1.1848	1.0864	1.0873	0.7168	0.773	1380	0.3195	0.3259	0.3189	0.3197	0.3072	0.3396
2132	1.52	1.8287	1.9384	1.4905	1.5518	1.0156	2132	0.79	1.0032	1.0853	0.8708	0.8946	0.7618	2132	1.1139	1.0823	1.1152	0.8633	0.8486	0.8772	1410	0.3456	0.3348	0.2831	0.2955	0.2933	0.2881	2132	1.859	2.2124	2.1361	1.2066	0.9083	0.8728	2132	1.1383	1.0882	1.1523	0.8695	0.6903	0.6689	2132	1.103	1.076	1.0595	0.864	0.9065	0.9341	1410	0.3433	0.3432	0.3477	0.3156	0.3092	0.3128	2132	1.4204	1.6563	1.538	1.3867	1.3315	1.2243	2132	1.0811	1.1135	1.1249	0.7204	0.5558	0.7401	2132	1.1278	1.0809	1.0513	0.7516	0.7759	0.7743	1410	0.3464	0.3383	0.3231	0.2718	0.271	0.2638	2132	1.9841	1.8747	1.8486	1.5046	1.0888	0.5418	2132	1.1526	1.057	0.983	0.8142	0.6929	0.5684	2132	1.0379	1.0626	0.9866	0.6461	0.6895	0.6804	1410	0.3514	0.3379	0.3433	0.2276	0.2216	0.2246	2132	1.5088	1.5828	1.6272	1.4941	1.4698	1.3237	2132	1.1318	1.1678	1.0104	0.9307	0.7306	0.7605	2132	1.4464	1.1837	1.0856	1.0873	0.7163	0.7736	1410	0.3199	0.3261	0.3188	0.3189	0.3072	0.3394
2177	1.5187	1.8264	1.9359	1.4874	1.5486	1.0134	2177	0.7899	1.0036	1.0847	0.8679	0.8914	0.759	2177	1.1132	1.0818	1.1142	0.8605	0.846	0.8731	1440	0.3457	0.3348	0.283	0.2943	0.292	0.2872	2177	1.8579	2.2081	2.1325	1.2055	0.907	0.8718	2177	1.1379	1.0881	1.152	0.8689	0.6895	0.6684	2177	1.1028	1.0756	1.059	0.8632	0.9058	0.9331	1440	0.3432	0.3426	0.3472	0.315	0.3087	0.3128	2177	1.4195	1.6548	1.5362	1.3829	1.3263	1.2214	2177	1.0814	1.1131	1.1257	0.7186	0.553	0.7427	2177	1.1272	1.0813	1.0504	0.7481	0.7727	0.7711	1440	0.3463	0.3382	0.3232	0.2708	0.2696	0.2622	2177	1.9812	1.872	1.8459	1.4987	1.0825	0.536	2177	1.1508	1.0567	0.9829	0.8109	0.6897	0.5656	2177	1.0368	1.0615	0.9858	0.6404	0.6838	0.6748	1440	0.3509	0.3376	0.3429	0.2252	0.2194	0.2223	2177	1.5064	1.5803	1.6268	1.4924	1.4679	1.3242	2177	1.1321	1.1667	1.0131	0.9301	0.73	0.7592	2177	1.4452	1.1835	1.0852	1.087	0.7164	0.7721	1440	0.3199	0.3261	0.3186	0.3191	0.3072	0.3394
2223	1.5185	1.8254	1.9348	1.4844	1.5455	1.0108	2223	0.7896	1.0026	1.0848	0.864	0.8886	0.7557	2223	1.1124	1.081	1.1131	0.8578	0.8432	0.8712	1470	0.3451	0.3349	0.283	0.2936	0.2911	0.2864	2223	1.8565	2.2063	2.1317	1.2051	0.9061	0.871	2223	1.1375	1.0873	1.152	0.8683	0.6887	0.6678	2223	1.1023	1.075	1.0588	0.8622	0.9047	0.932	1470	0.343	0.3429	0.3473	0.3142	0.3082	0.3121	2223	1.4192	1.6544	1.5348	1.3794	1.3219	1.2157	2223	1.0807	1.113	1.1233	0.7156	0.5512	0.7329	2223	1.1266	1.0797	1.0505	0.7457	0.7683	0.7686	1470	0.3463	0.3378	0.3224	0.2694	0.2685	0.2611	2223	1.98	1.87	1.845	1.4926	1.0772	0.5297	2223	1.1509	1.056	0.9824	0.8081	0.6861	0.5626	2223	1.0367	1.0612	0.9848	0.6353	0.6784	0.6695	1470	0.3508	0.3375	0.3426	0.2229	0.2168	0.2195	2223	1.5063	1.581	1.6266	1.4878	1.466	1.3217	2223	1.1316	1.1675	1.0157	0.9302	0.7297	0.7591	2223	1.4444	1.1833	1.0852	1.0839	0.7145	0.7716	1470	0.3198	0.3257	0.3183	0.3185	0.3073	0.3392
2268	1.5179	1.8266	1.9356	1.4819	1.5436	1.0082	2268	0.7896	1.0025	1.0844	0.8614	0.8846	0.7527	2268	1.1109	1.0803	1.1134	0.8543	0.8399	0.8672	1500	0.3452	0.3346	0.2829	0.2925	0.2898	0.285	2268	1.8577	2.2083	2.1351	1.2037	0.9056	0.8699	2268	1.1369	1.0867	1.1512	0.8671	0.6885	0.667	2268	1.1017	1.0743	1.0583	0.8608	0.9031	0.9311	1500	0.3428	0.3425	0.3471	0.3139	0.3082	0.3119	2268	1.4186	1.6526	1.5365	1.3759	1.3191	1.2117	2268	1.0798	1.1121	1.1225	0.7134	0.549	0.7346	2268	1.1255	1.0791	1.0485	0.7416	0.7643	0.7649	1500	0.3459	0.3382	0.3228	0.2682	0.2671	0.2595	2268	1.981	1.8711	1.8452	1.4882	1.0713	0.5239	2268	1.15	1.0552	0.9819	0.8046	0.6829	0.5594	2268	1.0355	1.0601	0.9842	0.6295	0.6724	0.6638	1500	0.3505	0.3373	0.3421	0.2204	0.2145	0.2172	2268	1.5064	1.5805	1.6277	1.4894	1.4661	1.3215	2268	1.1308	1.1669	1.0141	0.9277	0.729	0.7585	2268	1.4428	1.1823	1.0834	1.0837	0.7158	0.7699	1500	0.3196	0.3261	0.3183	0.3174	0.3071	0.339
2314	1.5172	1.8245	1.9334	1.4783	1.5402	1.0045	2314	0.7894	1.0024	1.0838	0.8576	0.8815	0.7499	2314	1.1103	1.0798	1.1116	0.8513	0.8373	0.8645	1530	0.3452	0.3342	0.2826	0.2913	0.2892	0.2845	2314	1.8548	2.2052	2.1299	1.2026	0.9043	0.8689	2314	1.136	1.0863	1.1508	0.8659	0.6872	0.666	2314	1.1015	1.074	1.0579	0.8599	0.9018	0.9299	1530	0.3426	0.3424	0.3471	0.3138	0.3072	0.3118	2314	1.4176	1.6525	1.5344	1.3701	1.3155	1.2081	2314	1.0789	1.1114	1.1238	0.7113	0.5475	0.7309	2314	1.1252	1.0792	1.0489	0.7386	0.7611	0.7642	1530	0.3456	0.3374	0.3226	0.2665	0.2658	0.2582	2314	1.9794	1.8686	1.843	1.4824	1.0657	0.5184	2314	1.1493	1.055	0.9809	0.8005	0.6796	0.5556	2314	1.0351	1.0595	0.9839	0.6243	0.6664	0.6583	1530	0.3504	0.3371	0.3422	0.2179	0.212	0.2149	2314	1.5052	1.5793	1.6241	1.4891	1.466	1.3201	2314	1.1293	1.1645	1.0036	0.9275	0.7291	0.7576	2314	1.4425	1.1803	1.0831	1.0845	0.7155	0.7707	1530	0.3196	0.3257	0.3181	0.3181	0.3068	0.3387
2359	1.5157	1.8235	1.9328	1.4755	1.5376	1.0011	2359	0.7892	1.0019	1.0833	0.8542	0.8778	0.7465	2359	1.1098	1.0793	1.1109	0.8485	0.8343	0.8624	1560	0.345	0.3343	0.2824	0.2902	0.2882	0.2837	2359	1.854	2.2062	2.1303	1.2019	0.9036	0.8678	2359	1.1353	1.0862	1.15	0.8653	0.6872	0.6655	2359	1.1008	1.0738	1.0574	0.859	0.9008	0.9289	1560	0.3428	0.3424	0.3469	0.3133	0.307	0.3113	2359	1.4168	1.6507	1.5334	1.367	1.3113	1.2068	2359	1.0786	1.1102	1.1239	0.7097	0.5444	0.7285	2359	1.1247	1.078	1.0468	0.735	0.7581	0.7583	1560	0.3452	0.3374	0.3225	0.2652	0.2639	0.2566	2359	1.9775	1.8669	1.8418	1.4765	1.0603	0.5128	2359	1.1487	1.0543	0.9807	0.7973	0.6762	0.5527	2359	1.0344	1.0585	0.9828	0.6187	0.6605	0.6529	1560	0.3501	0.337	0.3418	0.2153	0.2101	0.2125	2359	1.5041	1.5772	1.6199	1.4861	1.462	1.3196	2359	1.1296	1.1641	1.0028	0.9281	0.729	0.7573	2359	1.4422	1.1811	1.0836	1.0824	0.7134	0.7699	1560	0.3194	0.3256	0.3179	0.3175	0.3068	0.3389
2404	1.5152	1.8231	1.9304	1.4731	1.5336	0.9979	2404	0.7897	1.002	1.0832	0.8513	0.8744	0.7434	2404	1.1094	1.0788	1.1082	0.8457	0.8318	0.8589	1590	0.3446	0.3345	0.2823	0.289	0.2869	0.2827	2404	1.8548	2.2039	2.1307	1.2006	0.9028	0.8671	2404	1.1353	1.0856	1.1499	0.8643	0.6862	0.6649	2404	1.1006	1.0732	1.0571	0.8579	0.8997	0.928	1590	0.3426	0.3423	0.3467	0.3125	0.3066	0.3108	2404	1.4162	1.6512	1.5323	1.3636	1.3103	1.2049	2404	1.0783	1.1103	1.1224	0.707	0.5427	0.726	2404	1.124	1.077	1.0468	0.73	0.7547	0.7518	1590	0.3452	0.3372	0.3224	0.2634	0.2626	0.2549	2404	1.9763	1.8672	1.8417	1.4713	1.0547	0.5068	2404	1.1503	1.0539	0.9802	0.7938	0.6728	0.5497	2404	1.0333	1.058	0.9826	0.6137	0.6542	0.6471	1590	0.3499	0.3369	0.3415	0.2129	0.2074	0.2098	2404	1.5031	1.5772	1.6187	1.4841	1.4612	1.3192	2404	1.1289	1.1665	1.0026	0.9271	0.7281	0.7566	2404	1.4412	1.1805	1.0821	1.082	0.7137	0.7694	1590	0.3191	0.3253	0.3177	0.3156	0.3065	0.3385
2450	1.5137	1.8209	1.9344	1.4688	1.5304	0.9938	2450	0.7887	1.0022	1.0828	0.8482	0.87	0.7394	2450	1.1086	1.0781	1.1086	0.8425	0.8282	0.8552	1620	0.3452	0.3341	0.2823	0.288	0.2864	0.2821	2450	1.8535	2.2043	2.1289	1.1994	0.9014	0.8661	2450	1.1346	1.0851	1.1494	0.8636	0.6857	0.6642	2450	1.1	1.0725	1.0566	0.8566	0.8982	0.9265	1620	0.3423	0.3421	0.3468	0.3123	0.306	0.3103	2450	1.4147	1.6488	1.5305	1.359	1.3052	1.1946	2450	1.0775	1.1101	1.1218	0.7055	0.5402	0.7233	2450	1.1234	1.0764	1.0456	0.7266	0.7502	0.7507	1620	0.345	0.3375	0.3221	0.2621	0.2612	0.2536	2450	1.9744	1.8662	1.8405	1.4654	1.0494	0.5015	2450	1.1474	1.0534	0.9799	0.7906	0.6697	0.5467	2450	1.0322	1.0568	0.9814	0.608	0.648	0.6417	1620	0.3498	0.3367	0.3412	0.2105	0.2051	0.2072	2450	1.5033	1.5751	1.6206	1.4842	1.4586	1.3182	2450	1.1285	1.1623	1.0024	0.9263	0.7288	0.756	2450	1.4395	1.1772	1.0804	1.0794	0.7136	0.7695	1620	0.3192	0.3252	0.3174	0.3182	0.3064	0.3382
2495	1.5136	1.8208	1.9315	1.4662	1.5269	0.9922	2495	0.7888	1.0006	1.0827	0.8443	0.8666	0.7358	2495	1.1075	1.0771	1.1078	0.84	0.8253	0.8528	1650	0.3458	0.3344	0.2823	0.2873	0.2854	0.2808	2495	1.8518	2.2009	2.1275	1.1986	0.9009	0.8651	2495	1.1342	1.0847	1.1488	0.8623	0.6845	0.6634	2495	1.0997	1.0725	1.0562	0.8557	0.8974	0.9257	1650	0.3422	0.3425	0.3468	0.3115	0.3055	0.3095	2495	1.4148	1.6488	1.5311	1.3553	1.3	1.196	2495	1.0774	1.109	1.1218	0.7032	0.5382	0.7205	2495	1.123	1.0749	1.0468	0.7237	0.7473	0.7453	1650	0.3452	0.3378	0.3225	0.2609	0.2602	0.2521	2495	1.9729	1.8651	1.839	1.4585	1.0432	0.4952	2495	1.1468	1.0532	0.9789	0.7868	0.6661	0.5434	2495	1.0321	1.0561	0.981	0.6031	0.642	0.6361	1650	0.3494	0.3365	0.3412	0.208	0.2031	0.2052	2495	1.5008	1.5741	1.621	1.4818	1.4567	1.3177	2495	1.1277	1.1629	1.0039	0.9269	0.7268	0.7554	2495	1.4387	1.1788	1.0804	1.08	0.7125	0.7682	1650	0.319	0.3253	0.3172	0.322	0.3063	0.3387
2540	1.5122	1.8194	1.9291	1.463	1.523	0.9895	2540	0.7888	1.001	1.0823	0.8418	0.8624	0.733	2540	1.1069	1.0764	1.1068	0.8364	0.8232	0.8493	1680	0.3449	0.3343	0.2824	0.286	0.2844	0.2803	2540	1.8519	2.1996	2.1263	1.1974	0.8996	0.8638	2540	1.1335	1.0841	1.1482	0.8615	0.6839	0.6627	2540	1.0986	1.0714	1.0558	0.8543	0.8962	0.9248	1680	0.3424	0.3424	0.3468	0.3112	0.3049	0.3088	2540	1.413	1.6468	1.5293	1.3523	1.296	1.1886	2540	1.0763	1.1091	1.1209	0.7009	0.5359	0.7195	2540	1.1224	1.0752	1.0456	0.7209	0.7433	0.7422	1680	0.3446	0.3373	0.3218	0.2594	0.2586	0.2509	2540	1.9715	1.8626	1.8374	1.4531	1.0374	0.4894	2540	1.1463	1.0522	0.9785	0.7843	0.6633	0.5403	2540	1.0313	1.0555	0.9802	0.5975	0.6359	0.6308	1680	0.3492	0.3363	0.3412	0.2057	0.2004	0.2026	2540	1.5004	1.5738	1.6192	1.4786	1.4546	1.3143	2540	1.1275	1.1615	1.0048	0.9244	0.726	0.7547	2540	1.4385	1.1772	1.081	1.0781	0.7116	0.7679	1680	0.3192	0.3254	0.3173	0.3215	0.306	0.338
2586	1.5116	1.8177	1.927	1.4595	1.5199	0.9865	2586	0.7884	1.0003	1.0824	0.8381	0.8587	0.7301	2586	1.1067	1.0763	1.1066	0.8339	0.8202	0.8468	1710	0.3446	0.3338	0.2822	0.285	0.2833	0.2796	2586	1.8504	2.1992	2.1244	1.1961	0.8986	0.8631	2586	1.1331	1.0838	1.1477	0.861	0.6836	0.6623	2586	1.0987	1.0714	1.055	0.8533	0.8956	0.9236	1710	0.3424	0.3424	0.3468	0.3108	0.3048	0.3079	2586	1.4137	1.6467	1.5291	1.3482	1.2914	1.1872	2586	1.0761	1.1092	1.1201	0.6979	0.5342	0.7162	2586	1.1216	1.0748	1.0444	0.7165	0.7404	0.7395	1710	0.3446	0.3369	0.3218	0.2581	0.2573	0.2491	2586	1.9698	1.8612	1.8367	1.4474	1.0319	0.4836	2586	1.1459	1.0517	0.978	0.7801	0.6598	0.5372	2586	1.03	1.055	0.9795	0.5923	0.63	0.6252	1710	0.3491	0.3359	0.3409	0.2034	0.198	0.2004	2586	1.4991	1.5721	1.6171	1.4757	1.4526	1.3129	2586	1.1262	1.1625	1.0095	0.9244	0.7264	0.7543	2586	1.4376	1.1772	1.0802	1.0808	0.7113	0.7668	1710	0.3189	0.3251	0.3169	0.3169	0.3058	0.3381
2631	1.511	1.8176	1.9264	1.4561	1.5174	0.984	2631	0.7883	1.0004	1.0824	0.8341	0.8552	0.7269	2631	1.1064	1.0759	1.1056	0.8307	0.8167	0.8429	1740	0.3446	0.3338	0.2824	0.2841	0.2821	0.2782	2631	1.8501	2.1986	2.123	1.1946	0.8974	0.8621	2631	1.1327	1.0834	1.1474	0.86	0.6827	0.6617	2631	1.0984	1.0706	1.0545	0.852	0.8944	0.9226	1740	0.3418	0.342	0.3465	0.3103	0.3045	0.3076	2631	1.4119	1.6453	1.5292	1.3439	1.2871	1.1806	2631	1.0756	1.108	1.1193	0.6966	0.5315	0.718	2631	1.1211	1.0743	1.0432	0.713	0.7367	0.7347	1740	0.3446	0.3367	0.3218	0.2565	0.2554	0.2478	2631	1.9692	1.8603	1.8349	1.4412	1.0263	0.4782	2631	1.1452	1.0513	0.9777	0.7767	0.6568	0.5339	2631	1.0294	1.0543	0.9788	0.5867	0.6242	0.6198	1740	0.3486	0.3357	0.3406	0.2007	0.1959	0.1979	2631	1.4988	1.5714	1.6156	1.4761	1.4497	1.3132	2631	1.126	1.1615	1.0185	0.9235	0.7247	0.7545	2631	1.437	1.1763	1.0795	1.0755	0.7109	0.7665	1740	0.3189	0.3252	0.3167	0.3161	0.3059	0.3383
2676	1.5101	1.8164	1.9245	1.4533	1.5141	0.9808	2676	0.7879	1	1.082	0.831	0.8524	0.724	2676	1.1056	1.0748	1.1055	0.8277	0.8143	0.8405	1770	0.3441	0.3335	0.2825	0.2831	0.2809	0.2771	2676	1.8491	2.1959	2.1215	1.1933	0.8966	0.8613	2676	1.1322	1.0826	1.1469	0.8594	0.6819	0.6611	2676	1.0976	1.0701	1.0547	0.8511	0.8931	0.9216	1770	0.3419	0.3422	0.3467	0.31	0.3038	0.307	2676	1.4107	1.6447	1.5268	1.3401	1.2838	1.1779	2676	1.0754	1.1074	1.1193	0.6938	0.5297	0.7112	2676	1.1202	1.0737	1.044	0.7102	0.7326	0.732	1770	0.3447	0.3367	0.3219	0.2551	0.2538	0.2462	2676	1.9678	1.8576	1.8333	1.436	1.0205	0.4728	2676	1.1447	1.0503	0.977	0.773	0.6529	0.5309	2676	1.0287	1.0531	0.9775	0.5815	0.6184	0.614	1770	0.3482	0.3353	0.3403	0.1982	0.1937	0.1952	2676	1.4979	1.5716	1.6145	1.4726	1.4476	1.3112	2676	1.1253	1.1586	1.001	0.9242	0.7249	0.7532	2676	1.4353	1.1763	1.0765	1.0765	0.7107	0.7666	1770	0.3191	0.3249	0.3168	0.3173	0.3058	0.3381
2722	1.5096	1.8152	1.9241	1.4502	1.5106	0.9762	2722	0.7885	1.0004	1.0815	0.8274	0.8488	0.7209	2722	1.1054	1.0743	1.1054	0.8246	0.8108	0.8366	1800	0.3439	0.3332	0.282	0.2819	0.2805	0.2764	2722	1.8491	2.1958	2.1215	1.1929	0.8959	0.8606	2722	1.1313	1.0823	1.1461	0.8582	0.681	0.6602	2722	1.0973	1.0697	1.0541	0.8496	0.892	0.9203	1800	0.3419	0.3421	0.3461	0.3095	0.3037	0.3062	2722	1.411	1.6446	1.525	1.3367	1.2822	1.1793	2722	1.0749	1.1067	1.1188	0.692	0.5278	0.7078	2722	1.1199	1.0721	1.0431	0.7067	0.7294	0.7279	1800	0.3439	0.3365	0.3216	0.2534	0.2527	0.2449	2722	1.9666	1.8578	1.8348	1.4302	1.0145	0.4669	2722	1.1444	1.0499	0.9768	0.7699	0.65	0.5276	2722	1.0275	1.0525	0.9769	0.5756	0.6128	0.6083	1800	0.3483	0.3352	0.3406	0.1958	0.1913	0.1927	2722	1.4975	1.5697	1.6137	1.4728	1.4466	1.311	2722	1.1253	1.1608	0.9986	0.9229	0.7244	0.7532	2722	1.4349	1.1742	1.0775	1.0751	0.7098	0.7663	1800	0.319	0.3251	0.3167	0.3181	0.3057	0.338
2767	1.5094	1.8146	1.9244	1.4475	1.5092	0.9742	2767	0.7878	0.9993	1.0807	0.8243	0.8462	0.7185	2767	1.1044	1.0734	1.1041	0.8217	0.8079	0.8341	1830	0.3436	0.3335	0.2818	0.2812	0.2794	0.2758	2767	1.8482	2.1974	2.1226	1.192	0.8953	0.8596	2767	1.1312	1.0819	1.1463	0.8577	0.6801	0.6595	2767	1.0965	1.0692	1.0532	0.8486	0.8912	0.9193	1830	0.3417	0.3423	0.3464	0.3091	0.3033	0.3059	2767	1.4099	1.6426	1.5265	1.3326	1.2754	1.1681	2767	1.0745	1.1056	1.1183	0.6898	0.526	0.7062	2767	1.1189	1.071	1.0421	0.7026	0.7257	0.7242	1830	0.3444	0.337	0.3216	0.2521	0.2514	0.2442	2767	1.9665	1.8563	1.8327	1.4244	1.0089	0.4614	2767	1.1431	1.0498	0.9767	0.7666	0.647	0.5246	2767	1.0268	1.0509	0.9759	0.5701	0.6073	0.6027	1830	0.3479	0.3351	0.3402	0.1938	0.1889	0.1904	2767	1.4966	1.5696	1.6124	1.4719	1.4458	1.3091	2767	1.1248	1.1602	0.9973	0.922	0.7238	0.7518	2767	1.4338	1.1752	1.0778	1.0728	0.7084	0.7656	1830	0.3188	0.3249	0.317	0.3175	0.3056	0.3376
2813	1.5076	1.8133	1.9216	1.4441	1.5051	0.9707	2813	0.7874	0.9994	1.0804	0.821	0.8432	0.7139	2813	1.1032	1.0727	1.1027	0.8183	0.8055	0.8309	1860	0.3432	0.3331	0.2817	0.2801	0.2784	0.2746	2813	1.8451	2.1938	2.1195	1.1904	0.8939	0.8586	2813	1.1306	1.0815	1.1455	0.8568	0.6792	0.6586	2813	1.096	1.0686	1.0523	0.8473	0.8894	0.9183	1860	0.3418	0.342	0.3463	0.3084	0.3025	0.3062	2813	1.4085	1.6426	1.5239	1.3283	1.2719	1.1651	2813	1.074	1.1056	1.1171	0.6875	0.5232	0.7031	2813	1.1175	1.0714	1.0429	0.7	0.7215	0.7212	1860	0.344	0.3361	0.3214	0.2507	0.2499	0.2428	2813	1.9632	1.8547	1.8312	1.4182	1.0035	0.4556	2813	1.1426	1.049	0.9759	0.7632	0.6436	0.5215	2813	1.0256	1.0503	0.9751	0.5648	0.6016	0.597	1860	0.3479	0.335	0.3399	0.1913	0.1865	0.1878	2813	1.4954	1.5676	1.6109	1.4696	1.4445	1.3097	2813	1.124	1.1603	0.9989	0.9214	0.7238	0.7508	2813	1.4322	1.1719	1.0761	1.073	0.708	0.7645	1860	0.3184	0.3245	0.3166	0.3166	0.3054	0.3376
2858	1.5071	1.8124	1.9213	1.4411	1.5026	0.9679	2858	0.7878	0.9988	1.0804	0.8181	0.8398	0.711	2858	1.1027	1.0723	1.1032	0.8156	0.8023	0.8272	1890	0.3435	0.3332	0.2816	0.2795	0.2774	0.2739	2858	1.8464	2.1921	2.1188	1.1891	0.8926	0.8577	2858	1.1301	1.0813	1.1453	0.8558	0.6788	0.6578	2858	1.0956	1.0682	1.052	0.8461	0.8886	0.9169	1890	0.3414	0.3419	0.3464	0.3079	0.3025	0.3058	2858	1.4079	1.6406	1.5246	1.3256	1.2671	1.1585	2858	1.073	1.1052	1.1185	0.6862	0.5222	0.7005	2858	1.1175	1.0711	1.0411	0.6963	0.7195	0.7163	1890	0.344	0.336	0.3212	0.2495	0.2486	0.2414	2858	1.9619	1.8536	1.8291	1.4126	0.9974	0.4504	2858	1.1416	1.048	0.9752	0.7594	0.6402	0.5182	2858	1.0251	1.0493	0.9741	0.5596	0.5958	0.5914	1890	0.3476	0.3347	0.3394	0.1887	0.1841	0.1855	2858	1.4946	1.5667	1.6141	1.4683	1.4416	1.3086	2858	1.1233	1.1583	0.9975	0.9197	0.7235	0.7506	2858	1.4315	1.1732	1.0753	1.0722	0.7076	0.7634	1890	0.3184	0.3248	0.3163	0.3159	0.3053	0.3373
2903	1.5061	1.8106	1.9192	1.4375	1.4983	0.964	2903	0.7872	0.9998	1.0804	0.8149	0.8362	0.7077	2903	1.1022	1.0719	1.1036	0.8122	0.7986	0.8236	1920	0.3431	0.3331	0.2817	0.2784	0.2763	0.2727	2903	1.8434	2.1905	2.1165	1.1882	0.8923	0.8569	2903	1.1297	1.0805	1.1444	0.8552	0.6775	0.6575	2903	1.0949	1.0676	1.0515	0.8452	0.8876	0.9159	1920	0.3415	0.3415	0.3464	0.3076	0.302	0.3053	2903	1.4066	1.6408	1.5234	1.32	1.2646	1.1569	2903	1.0726	1.1046	1.1159	0.6837	0.5191	0.7005	2903	1.1169	1.0707	1.0396	0.6919	0.716	0.7145	1920	0.3439	0.3357	0.3213	0.248	0.2472	0.2401	2903	1.9614	1.8523	1.8284	1.4062	0.9917	0.4446	2903	1.1412	1.0479	0.9747	0.7564	0.6369	0.5152	2903	1.0249	1.0487	0.9737	0.5543	0.5904	0.5863	1920	0.3472	0.3346	0.3394	0.1866	0.1819	0.1833	2903	1.4934	1.5667	1.6082	1.467	1.4396	1.3063	2903	1.1231	1.159	0.9975	0.9199	0.7226	0.7502	2903	1.4313	1.1709	1.0767	1.0722	0.7078	0.7635	1920	0.3183	0.3247	0.3162	0.3155	0.3052	0.3373
2949	1.5059	1.8094	1.9191	1.4347	1.4956	0.9611	2949	0.7868	0.9979	1.0798	0.8117	0.8333	0.705	2949	1.1014	1.0711	1.1027	0.809	0.7955	0.8217	1950	0.343	0.3331	0.2815	0.2772	0.2753	0.272	2949	1.8445	2.1912	2.1167	1.1874	0.891	0.8558	2949	1.1289	1.0801	1.1442	0.8541	0.6771	0.6566	2949	1.0944	1.067	1.051	0.8437	0.8866	0.915	1950	0.3413	0.3415	0.346	0.307	0.3011	0.3053	2949	1.4068	1.6401	1.5213	1.3168	1.2626	1.1556	2949	1.0722	1.1052	1.117	0.6806	0.5172	0.6993	2949	1.1164	1.0714	1.0382	0.6895	0.7115	0.7113	1950	0.3433	0.3359	0.3211	0.2464	0.2458	0.239	2949	1.9593	1.8509	1.8271	1.4005	0.986	0.4391	2949	1.1404	1.0473	0.9744	0.7529	0.6335	0.512	2949	1.0237	1.0483	0.973	0.5484	0.5847	0.5805	1950	0.347	0.3345	0.3392	0.1843	0.1795	0.1806	2949	1.4924	1.5629	1.6069	1.4676	1.4405	1.3048	2949	1.1219	1.1587	0.997	0.9188	0.7224	0.7494	2949	1.4304	1.1716	1.0752	1.0708	0.7067	0.7628	1950	0.3182	0.3244	0.3163	0.3173	0.3052	0.3372
2994	1.5045	1.8081	1.9186	1.4314	1.4927	0.9579	2994	0.7867	0.9974	1.0796	0.8081	0.83	0.7019	2994	1.101	1.0704	1.102	0.8062	0.7922	0.818	1980	0.3427	0.3329	0.2813	0.2761	0.2746	0.2707	2994	1.8433	2.1912	2.1149	1.1867	0.8901	0.8546	2994	1.1283	1.0799	1.1433	0.8533	0.6761	0.6562	2994	1.0943	1.0667	1.051	0.8429	0.8853	0.914	1980	0.3409	0.3412	0.346	0.3064	0.3007	0.3051	2994	1.4058	1.6383	1.5208	1.3131	1.2589	1.1518	2994	1.0719	1.1042	1.1162	0.6792	0.5148	0.693	2994	1.1152	1.0722	1.039	0.6861	0.7075	0.7073	1980	0.3433	0.3359	0.3207	0.245	0.2443	0.2373	2994	1.9588	1.851	1.8259	1.3957	0.9806	0.434	2994	1.1402	1.0466	0.9737	0.7494	0.6303	0.5086	2994	1.0229	1.047	0.9721	0.5431	0.5792	0.5751	1980	0.3471	0.3342	0.3391	0.1815	0.177	0.1782	2994	1.4922	1.565	1.6076	1.4642	1.4383	1.304	2994	1.1215	1.1565	0.9955	0.9171	0.722	0.7496	2994	1.43	1.1719	1.0749	1.0698	0.7063	0.7627	1980	0.3181	0.3245	0.316	0.316	0.3048	0.3373
3039	1.5036	1.8078	1.9168	1.4278	1.4894	0.9555	3039	0.7863	0.9974	1.0787	0.8048	0.8266	0.6977	3039	1.1003	1.0694	1.1013	0.8034	0.7894	0.8145	2010	0.3429	0.3328	0.2813	0.2753	0.2735	0.2698	3039	1.842	2.1884	2.1134	1.1849	0.8888	0.8541	3039	1.1276	1.0792	1.1426	0.8524	0.6753	0.6547	3039	1.0934	1.0665	1.0503	0.8416	0.8842	0.9128	2010	0.3412	0.3412	0.3459	0.306	0.3005	0.305	3039	1.405	1.6373	1.5203	1.3091	1.2537	1.1455	3039	1.0715	1.1037	1.1152	0.6764	0.512	0.6905	3039	1.1149	1.0716	1.0378	0.6822	0.7044	0.7047	2010	0.3432	0.3371	0.321	0.2437	0.2429	0.236	3039	1.956	1.8475	1.8246	1.3894	0.9745	0.4279	3039	1.1391	1.046	0.9729	0.7456	0.627	0.5055	3039	1.0218	1.0463	0.9716	0.5377	0.5738	0.5694	2010	0.3464	0.334	0.3385	0.1793	0.1746	0.1761	3039	1.4914	1.5627	1.6061	1.4629	1.4366	1.3026	3039	1.1205	1.1564	0.9985	0.9173	0.7204	0.7476	3039	1.429	1.1701	1.0736	1.0688	0.7044	0.7618	2010	0.3184	0.3245	0.3161	0.3149	0.305	0.3371
3085	1.5025	1.8072	1.9167	1.4246	1.4857	0.952	3085	0.7862	0.9969	1.0789	0.8016	0.8231	0.6943	3085	1.0994	1.0689	1.1	0.8	0.7863	0.8112	2040	0.3424	0.3324	0.281	0.2743	0.2722	0.2686	3085	1.8417	2.1867	2.1132	1.1834	0.8882	0.8531	3085	1.1276	1.0787	1.1427	0.8516	0.6748	0.6543	3085	1.0928	1.0658	1.0499	0.8402	0.883	0.9118	2040	0.3408	0.3407	0.3456	0.3056	0.2999	0.3044	3085	1.4044	1.6367	1.5196	1.3066	1.2482	1.141	3085	1.0707	1.1031	1.1136	0.6743	0.5101	0.6881	3085	1.1145	1.0686	1.0374	0.6794	0.7006	0.6991	2040	0.3432	0.3357	0.3204	0.2423	0.2414	0.2346	3085	1.9554	1.8469	1.8232	1.3834	0.969	0.4226	3085	1.1389	1.0454	0.9725	0.7421	0.6238	0.5023	3085	1.0206	1.0457	0.9708	0.5321	0.5679	0.5636	2040	0.3462	0.3337	0.3386	0.1768	0.1724	0.1736	3085	1.4904	1.5633	1.6052	1.4626	1.4341	1.3012	3085	1.1204	1.1558	1.0015	0.9162	0.7209	0.7481	3085	1.4268	1.1671	1.0719	1.0683	0.7047	0.761	2040	0.3179	0.3242	0.3161	0.3198	0.3046	0.3369
3130	1.5018	1.8057	1.9141	1.4218	1.4819	0.9483	3130	0.786	0.9969	1.0786	0.798	0.8197	0.6913	3130	1.0985	1.0682	1.0987	0.7971	0.783	0.8081	2070	0.3423	0.3326	0.2812	0.2733	0.271	0.2678	3130	1.8405	2.1867	2.1121	1.1824	0.8872	0.8523	3130	1.1273	1.0785	1.1418	0.8507	0.6738	0.6535	3130	1.0923	1.0654	1.0497	0.8391	0.8827	0.91	2070	0.3408	0.3405	0.3455	0.3051	0.2994	0.3039	3130	1.4032	1.6352	1.5189	1.3021	1.2461	1.1402	3130	1.0701	1.1027	1.1147	0.6721	0.5082	0.6869	3130	1.1135	1.068	1.0368	0.6758	0.6969	0.6947	2070	0.3425	0.3351	0.321	0.2408	0.2399	0.2332	3130	1.9536	1.8464	1.8233	1.3779	0.9633	0.417	3130	1.1382	1.0449	0.9719	0.7388	0.6203	0.4991	3130	1.0198	1.0449	0.9695	0.5268	0.5621	0.558	2070	0.346	0.3337	0.3384	0.1742	0.1702	0.1712	3130	1.4894	1.5618	1.605	1.4613	1.4363	1.3017	3130	1.1202	1.1556	1.0076	0.9165	0.7195	0.7477	3130	1.4257	1.1683	1.0734	1.0669	0.7028	0.7602	2070	0.3179	0.3241	0.3161	0.3205	0.3044	0.3366
3175	1.5015	1.8058	1.9144	1.4185	1.4794	0.946	3175	0.7862	0.997	1.0784	0.7947	0.8162	0.6869	3175	1.0986	1.0681	1.0984	0.7944	0.7801	0.8064	2100	0.342	0.3324	0.2806	0.272	0.2704	0.2669	3175	1.8398	2.1848	2.1104	1.1808	0.8862	0.8512	3175	1.1267	1.0779	1.1415	0.8499	0.6732	0.6527	3175	1.0923	1.0649	1.0488	0.8381	0.8814	0.9096	2100	0.3407	0.3408	0.3453	0.3047	0.299	0.3033	3175	1.4026	1.6343	1.517	1.2982	1.2411	1.133	3175	1.0699	1.102	1.1119	0.6691	0.5065	0.6838	3175	1.1127	1.0674	1.0372	0.6724	0.6925	0.6912	2100	0.3427	0.3349	0.32	0.2397	0.2385	0.2316	3175	1.9536	1.8442	1.8207	1.3717	0.957	0.4111	3175	1.138	1.0443	0.9723	0.7354	0.6173	0.496	3175	1.0191	1.0445	0.969	0.5214	0.5567	0.5524	2100	0.3458	0.3334	0.3382	0.1721	0.1679	0.1688	3175	1.4889	1.5604	1.6045	1.4587	1.4307	1.2984	3175	1.1195	1.1547	0.9968	0.9155	0.7195	0.7473	3175	1.4258	1.1667	1.0727	1.0662	0.7036	0.7602	2100	0.3179	0.324	0.3158	0.3182	0.3046	0.3367
3221	1.5011	1.8058	1.9146	1.4154	1.4759	0.9421	3221	0.7859	0.9965	1.0778	0.7913	0.8136	0.6841	3221	1.098	1.0672	1.0981	0.7908	0.777	0.8026	2130	0.3414	0.3322	0.2806	0.2711	0.2694	0.2663	3221	1.8391	2.185	2.1105	1.1798	0.8853	0.8499	3221	1.1261	1.0774	1.1414	0.8493	0.6722	0.6524	3221	1.0918	1.0643	1.0485	0.8369	0.8799	0.9082	2130	0.3408	0.3405	0.3454	0.3045	0.2987	0.3029	3221	1.4018	1.6336	1.5168	1.2941	1.2379	1.1303	3221	1.0693	1.1013	1.1117	0.6679	0.5041	0.6828	3221	1.1128	1.0663	1.0358	0.669	0.6894	0.6877	2130	0.3425	0.3349	0.3201	0.238	0.2372	0.2298	3221	1.952	1.8442	1.8209	1.3657	0.9513	0.4057	3221	1.137	1.0439	0.9715	0.7318	0.6138	0.4929	3221	1.0183	1.0435	0.9681	0.5162	0.5511	0.5471	2130	0.346	0.3331	0.338	0.1699	0.1655	0.1663	3221	1.4881	1.5596	1.6022	1.4585	1.4313	1.2992	3221	1.1201	1.154	0.9924	0.9144	0.7182	0.7455	3221	1.4245	1.1673	1.072	1.065	0.7017	0.7588	2130	0.3179	0.324	0.3158	0.3142	0.3042	0.3365
3266	1.4998	1.8042	1.9132	1.4127	1.4714	0.9384	3266	0.7857	0.9962	1.078	0.788	0.8097	0.6808	3266	1.0976	1.0672	1.0964	0.7875	0.7739	0.7982	2160	0.3415	0.3319	0.2804	0.2704	0.2685	0.2652	3266	1.838	2.1833	2.1081	1.1781	0.8844	0.8491	3266	1.1258	1.0772	1.1407	0.8483	0.6718	0.652	3266	1.0915	1.0642	1.0481	0.8361	0.8791	0.9074	2160	0.3406	0.3403	0.3451	0.3039	0.2982	0.3026	3266	1.4014	1.6327	1.5171	1.2899	1.2324	1.1237	3266	1.0687	1.1013	1.1117	0.6658	0.5019	0.6822	3266	1.1116	1.0656	1.0351	0.6656	0.6869	0.6854	2160	0.3426	0.3351	0.32	0.2369	0.236	0.2285	3266	1.9497	1.8419	1.8189	1.36	0.945	0.4004	3266	1.1366	1.0434	0.971	0.7284	0.6103	0.4896	3266	1.0179	1.0429	0.9674	0.5105	0.5458	0.5414	2160	0.3457	0.3329	0.3376	0.1677	0.1633	0.1641	3266	1.4873	1.5578	1.601	1.4567	1.4317	1.2986	3266	1.118	1.1531	0.993	0.9152	0.7197	0.7458	3266	1.4241	1.1658	1.0702	1.0634	0.7014	0.7585	2160	0.318	0.324	0.3159	0.3147	0.3041	0.3365
3311	1.4989	1.8035	1.9123	1.4083	1.4682	0.9364	3311	0.7855	0.9957	1.0774	0.7849	0.8069	0.678	3311	1.0967	1.0663	1.0954	0.7845	0.7713	0.7964	2190	0.3416	0.3321	0.2807	0.2695	0.2675	0.2641	3311	1.8372	2.1822	2.1074	1.1779	0.8834	0.8484	3311	1.1249	1.0762	1.1399	0.8478	0.6706	0.6508	3311	1.0905	1.0633	1.0477	0.8349	0.8777	0.9064	2190	0.3403	0.3399	0.3449	0.3034	0.2979	0.3029	3311	1.4002	1.6311	1.5141	1.2868	1.2277	1.1225	3311	1.0686	1.1002	1.1112	0.6632	0.4995	0.6772	3311	1.1109	1.0646	1.0345	0.6623	0.6853	0.683	2190	0.3423	0.3346	0.3197	0.2352	0.2341	0.2272	3311	1.9493	1.8421	1.8184	1.3541	0.9377	0.3949	3311	1.1358	1.043	0.9707	0.7251	0.6075	0.4866	3311	1.0166	1.042	0.967	0.5051	0.5401	0.5357	2190	0.3453	0.3328	0.3377	0.1649	0.1609	0.162	3311	1.4867	1.5574	1.5993	1.4553	1.4264	1.2966	3311	1.1179	1.153	0.9928	0.9126	0.7177	0.7449	3311	1.423	1.1646	1.0714	1.0622	0.7008	0.7574	2190	0.3177	0.3239	0.3157	0.3151	0.3043	0.3363
3357	1.4985	1.8022	1.9103	1.4052	1.4655	0.9323	3357	0.7854	0.9955	1.0766	0.782	0.8031	0.6741	3357	1.0963	1.0652	1.0947	0.7813	0.7677	0.7921	2220	0.3412	0.3319	0.2804	0.2683	0.2666	0.2631	3357	1.8359	2.1818	2.1058	1.176	0.8819	0.8472	3357	1.1251	1.0757	1.1396	0.8465	0.6701	0.6502	3357	1.0902	1.0627	1.0469	0.8341	0.8765	0.9051	2220	0.3409	0.3401	0.345	0.3031	0.2973	0.3027	3357	1.3987	1.6302	1.5139	1.2821	1.2253	1.1151	3357	1.0681	1.1014	1.1108	0.6611	0.4992	0.675	3357	1.1107	1.0645	1.0334	0.6582	0.6815	0.6768	2220	0.342	0.3349	0.3197	0.2344	0.2331	0.2259	3357	1.9484	1.8398	1.8166	1.3479	0.9302	0.3893	3357	1.1352	1.0422	0.9698	0.7218	0.6039	0.4834	3357	1.0158	1.0409	0.9661	0.4996	0.5343	0.5304	2220	0.345	0.3326	0.3375	0.1628	0.1585	0.1599	3357	1.4852	1.5568	1.6001	1.4552	1.4284	1.2953	3357	1.1171	1.1509	0.9904	0.9128	0.7172	0.7448	3357	1.4213	1.1637	1.0697	1.0616	0.6997	0.7568	2220	0.3178	0.3239	0.3156	0.3159	0.3042	0.3362
3402	1.4967	1.7994	1.908	1.4012	1.4624	0.9295	3402	0.7847	0.9943	1.0766	0.7782	0.8002	0.6704	3402	1.0948	1.0647	1.0951	0.7783	0.7651	0.7897	2250	0.3409	0.3317	0.2803	0.2673	0.2656	0.2622	3402	1.8345	2.1775	2.1043	1.1749	0.8813	0.8462	3402	1.1238	1.0757	1.139	0.8455	0.6691	0.6495	3402	1.0894	1.0621	1.0462	0.8327	0.875	0.9038	2250	0.3402	0.3397	0.345	0.3024	0.297	0.3019	3402	1.3978	1.6294	1.5121	1.2783	1.2226	1.1173	3402	1.0671	1.0997	1.1096	0.659	0.4959	0.6755	3402	1.1093	1.0649	1.0323	0.6553	0.6766	0.6755	2250	0.3418	0.3347	0.3196	0.2328	0.2318	0.2244	3402	1.9452	1.8378	1.8151	1.3422	0.9239	0.3837	3402	1.1344	1.0417	0.9696	0.7182	0.6002	0.4804	3402	1.0152	1.0404	0.9651	0.494	0.5285	0.5247	2250	0.3448	0.3323	0.337	0.1603	0.1564	0.1571	3402	1.484	1.5553	1.5984	1.4529	1.4269	1.2942	3402	1.1164	1.1509	0.9899	0.913	0.7173	0.7432	3402	1.4211	1.1621	1.0671	1.0598	0.6989	0.7563	2250	0.3177	0.3238	0.3155	0.3155	0.3039	0.3361
3448	1.4965	1.7991	1.9082	1.398	1.4587	0.9259	3448	0.7849	0.9943	1.0765	0.7751	0.796	0.6671	3448	1.0948	1.0644	1.0946	0.7752	0.7614	0.7854	2280	0.3407	0.332	0.2798	0.2664	0.2645	0.2613	3448	1.8344	2.1782	2.1021	1.1738	0.8807	0.8456	3448	1.1236	1.0749	1.1387	0.8446	0.6686	0.6486	3448	1.0889	1.0621	1.0458	0.8312	0.8735	0.9028	2280	0.3401	0.3399	0.3451	0.3021	0.2961	0.3019	3448	1.398	1.6297	1.5123	1.2744	1.22	1.1158	3448	1.0675	1.0986	1.1093	0.6563	0.4933	0.6711	3448	1.1091	1.063	1.0331	0.6509	0.6712	0.6685	2280	0.3416	0.3354	0.3198	0.2315	0.2302	0.2229	3448	1.945	1.8366	1.8147	1.3363	0.9188	0.3789	3448	1.1343	1.0409	0.969	0.7147	0.5977	0.4771	3448	1.0147	1.0393	0.9644	0.4888	0.5227	0.5192	2280	0.3444	0.3319	0.3368	0.1579	0.1538	0.1545	3448	1.484	1.5549	1.5987	1.4528	1.4238	1.2937	3448	1.1159	1.1514	0.9907	0.9123	0.7165	0.7435	3448	1.4192	1.1639	1.07	1.0608	0.6993	0.7558	2280	0.3174	0.3234	0.3151	0.315	0.3034	0.3356
3493	1.4952	1.7987	1.9071	1.3952	1.4566	0.9238	3493	0.7845	0.9947	1.0779	0.7723	0.7935	0.6642	3493	1.0944	1.0635	1.0938	0.7723	0.7585	0.7827	2310	0.3406	0.3315	0.2798	0.2652	0.2636	0.2605	3493	1.8332	2.179	2.1007	1.173	0.8794	0.8446	3493	1.1228	1.0748	1.1384	0.844	0.6676	0.6478	3493	1.0886	1.0614	1.0456	0.8305	0.8717	0.9014	2310	0.3402	0.3397	0.345	0.3014	0.2959	0.3017	3493	1.3976	1.6276	1.5108	1.2712	1.2123	1.1048	3493	1.0684	1.099	1.1089	0.6547	0.4914	0.6708	3493	1.1084	1.0642	1.031	0.648	0.6685	0.667	2310	0.3421	0.3353	0.319	0.2301	0.229	0.222	3493	1.9424	1.8353	1.8131	1.3307	0.9127	0.3728	3493	1.1341	1.0409	0.9687	0.7111	0.5942	0.4739	3493	1.0132	1.0387	0.9636	0.4832	0.5169	0.5136	2310	0.3445	0.3319	0.3365	0.1555	0.1517	0.1522	3493	1.4832	1.5538	1.5969	1.4506	1.4237	1.2922	3493	1.1152	1.1506	0.9891	0.9105	0.7167	0.7427	3493	1.4192	1.1614	1.067	1.0593	0.6973	0.7564	2310	0.3173	0.3232	0.3152	0.3145	0.3039	0.336
3538	1.4942	1.7971	1.9047	1.3912	1.4529	0.9201	3538	0.7844	0.994	1.0762	0.7686	0.79	0.6607	3538	1.0931	1.063	1.0932	0.7689	0.7553	0.7794	2340	0.3407	0.3317	0.2801	0.2645	0.2626	0.2595	3538	1.8315	2.1747	2.1014	1.1716	0.8785	0.8437	3538	1.1223	1.0741	1.1378	0.8429	0.667	0.6474	3538	1.0881	1.0607	1.0448	0.8297	0.8702	0.9007	2340	0.3398	0.3394	0.3449	0.3015	0.2954	0.3014	3538	1.3958	1.6253	1.5086	1.2656	1.2096	1.1016	3538	1.0662	1.098	1.1095	0.6525	0.489	0.6672	3538	1.1079	1.0647	1.0314	0.6436	0.6644	0.6628	2340	0.3417	0.3345	0.3191	0.2288	0.2275	0.2209	3538	1.9405	1.8334	1.8113	1.3244	0.9069	0.3673	3538	1.1331	1.0402	0.9685	0.7073	0.5905	0.471	3538	1.0125	1.0374	0.9629	0.4777	0.511	0.5079	2340	0.3443	0.3315	0.3361	0.1531	0.1493	0.15	3538	1.482	1.5527	1.5938	1.4495	1.423	1.2892	3538	1.1146	1.148	0.9882	0.9098	0.7149	0.7425	3538	1.4182	1.1617	1.0675	1.0581	0.6963	0.756	2340	0.3172	0.3232	0.3154	0.315	0.3037	0.3357
3584	1.4934	1.7955	1.9039	1.3881	1.4486	0.9172	3584	0.7838	0.9947	1.0759	0.7649	0.7864	0.657	3584	1.0927	1.0619	1.0933	0.7656	0.7525	0.7761	2370	0.3406	0.3315	0.28	0.2633	0.2617	0.2586	3584	1.831	2.1733	2.0988	1.1704	0.8773	0.8423	3584	1.1222	1.0735	1.138	0.8424	0.6661	0.6464	3584	1.087	1.0602	1.0446	0.8286	0.8684	0.8995	2370	0.3403	0.3391	0.3442	0.301	0.295	0.3012	3584	1.3952	1.6257	1.5082	1.2619	1.2058	1.1018	3584	1.0655	1.0974	1.108	0.6503	0.4869	0.6632	3584	1.1072	1.0605	1.0306	0.6407	0.6628	0.6595	2370	0.3413	0.3342	0.3194	0.2274	0.2261	0.2195	3584	1.9408	1.8341	1.8102	1.3183	0.9012	0.3619	3584	1.1323	1.0393	0.9673	0.7034	0.5873	0.4676	3584	1.0117	1.0367	0.9625	0.4723	0.5052	0.5023	2370	0.3442	0.3313	0.3362	0.151	0.1472	0.1477	3584	1.4803	1.55	1.593	1.4481	1.4214	1.2903	3584	1.1145	1.1498	0.9892	0.9096	0.7144	0.7424	3584	1.417	1.1608	1.066	1.0572	0.6957	0.7551	2370	0.3172	0.3235	0.3149	0.3145	0.3032	0.3359
3629	1.4932	1.7947	1.9035	1.3848	1.4457	0.9128	3629	0.7839	0.993	1.0751	0.7615	0.7832	0.654	3629	1.0927	1.0615	1.094	0.7631	0.7501	0.7728	2400	0.3401	0.3311	0.2799	0.2626	0.2606	0.2575	3629	1.8298	2.1716	2.099	1.1695	0.877	0.8416	3629	1.121	1.0732	1.1368	0.8418	0.6652	0.646	3629	1.0872	1.0597	1.0444	0.8277	0.8678	0.8983	2400	0.3395	0.3393	0.3447	0.3005	0.2946	0.3017	3629	1.3952	1.6247	1.508	1.2585	1.202	1.0977	3629	1.0652	1.0974	1.1087	0.6481	0.4847	0.6628	3629	1.1068	1.0595	1.0301	0.6374	0.6599	0.6542	2400	0.3409	0.3338	0.3192	0.2258	0.2247	0.2181	3629	1.9398	1.8318	1.8096	1.313	0.8958	0.3568	3629	1.1314	1.0391	0.9668	0.6999	0.5842	0.4644	3629	1.011	1.0358	0.9619	0.4668	0.4998	0.4968	2400	0.3438	0.331	0.3358	0.1485	0.145	0.1452	3629	1.479	1.548	1.5929	1.4468	1.4206	1.2885	3629	1.1141	1.1487	0.9876	0.9085	0.7138	0.7415	3629	1.4166	1.1598	1.066	1.0567	0.6952	0.7554	2400	0.3169	0.3231	0.3151	0.3128	0.3033	0.3354
3674	1.493	1.7934	1.9034	1.3817	1.4421	0.9104	3674	0.7838	0.9932	1.0749	0.758	0.7797	0.6501	3674	1.092	1.0611	1.0935	0.7595	0.7465	0.7693	2430	0.3399	0.3309	0.2795	0.2617	0.2598	0.2566	3674	1.8289	2.173	2.0985	1.1681	0.8753	0.8402	3674	1.1205	1.0722	1.1363	0.8405	0.6648	0.6453	3674	1.0865	1.0598	1.0438	0.8264	0.8667	0.8975	2430	0.3392	0.3394	0.344	0.3002	0.2939	0.3018	3674	1.3937	1.6235	1.5068	1.2537	1.199	1.0896	3674	1.0647	1.098	1.1069	0.6453	0.4829	0.6585	3674	1.1066	1.0597	1.0287	0.6337	0.6552	0.6515	2430	0.3409	0.3334	0.3185	0.2246	0.2233	0.2167	3674	1.9377	1.8307	1.8075	1.3068	0.8901	0.3511	3674	1.1313	1.0383	0.9664	0.6962	0.5808	0.4614	3674	1.0104	1.0348	0.9608	0.4614	0.4942	0.4914	2430	0.3437	0.3309	0.3356	0.1461	0.1427	0.143	3674	1.4794	1.5488	1.5919	1.4451	1.4181	1.2864	3674	1.1128	1.1479	0.9877	0.9065	0.7132	0.7412	3674	1.4153	1.1585	1.0649	1.0552	0.6931	0.7528	2430	0.3171	0.3229	0.3151	0.3132	0.303	0.3353
3720	1.4912	1.7928	1.9006	1.3783	1.4384	0.9066	3720	0.7833	0.9934	1.0742	0.7546	0.7763	0.6466	3720	1.0904	1.0599	1.0916	0.7566	0.7434	0.7661	2460	0.3402	0.331	0.2795	0.2607	0.2589	0.2558	3720	1.8286	2.1702	2.0963	1.167	0.8746	0.8398	3720	1.1206	1.0722	1.136	0.8395	0.6639	0.6445	3720	1.0857	1.0586	1.043	0.825	0.8652	0.8963	2460	0.3398	0.3395	0.3439	0.2997	0.2938	0.3012	3720	1.3929	1.6218	1.5058	1.2502	1.1933	1.0862	3720	1.0638	1.096	1.1063	0.6435	0.4808	0.656	3720	1.1057	1.0584	1.0292	0.63	0.6504	0.6474	2460	0.3407	0.3338	0.3186	0.2234	0.222	0.2153	3720	1.9358	1.829	1.8065	1.3013	0.8845	0.3454	3720	1.1305	1.038	0.9659	0.6927	0.5777	0.4582	3720	1.0086	1.0344	0.9601	0.456	0.4883	0.4856	2460	0.3432	0.331	0.3359	0.144	0.1406	0.1408	3720	1.4785	1.5484	1.5924	1.4453	1.4159	1.2858	3720	1.1122	1.1476	0.9887	0.9071	0.7128	0.7388	3720	1.4139	1.1588	1.0637	1.0549	0.693	0.7528	2460	0.3171	0.3231	0.3152	0.3181	0.303	0.3355
3765	1.4904	1.7906	1.9012	1.3752	1.4355	0.9037	3765	0.7829	0.9933	1.0736	0.7513	0.7732	0.6429	3765	1.0907	1.0593	1.0891	0.7537	0.7401	0.7632	2490	0.3397	0.3306	0.2794	0.2598	0.2579	0.255	3765	1.8277	2.1695	2.0961	1.1668	0.8736	0.8389	3765	1.1197	1.0716	1.1351	0.8388	0.6632	0.6439	3765	1.0856	1.0585	1.0425	0.824	0.8643	0.8951	2490	0.3396	0.3392	0.3437	0.2991	0.2931	0.2993	3765	1.3927	1.6215	1.5052	1.2465	1.1907	1.0823	3765	1.0634	1.0965	1.1058	0.6413	0.479	0.6549	3765	1.1048	1.0581	1.0277	0.6273	0.6471	0.646	2490	0.3404	0.3336	0.3188	0.2217	0.2206	0.2137	3765	1.9355	1.8276	1.8059	1.2954	0.8781	0.3399	3765	1.1295	1.0371	0.9658	0.6888	0.5746	0.455	3765	1.0084	1.0332	0.9587	0.4505	0.4828	0.4801	2490	0.343	0.3307	0.3355	0.1416	0.1383	0.1385	3765	1.4768	1.546	1.5915	1.4438	1.4149	1.2844	3765	1.1118	1.1455	0.9867	0.9062	0.7128	0.7396	3765	1.4134	1.1574	1.0632	1.0537	0.6908	0.7526	2490	0.3168	0.3229	0.3149	0.3188	0.3026	0.3354
3810	1.4897	1.7898	1.9002	1.3712	1.4324	0.9006	3810	0.7833	0.9917	1.0735	0.7483	0.7703	0.6405	3810	1.0897	1.0589	1.0882	0.7497	0.7373	0.7596	2520	0.3396	0.3305	0.2791	0.2586	0.2569	0.2538	3810	1.8277	2.1708	2.0934	1.1649	0.8727	0.8379	3810	1.1191	1.0712	1.1347	0.8381	0.6623	0.643	3810	1.0845	1.0579	1.0422	0.8226	0.863	0.894	2520	0.3397	0.3391	0.3437	0.2987	0.2928	0.2981	3810	1.392	1.621	1.5039	1.2425	1.1875	1.0782	3810	1.0631	1.0954	1.1055	0.6395	0.4768	0.6537	3810	1.1042	1.0568	1.0282	0.6228	0.6439	0.6416	2520	0.3403	0.3336	0.3183	0.2203	0.2191	0.2121	3810	1.9331	1.8258	1.8039	1.2887	0.8728	0.3348	3810	1.1291	1.0367	0.9649	0.6854	0.5709	0.4517	3810	1.0076	1.032	0.9583	0.4452	0.4771	0.4746	2520	0.3428	0.3305	0.3353	0.1391	0.136	0.136	3810	1.4765	1.5456	1.5902	1.4411	1.4133	1.284	3810	1.1113	1.1468	0.9857	0.9055	0.7125	0.7381	3810	1.4129	1.1558	1.0622	1.0528	0.6919	0.7515	2520	0.3167	0.3228	0.3152	0.3169	0.3023	0.3351
3856	1.4887	1.789	1.8977	1.3675	1.4288	0.8964	3856	0.783	0.9914	1.0737	0.745	0.7661	0.6364	3856	1.0893	1.0588	1.0883	0.7466	0.734	0.7566	2550	0.3395	0.3302	0.279	0.2578	0.256	0.2532	3856	1.8251	2.1686	2.0911	1.1636	0.8715	0.8367	3856	1.119	1.0708	1.1344	0.8374	0.6619	0.6424	3856	1.084	1.0569	1.0408	0.8217	0.8616	0.8925	2550	0.3392	0.3394	0.344	0.2983	0.2926	0.2974	3856	1.3903	1.6188	1.5029	1.2381	1.1828	1.0745	3856	1.0628	1.095	1.1058	0.6368	0.4744	0.6519	3856	1.1035	1.0561	1.0251	0.6191	0.6417	0.637	2550	0.3407	0.3338	0.3185	0.2191	0.2179	0.2105	3856	1.9319	1.8247	1.8026	1.2832	0.867	0.3296	3856	1.1285	1.0361	0.9647	0.6819	0.5682	0.4486	3856	1.0065	1.0314	0.9576	0.4396	0.4714	0.469	2550	0.3427	0.3304	0.3351	0.1369	0.1336	0.1338	3856	1.4757	1.5446	1.5884	1.4415	1.4126	1.2835	3856	1.1108	1.1456	0.9859	0.9052	0.7129	0.7377	3856	1.4116	1.1574	1.0638	1.0509	0.6913	0.7499	2550	0.3168	0.3227	0.3155	0.3122	0.3026	0.3349
3901	1.4875	1.7878	1.897	1.3637	1.4244	0.8933	3901	0.7824	0.991	1.0733	0.7414	0.7632	0.6329	3901	1.0883	1.0577	1.0893	0.7436	0.7314	0.7531	2580	0.3394	0.3306	0.279	0.2567	0.2551	0.252	3901	1.8238	2.1641	2.0891	1.1623	0.8704	0.8356	3901	1.1181	1.0705	1.1335	0.836	0.6609	0.6414	3901	1.0834	1.0563	1.0406	0.8206	0.8605	0.8918	2580	0.3391	0.3392	0.3435	0.2977	0.292	0.2975	3901	1.3894	1.6184	1.5011	1.2343	1.1778	1.0751	3901	1.0618	1.0948	1.1036	0.6341	0.4726	0.649	3901	1.1028	1.056	1.0259	0.6159	0.639	0.635	2580	0.3403	0.3332	0.3181	0.2177	0.2165	0.2095	3901	1.9287	1.8228	1.8007	1.2771	0.8606	0.3237	3901	1.1282	1.0354	0.9639	0.6783	0.5644	0.4456	3901	1.0058	1.0303	0.957	0.4342	0.4657	0.4633	2580	0.3431	0.3301	0.3348	0.1348	0.1315	0.1316	3901	1.474	1.5432	1.5875	1.4403	1.4128	1.2831	3901	1.11	1.1455	0.9864	0.9041	0.7106	0.7378	3901	1.4101	1.1556	1.0616	1.0518	0.6913	0.7511	2580	0.3171	0.3229	0.3155	0.3129	0.3027	0.335
3946	1.4872	1.7874	1.8973	1.3603	1.421	0.8896	3946	0.7821	0.9903	1.0724	0.7378	0.7598	0.6295	3946	1.0874	1.0566	1.0863	0.7403	0.7281	0.7495	2610	0.3394	0.3303	0.2784	0.2558	0.2539	0.2512	3946	1.8234	2.1637	2.0894	1.1607	0.8693	0.8347	3946	1.1173	1.07	1.1335	0.8351	0.6601	0.6414	3946	1.083	1.0562	1.0404	0.8193	0.859	0.8904	2610	0.3387	0.3391	0.3434	0.2973	0.2914	0.2975	3946	1.388	1.6172	1.5013	1.2311	1.1733	1.0674	3946	1.0611	1.0932	1.1038	0.6326	0.47	0.6445	3946	1.1022	1.0555	1.0252	0.6125	0.6335	0.6292	2610	0.3403	0.3332	0.3177	0.2162	0.2151	0.2078	3946	1.9288	1.822	1.8	1.2716	0.8553	0.3184	3946	1.127	1.0352	0.9632	0.6749	0.5608	0.4423	3946	1.0052	1.03	0.9557	0.429	0.4603	0.4579	2610	0.3424	0.3297	0.3342	0.1322	0.1292	0.129	3946	1.4726	1.5422	1.5863	1.4386	1.412	1.2823	3946	1.1091	1.1436	0.9852	0.904	0.7104	0.7365	3946	1.4096	1.1551	1.0617	1.0501	0.6894	0.7496	2610	0.3165	0.3226	0.3157	0.3137	0.3022	0.3347
3992	1.4871	1.7875	1.8957	1.3575	1.4174	0.887	3992	0.7819	0.9897	1.0716	0.7345	0.7569	0.6264	3992	1.0873	1.0565	1.0858	0.7371	0.7249	0.7467	2640	0.339	0.3303	0.2786	0.2547	0.2531	0.2504	3992	1.8229	2.1632	2.0892	1.16	0.8689	0.8337	3992	1.117	1.0695	1.1326	0.8344	0.6596	0.6403	3992	1.0824	1.0556	1.0398	0.8186	0.8578	0.8895	2640	0.339	0.3389	0.3432	0.2965	0.2913	0.297	3992	1.3883	1.6172	1.5009	1.2264	1.1708	1.0634	3992	1.0607	1.0934	1.1027	0.6302	0.4682	0.6422	3992	1.1017	1.0548	1.0237	0.6089	0.6295	0.6285	2640	0.3397	0.3332	0.318	0.2147	0.2136	0.2067	3992	1.9285	1.822	1.8002	1.2656	0.8493	0.3132	3992	1.1262	1.0344	0.963	0.6714	0.5576	0.4391	3992	1.0041	1.0288	0.9549	0.4234	0.4546	0.452	2640	0.3422	0.3296	0.3342	0.1301	0.1271	0.1268	3992	1.4731	1.5423	1.587	1.4377	1.4084	1.2804	3992	1.1086	1.1423	0.9841	0.9023	0.7098	0.7359	3992	1.4088	1.153	1.0603	1.0483	0.6887	0.7493	2640	0.3164	0.3226	0.3155	0.3143	0.3021	0.3345
4037	1.4858	1.7848	1.893	1.3532	1.4147	0.8836	4037	0.7814	0.9898	1.0714	0.7314	0.7534	0.6225	4037	1.0867	1.0559	1.086	0.7338	0.7222	0.7426	2670	0.3391	0.3298	0.2782	0.2539	0.2522	0.2494	4037	1.8222	2.1626	2.0879	1.1598	0.8676	0.8332	4037	1.1163	1.069	1.1319	0.8336	0.6589	0.6394	4037	1.0818	1.0547	1.0391	0.8176	0.8571	0.8882	2670	0.3387	0.339	0.3436	0.2965	0.2908	0.2954	4037	1.3869	1.6165	1.4998	1.2236	1.167	1.0629	4037	1.0603	1.092	1.1026	0.6279	0.4652	0.64	4037	1.1006	1.0539	1.0237	0.6051	0.6255	0.6252	2670	0.3399	0.3335	0.3176	0.2133	0.2124	0.2051	4037	1.9273	1.8204	1.7993	1.2596	0.8433	0.3079	4037	1.1265	1.034	0.9626	0.6677	0.5544	0.4362	4037	1.0032	1.028	0.9539	0.418	0.4487	0.4466	2670	0.3422	0.3293	0.334	0.1278	0.1248	0.1245	4037	1.4725	1.5416	1.5853	1.4364	1.4063	1.278	4037	1.1083	1.1424	0.9837	0.9015	0.7096	0.7363	4037	1.4077	1.1532	1.0614	1.0496	0.6895	0.7488	2670	0.3162	0.3226	0.3156	0.3137	0.3026	0.3346
4083	1.4849	1.7846	1.8932	1.3503	1.4108	0.8806	4083	0.7812	0.9894	1.0715	0.7278	0.7498	0.6198	4083	1.0861	1.0547	1.086	0.7307	0.7188	0.74	2700	0.3386	0.3299	0.2783	0.2526	0.2513	0.2487	4083	1.821	2.161	2.0876	1.1573	0.8665	0.8317	4083	1.1157	1.0692	1.1323	0.8326	0.658	0.6385	4083	1.0815	1.0545	1.0388	0.8164	0.8559	0.8873	2700	0.3384	0.339	0.3433	0.2959	0.2903	0.2937	4083	1.3863	1.6147	1.4987	1.2193	1.1625	1.0593	4083	1.0599	1.092	1.1018	0.6263	0.4644	0.641	4083	1.1001	1.0537	1.0223	0.6012	0.6222	0.6208	2700	0.3395	0.3337	0.3177	0.2121	0.2108	0.2037	4083	1.9263	1.819	1.7971	1.2535	0.8373	0.3024	4083	1.126	1.0337	0.962	0.6646	0.5512	0.4329	4083	1.0026	1.0269	0.9543	0.4126	0.443	0.4412	2700	0.3416	0.3292	0.334	0.1255	0.1225	0.1223	4083	1.4707	1.5399	1.5827	1.4338	1.4068	1.2783	4083	1.1079	1.1424	0.9823	0.9012	0.7091	0.7346	4083	1.4073	1.1527	1.059	1.0461	0.6887	0.7482	2700	0.3164	0.3224	0.315	0.3137	0.3022	0.3341
4128	1.4842	1.7835	1.8933	1.3469	1.4076	0.8772	4128	0.782	0.9897	1.0717	0.7243	0.7464	0.616	4128	1.0853	1.0545	1.0868	0.7273	0.7153	0.7365	2730	0.3387	0.3298	0.2784	0.2519	0.2501	0.2474	4128	1.8208	2.1603	2.0864	1.1568	0.8656	0.831	4128	1.1154	1.0682	1.1315	0.8319	0.6574	0.6384	4128	1.081	1.054	1.0388	0.8151	0.8548	0.8863	2730	0.3383	0.3385	0.3426	0.2953	0.2896	0.2926	4128	1.3859	1.6139	1.4977	1.2144	1.1585	1.0554	4128	1.0593	1.0917	1.1011	0.6234	0.4617	0.6359	4128	1.0996	1.0524	1.0222	0.5972	0.6185	0.6148	2730	0.3397	0.333	0.3174	0.2107	0.2094	0.2026	4128	1.9235	1.8179	1.7954	1.2473	0.8314	0.297	4128	1.1254	1.0331	0.9616	0.6608	0.5479	0.4298	4128	1.0014	1.0262	0.9528	0.4073	0.4373	0.4353	2730	0.3413	0.3289	0.3334	0.1233	0.1203	0.1201	4128	1.4697	1.5398	1.5851	1.4323	1.4035	1.2758	4128	1.1076	1.1422	0.984	0.9016	0.7075	0.7346	4128	1.4054	1.1518	1.0589	1.0462	0.6884	0.747	2730	0.3161	0.3224	0.315	0.3125	0.302	0.3345
4173	1.4838	1.7822	1.8915	1.3433	1.4045	0.8733	4173	0.781	0.9887	1.0711	0.7211	0.7431	0.6122	4173	1.085	1.0535	1.0877	0.7247	0.7122	0.7334	2760	0.3384	0.3294	0.2783	0.2506	0.249	0.2468	4173	1.8196	2.1586	2.0843	1.1558	0.8647	0.83	4173	1.115	1.0676	1.1307	0.8313	0.6567	0.6372	4173	1.0807	1.0537	1.0379	0.8138	0.8535	0.885	2760	0.3384	0.3386	0.3425	0.2947	0.2895	0.292	4173	1.3849	1.6129	1.4969	1.2114	1.1548	1.0448	4173	1.0584	1.0914	1.1008	0.6215	0.459	0.6334	4173	1.0985	1.0519	1.0217	0.5935	0.6156	0.6145	2760	0.3394	0.3333	0.3173	0.2093	0.2081	0.2016	4173	1.9231	1.8163	1.7941	1.2413	0.8259	0.2922	4173	1.1247	1.0322	0.9607	0.6574	0.5444	0.4265	4173	1.0008	1.0251	0.9519	0.4018	0.4316	0.4298	2760	0.341	0.329	0.3333	0.121	0.1182	0.1176	4173	1.47	1.5373	1.5804	1.4329	1.4044	1.2758	4173	1.1067	1.1405	0.9829	0.8999	0.708	0.735	4173	1.4048	1.1503	1.0588	1.0448	0.6872	0.747	2760	0.3163	0.322	0.3149	0.3129	0.3016	0.3344
4219	1.4827	1.7817	1.8898	1.3399	1.4004	0.8701	4219	0.781	0.9881	1.0703	0.7172	0.7395	0.6087	4219	1.0851	1.0534	1.087	0.7211	0.7091	0.7299	2790	0.3382	0.3294	0.2779	0.2497	0.2483	0.2459	4219	1.818	2.1556	2.082	1.1544	0.8637	0.8293	4219	1.1139	1.0672	1.1304	0.8298	0.6556	0.6363	4219	1.0802	1.0531	1.0375	0.8128	0.8523	0.8837	2790	0.3385	0.3384	0.3431	0.2944	0.2889	0.2918	4219	1.3842	1.6123	1.496	1.2066	1.1507	1.0468	4219	1.0583	1.0911	1.0991	0.6188	0.4578	0.6327	4219	1.0983	1.0512	1.0209	0.5899	0.6119	0.6107	2790	0.3392	0.3327	0.3173	0.2082	0.2066	0.2002	4219	1.9204	1.8144	1.7933	1.2352	0.8197	0.2867	4219	1.1235	1.0318	0.9601	0.6536	0.5412	0.4233	4219	1	1.0242	0.9509	0.3964	0.426	0.4243	2790	0.3408	0.3284	0.333	0.1187	0.116	0.1155	4219	1.4685	1.5366	1.5796	1.4305	1.401	1.2738	4219	1.1059	1.1406	0.9811	0.8988	0.7067	0.7334	4219	1.4043	1.1504	1.0575	1.0431	0.6866	0.7463	2790	0.316	0.3219	0.3148	0.3131	0.3017	0.334
4264	1.4816	1.7797	1.8885	1.337	1.3975	0.8667	4264	0.7799	0.9875	1.0693	0.7139	0.7362	0.6049	4264	1.0842	1.0525	1.0863	0.7177	0.7064	0.7264	2820	0.3381	0.3294	0.2782	0.2488	0.2471	0.2446	4264	1.8171	2.1541	2.0819	1.1531	0.8628	0.828	4264	1.1136	1.0662	1.1298	0.8289	0.6549	0.6357	4264	1.0797	1.0528	1.0371	0.8119	0.8518	0.8828	2820	0.3384	0.3383	0.3426	0.2944	0.2886	0.2917	4264	1.3834	1.6106	1.4943	1.2029	1.1473	1.0402	4264	1.0573	1.0895	1.0984	0.6174	0.4549	0.6299	4264	1.0978	1.0511	1.0201	0.5866	0.6085	0.6051	2820	0.3386	0.3336	0.3169	0.2069	0.2054	0.199	4264	1.9191	1.8139	1.7916	1.2289	0.8138	0.281	4264	1.1229	1.0313	0.9597	0.6504	0.5375	0.4198	4264	0.999	1.0236	0.9505	0.391	0.4202	0.4187	2820	0.3407	0.3285	0.3329	0.1165	0.1138	0.1132	4264	1.4673	1.5354	1.58	1.4297	1.4017	1.274	4264	1.1057	1.1389	0.9807	0.8979	0.7071	0.7332	4264	1.4037	1.1484	1.056	1.043	0.6865	0.7459	2820	0.316	0.322	0.3145	0.3115	0.3016	0.3341
4309	1.48	1.778	1.8864	1.333	1.394	0.863	4309	0.7799	0.9874	1.0697	0.7105	0.7332	0.602	4309	1.0833	1.0517	1.0869	0.715	0.703	0.723	2850	0.3381	0.3291	0.2781	0.248	0.2461	0.2439	4309	1.815	2.1517	2.0777	1.1512	0.8615	0.8267	4309	1.1134	1.0665	1.1296	0.8286	0.6545	0.6352	4309	1.0792	1.0522	1.0366	0.8105	0.8505	0.8817	2850	0.3383	0.3383	0.343	0.2935	0.2881	0.2918	4309	1.3815	1.6089	1.4931	1.1983	1.1424	1.0363	4309	1.0572	1.0901	1.0978	0.6148	0.4532	0.6281	4309	1.097	1.0501	1.0198	0.5827	0.6054	0.6023	2850	0.3386	0.3328	0.3169	0.2054	0.2037	0.1975	4309	1.9177	1.811	1.7892	1.2225	0.8077	0.2757	4309	1.1222	1.0309	0.9596	0.647	0.5344	0.4173	4309	0.9981	1.0227	0.9497	0.3853	0.4146	0.4131	2850	0.3403	0.3283	0.3324	0.1143	0.1118	0.1111	4309	1.4656	1.5336	1.5775	1.4282	1.3982	1.2711	4309	1.105	1.1402	0.98	0.8982	0.7065	0.7325	4309	1.4022	1.1474	1.0563	1.042	0.6865	0.7463	2850	0.316	0.3219	0.3145	0.3115	0.3019	0.334
4355	1.4793	1.7771	1.8861	1.3299	1.3904	0.8601	4355	0.7797	0.9872	1.0687	0.7074	0.7291	0.5984	4355	1.0821	1.0511	1.0857	0.7119	0.7	0.7199	2880	0.3381	0.3287	0.278	0.2471	0.2452	0.2431	4355	1.8149	2.153	2.0773	1.1507	0.8606	0.8262	4355	1.1128	1.0658	1.129	0.8273	0.6536	0.6344	4355	1.0786	1.052	1.0364	0.8098	0.8492	0.8808	2880	0.3382	0.3379	0.3421	0.2936	0.2876	0.2914	4355	1.3815	1.608	1.4932	1.195	1.1381	1.0353	4355	1.0562	1.0889	1.0985	0.6122	0.4508	0.6272	4355	1.0954	1.0494	1.0191	0.5797	0.6004	0.5973	2880	0.3384	0.3329	0.3169	0.2039	0.2025	0.1958	4355	1.9165	1.8094	1.7893	1.2172	0.8026	0.271	4355	1.1214	1.0297	0.9588	0.6436	0.531	0.4138	4355	0.9976	1.0218	0.9486	0.3803	0.4092	0.4079	2880	0.3403	0.3282	0.3324	0.1122	0.1095	0.1089	4355	1.4656	1.5334	1.5762	1.4269	1.399	1.2715	4355	1.1039	1.1388	0.9797	0.8972	0.7048	0.7315	4355	1.4006	1.1466	1.0564	1.0414	0.6859	0.7448	2880	0.3158	0.3216	0.3143	0.3156	0.3014	0.334
4400	1.4784	1.7758	1.8849	1.3266	1.3864	0.8568	4400	0.78	0.9869	1.0693	0.704	0.7261	0.5945	4400	1.0815	1.0503	1.0834	0.7086	0.6964	0.7158	2910	0.3381	0.3285	0.2776	0.2458	0.2445	0.2424	4400	1.8133	2.151	2.078	1.149	0.8594	0.8248	4400	1.1123	1.0656	1.1283	0.8264	0.653	0.6337	4400	1.0782	1.0516	1.0359	0.8089	0.8484	0.8797	2910	0.338	0.3378	0.3423	0.2926	0.2872	0.2915	4400	1.381	1.6071	1.4929	1.191	1.1347	1.0306	4400	1.0559	1.0883	1.099	0.6099	0.4487	0.6228	4400	1.0952	1.0489	1.0181	0.5761	0.5968	0.5938	2910	0.3381	0.3323	0.3168	0.2027	0.201	0.1945	4400	1.914	1.8089	1.7875	1.2109	0.7963	0.2653	4400	1.1209	1.029	0.9585	0.6401	0.5278	0.411	4400	0.9965	1.0211	0.9479	0.3745	0.4032	0.4022	2910	0.34	0.3276	0.3323	0.11	0.1075	0.1067	4400	1.4645	1.532	1.5758	1.4264	1.3975	1.2705	4400	1.103	1.1378	0.9792	0.8964	0.7044	0.731	4400	1.3995	1.1467	1.0561	1.0402	0.6857	0.745	2910	0.3157	0.322	0.3145	0.3173	0.3013	0.3338
4445	1.4776	1.7748	1.8843	1.3234	1.3831	0.8533	4445	0.779	0.9859	1.0682	0.7004	0.7225	0.5909	4445	1.0812	1.0499	1.0827	0.7054	0.6935	0.7129	2940	0.3373	0.3286	0.2776	0.2446	0.2435	0.2411	4445	1.8125	2.1501	2.0778	1.1489	0.859	0.8243	4445	1.1115	1.0649	1.1279	0.8253	0.6519	0.6329	4445	1.0774	1.0505	1.0352	0.8075	0.847	0.8784	2940	0.3376	0.3377	0.3421	0.2924	0.2867	0.2915	4445	1.3806	1.6073	1.4909	1.1872	1.1311	1.0269	4445	1.0555	1.0871	1.0973	0.6077	0.4466	0.6214	4445	1.0951	1.0486	1.0174	0.5728	0.5928	0.5911	2940	0.3383	0.3318	0.3166	0.2012	0.1995	0.1928	4445	1.9134	1.8079	1.7869	1.2049	0.7902	0.26	4445	1.1203	1.0288	0.9576	0.6361	0.5241	0.4072	4445	0.9958	1.02	0.9474	0.3693	0.3975	0.3965	2940	0.3395	0.3275	0.3317	0.1077	0.1053	0.1045	4445	1.4631	1.5309	1.5739	1.425	1.3962	1.2695	4445	1.1032	1.1373	0.9787	0.8955	0.7038	0.7314	4445	1.4004	1.1466	1.0553	1.038	0.6842	0.7437	2940	0.3154	0.3215	0.3143	0.3154	0.3011	0.3334
4491	1.477	1.7739	1.8829	1.3197	1.3796	0.8499	4491	0.7788	0.986	1.0677	0.6971	0.7186	0.5872	4491	1.0806	1.05	1.0828	0.7019	0.6903	0.7094	2970	0.3375	0.3286	0.2777	0.244	0.2423	0.2405	4491	1.8125	2.1494	2.0735	1.147	0.8577	0.8232	4491	1.1109	1.0644	1.1275	0.8243	0.6513	0.6319	4491	1.0772	1.0499	1.0344	0.8062	0.8456	0.877	2970	0.3377	0.3378	0.3421	0.2919	0.2862	0.2913	4491	1.3801	1.6054	1.49	1.1832	1.1266	1.02	4491	1.0549	1.0876	1.0976	0.6059	0.4443	0.6193	4491	1.0938	1.0477	1.0169	0.5694	0.5893	0.5878	2970	0.3383	0.3323	0.3162	0.2001	0.1984	0.1916	4491	1.912	1.8068	1.7857	1.1997	0.785	0.2554	4491	1.1198	1.0283	0.957	0.6327	0.5208	0.4042	4491	0.9947	1.0187	0.9465	0.3639	0.3917	0.3909	2970	0.3396	0.3276	0.3319	0.1057	0.1034	0.1025	4491	1.4634	1.5306	1.5753	1.4237	1.3938	1.2686	4491	1.1022	1.1383	0.9773	0.8955	0.7019	0.7294	4491	1.398	1.1449	1.0533	1.038	0.6848	0.7437	2970	0.3154	0.3217	0.3141	0.311	0.301	0.3333
4536	1.4766	1.7734	1.8829	1.3163	1.3763	0.8466	4536	0.7782	0.9851	1.0675	0.6934	0.7152	0.5839	4536	1.08	1.0485	1.0811	0.6985	0.6869	0.7061	3000	0.3373	0.3284	0.2775	0.2433	0.2416	0.2392	4536	1.8101	2.1465	2.0741	1.1458	0.8566	0.8218	4536	1.11	1.0639	1.1268	0.8236	0.6507	0.6313	4536	1.0766	1.05	1.034	0.8053	0.8446	0.8758	3000	0.3374	0.3375	0.3423	0.2916	0.2857	0.2905	4536	1.3781	1.6042	1.4882	1.1787	1.123	1.0121	4536	1.0541	1.0863	1.0955	0.6035	0.4421	0.6162	4536	1.0938	1.0467	1.0159	0.5659	0.5865	0.5851	3000	0.3381	0.3322	0.3162	0.1987	0.1971	0.1901	4536	1.9103	1.8048	1.7828	1.1931	0.7787	0.2502	4536	1.1187	1.0278	0.9568	0.6294	0.5175	0.4012	4536	0.9941	1.0184	0.9454	0.3586	0.3862	0.3855	3000	0.3392	0.3271	0.3315	0.1035	0.1012	0.1002	4536	1.4617	1.5287	1.5717	1.4212	1.393	1.2663	4536	1.1016	1.1357	0.9775	0.8939	0.7022	0.7292	4536	1.3981	1.1454	1.0526	1.0387	0.684	0.742	3000	0.3154	0.3217	0.3139	0.3106	0.301	0.3335
4582	1.475	1.7714	1.8815	1.3123	1.372	0.8423	4582	0.7785	0.985	1.0666	0.6898	0.7118	0.5805	4582	1.0791	1.048	1.0801	0.6951	0.6836	0.7024	3030	0.337	0.3282	0.2776	0.242	0.2408	0.2383	4582	1.81	2.1465	2.072	1.1444	0.8554	0.8212	4582	1.1101	1.0631	1.1262	0.8228	0.6497	0.6305	4582	1.076	1.0494	1.0335	0.8039	0.8434	0.8746	3030	0.3374	0.337	0.3422	0.2912	0.2858	0.2894	4582	1.3764	1.6031	1.4877	1.1745	1.1175	1.0144	4582	1.0539	1.0865	1.0952	0.6014	0.4401	0.6139	4582	1.0924	1.0471	1.0154	0.5622	0.5826	0.5808	3030	0.3382	0.3325	0.3166	0.1972	0.1956	0.1887	4582	1.9086	1.802	1.7822	1.1872	0.7731	0.245	4582	1.1188	1.0272	0.9563	0.6258	0.5142	0.3977	4582	0.993	1.0172	0.9446	0.353	0.3806	0.3798	3030	0.3392	0.3271	0.3315	0.1014	0.0992	0.0982	4582	1.4613	1.5277	1.5711	1.4203	1.3922	1.2664	4582	1.1007	1.1349	0.9774	0.8928	0.7021	0.7286	4582	1.3959	1.1449	1.0525	1.0372	0.6836	0.7412	3030	0.3155	0.3212	0.3137	0.3117	0.3007	0.3334
4627	1.4741	1.7711	1.8808	1.3088	1.3683	0.8395	4627	0.7791	0.9848	1.0682	0.6864	0.7082	0.5768	4627	1.0794	1.0474	1.0814	0.692	0.6804	0.6991	3060	0.3369	0.328	0.2768	0.2409	0.2397	0.2376	4627	1.8098	2.1469	2.0727	1.1435	0.8545	0.8202	4627	1.1092	1.0626	1.1259	0.8219	0.6489	0.6297	4627	1.0755	1.0492	1.0334	0.8037	0.843	0.8738	3060	0.3372	0.3373	0.3424	0.2906	0.2852	0.2895	4627	1.3763	1.6032	1.4875	1.1709	1.1148	1.0072	4627	1.0534	1.0868	1.0945	0.5986	0.4382	0.6122	4627	1.092	1.0455	1.0148	0.5588	0.5786	0.576	3060	0.3376	0.3315	0.3157	0.1957	0.1942	0.1872	4627	1.9091	1.8027	1.7826	1.1812	0.767	0.2394	4627	1.1172	1.0268	0.9556	0.6221	0.5111	0.3947	4627	0.9918	1.0168	0.9434	0.3476	0.3748	0.3744	3060	0.339	0.3269	0.3312	0.0993	0.0973	0.0958	4627	1.4604	1.527	1.5708	1.4197	1.3904	1.2644	4627	1.101	1.1343	0.9765	0.8926	0.7005	0.7271	4627	1.3958	1.1445	1.0523	1.0359	0.6822	0.7407	3060	0.3153	0.3214	0.3137	0.3121	0.3005	0.3335
4672	1.4735	1.7694	1.8777	1.3057	1.3644	0.8367	4672	0.7781	0.984	1.0651	0.6829	0.7052	0.5731	4672	1.0795	1.0476	1.0833	0.6886	0.6769	0.6957	3090	0.3365	0.3279	0.2771	0.2401	0.239	0.2367	4672	1.8083	2.1453	2.0718	1.1424	0.8539	0.8194	4672	1.1092	1.0627	1.1256	0.8211	0.6482	0.6295	4672	1.075	1.0483	1.0327	0.8018	0.842	0.8729	3090	0.3372	0.3374	0.342	0.2901	0.2844	0.2891	4672	1.3758	1.6021	1.4867	1.1665	1.1106	1.0058	4672	1.0534	1.0854	1.0944	0.5971	0.4358	0.6106	4672	1.091	1.0446	1.0145	0.5554	0.5749	0.5723	3090	0.3374	0.3314	0.316	0.1944	0.1929	0.1861	4672	1.9056	1.8012	1.7792	1.1752	0.7612	0.2351	4672	1.1172	1.0262	0.955	0.619	0.5075	0.3917	4672	0.9915	1.0157	0.943	0.3428	0.3692	0.3688	3090	0.3387	0.3268	0.3311	0.0973	0.0953	0.0939	4672	1.4597	1.5263	1.5698	1.4184	1.3893	1.264	4672	1.0999	1.1337	0.9758	0.892	0.7007	0.7271	4672	1.3943	1.142	1.0511	1.0347	0.6821	0.7402	3090	0.3151	0.3211	0.3136	0.3119	0.3005	0.3331
4718	1.472	1.7686	1.8782	1.3015	1.3614	0.8332	4718	0.7776	0.9832	1.0653	0.6793	0.7018	0.5697	4718	1.0785	1.0466	1.0827	0.6853	0.6739	0.6918	3120	0.3366	0.3276	0.2767	0.2391	0.2379	0.2355	4718	1.8077	2.1424	2.0681	1.1414	0.8528	0.8184	4718	1.1085	1.0622	1.1253	0.8201	0.6476	0.6283	4718	1.0744	1.0475	1.0318	0.8009	0.8407	0.8713	3120	0.3367	0.337	0.3421	0.2898	0.2841	0.2886	4718	1.3747	1.6005	1.4852	1.163	1.1062	1.0022	4718	1.0527	1.0852	1.0932	0.5947	0.4337	0.6086	4718	1.0901	1.0441	1.0137	0.5518	0.5711	0.5691	3120	0.3372	0.3316	0.3156	0.1929	0.1913	0.1848	4718	1.9043	1.7993	1.7797	1.1701	0.7559	0.23	4718	1.1162	1.0254	0.9542	0.6154	0.5043	0.3884	4718	0.9899	1.0148	0.9423	0.3368	0.3637	0.3632	3120	0.3385	0.3263	0.3307	0.0952	0.0931	0.0918	4718	1.4591	1.5256	1.5686	1.4174	1.3884	1.2621	4718	1.1003	1.1349	0.9751	0.8914	0.6995	0.7266	4718	1.3934	1.1418	1.0511	1.034	0.6811	0.7398	3120	0.315	0.3208	0.3135	0.3116	0.3	0.3326
4763	1.4717	1.7676	1.8776	1.2985	1.3576	0.8299	4763	0.7775	0.9828	1.0651	0.6757	0.6984	0.5664	4763	1.0771	1.0454	1.0806	0.6817	0.6707	0.6886	3150	0.3365	0.3276	0.2768	0.2382	0.2368	0.2347	4763	1.8062	2.1409	2.068	1.1395	0.8513	0.8171	4763	1.1078	1.0619	1.1246	0.819	0.6468	0.6277	4763	1.0741	1.0468	1.0314	0.7996	0.8392	0.8702	3150	0.3371	0.337	0.3415	0.2893	0.2837	0.2875	4763	1.3731	1.5988	1.4839	1.1587	1.1025	0.996	4763	1.0521	1.084	1.0931	0.5922	0.4317	0.6057	4763	1.0897	1.0431	1.0125	0.5484	0.5682	0.5647	3150	0.3371	0.3317	0.3156	0.1917	0.1903	0.1841	4763	1.9028	1.7973	1.7771	1.1635	0.7489	0.225	4763	1.1155	1.0244	0.9537	0.6118	0.5009	0.385	4763	0.9891	1.0137	0.9412	0.3318	0.3606	0.3579	3150	0.3382	0.3261	0.3304	0.0933	0.0913	0.0899	4763	1.4577	1.524	1.5664	1.4149	1.3855	1.26	4763	1.099	1.1318	0.9744	0.8902	0.6998	0.7267	4763	1.3915	1.1405	1.0499	1.0326	0.6818	0.7402	3150	0.315	0.3211	0.3135	0.3119	0.3005	0.3326
4808	1.4706	1.7656	1.8757	1.2942	1.3538	0.8262	4808	0.7774	0.9821	1.0644	0.6724	0.6947	0.5624	4808	1.0769	1.0446	1.0782	0.6783	0.6672	0.6849	3180	0.3362	0.3274	0.2766	0.2371	0.2361	0.2339	4808	1.8046	2.1382	2.066	1.138	0.8504	0.8159	4808	1.1068	1.0612	1.1242	0.8184	0.6464	0.6269	4808	1.0736	1.047	1.0312	0.7984	0.8384	0.8692	3180	0.3367	0.3371	0.3415	0.2887	0.2834	0.2866	4808	1.3726	1.5973	1.4828	1.154	1.0976	0.9887	4808	1.0509	1.0837	1.0923	0.59	0.4292	0.6045	4808	1.0891	1.043	1.0127	0.545	0.5655	0.562	3180	0.337	0.3315	0.3153	0.1902	0.1888	0.1826	4808	1.9009	1.7962	1.7749	1.1571	0.743	0.2198	4808	1.1161	1.0241	0.9532	0.6082	0.4974	0.3822	4808	0.9886	1.0132	0.9404	0.3263	0.3548	0.3522	3180	0.3378	0.326	0.3302	0.0913	0.0893	0.0878	4808	1.4563	1.5223	1.565	1.4139	1.3852	1.2591	4808	1.0978	1.1316	0.9746	0.8898	0.6985	0.7258	4808	1.3913	1.1404	1.0497	1.0314	0.6811	0.7388	3180	0.315	0.3211	0.3133	0.3112	0.3004	0.3326
4854	1.4705	1.7654	1.8746	1.2905	1.3514	0.8228	4854	0.7764	0.9823	1.0642	0.6691	0.6911	0.5587	4854	1.0767	1.0447	1.0771	0.6746	0.6642	0.6818	3210	0.3362	0.3273	0.2763	0.2364	0.2351	0.233	4854	1.804	2.1383	2.0631	1.1369	0.8494	0.8152	4854	1.1071	1.0612	1.1239	0.8175	0.6458	0.6265	4854	1.0728	1.046	1.0305	0.7974	0.837	0.8678	3210	0.3365	0.3369	0.3415	0.2881	0.2828	0.286	4854	1.3716	1.5964	1.4822	1.1502	1.0943	0.9866	4854	1.0511	1.0831	1.0924	0.5882	0.4272	0.6016	4854	1.088	1.0419	1.0115	0.5415	0.5612	0.558	3210	0.3371	0.3316	0.3154	0.1887	0.1873	0.1813	4854	1.8994	1.7945	1.7741	1.1511	0.7372	0.2147	4854	1.114	1.0236	0.9527	0.605	0.4942	0.3793	4854	0.9876	1.0127	0.9395	0.3208	0.348	0.3464	3210	0.3379	0.3258	0.3303	0.0894	0.0875	0.0862	4854	1.4557	1.5218	1.5656	1.4119	1.3828	1.2581	4854	1.0978	1.1307	0.974	0.889	0.6984	0.7245	4854	1.3895	1.1399	1.0486	1.0301	0.6799	0.7374	3210	0.315	0.3214	0.3137	0.3121	0.3004	0.3324
4899	1.4695	1.7648	1.8737	1.2871	1.3476	0.8194	4899	0.7763	0.9818	1.0642	0.6652	0.6875	0.5554	4899	1.0759	1.044	1.0753	0.6717	0.6612	0.6784	3240	0.336	0.3271	0.2765	0.2352	0.234	0.2321	4899	1.8026	2.1364	2.0637	1.1361	0.8481	0.8138	4899	1.1062	1.0605	1.1232	0.8163	0.6446	0.6254	4899	1.0725	1.0457	1.0301	0.7967	0.836	0.8669	3240	0.3367	0.3372	0.3415	0.2876	0.2825	0.285	4899	1.371	1.5954	1.4807	1.1464	1.0911	0.9798	4899	1.0505	1.0832	1.0913	0.5858	0.4249	0.5981	4899	1.0875	1.0418	1.0108	0.538	0.5567	0.5537	3240	0.3368	0.331	0.3154	0.1874	0.186	0.1801	4899	1.898	1.7941	1.7725	1.1447	0.7315	0.21	4899	1.1136	1.0228	0.9521	0.6012	0.491	0.3758	4899	0.9874	1.0133	0.9392	0.3155	0.3417	0.3414	3240	0.3378	0.3256	0.3298	0.0876	0.0856	0.0843	4899	1.4543	1.5197	1.5635	1.411	1.3822	1.2567	4899	1.0978	1.1309	0.9736	0.8879	0.6976	0.7242	4899	1.3899	1.1382	1.048	1.0297	0.6802	0.7376	3240	0.3148	0.3211	0.3133	0.311	0.3003	0.3324
4944	1.4683	1.7632	1.8723	1.2832	1.3436	0.8153	4944	0.7757	0.9818	1.0638	0.6618	0.6839	0.5518	4944	1.075	1.0432	1.0755	0.6682	0.6577	0.6751	3270	0.336	0.327	0.2764	0.2344	0.2333	0.2312	4944	1.802	2.1358	2.0624	1.1347	0.8472	0.8126	4944	1.106	1.0598	1.1228	0.8153	0.644	0.6248	4944	1.0718	1.0449	1.0297	0.7954	0.8347	0.8658	3270	0.3362	0.337	0.3413	0.2873	0.2821	0.2852	4944	1.3693	1.5941	1.4804	1.1421	1.0859	0.979	4944	1.0501	1.0826	1.0908	0.5835	0.4229	0.5966	4944	1.0872	1.0403	1.0103	0.5347	0.5532	0.55	3270	0.3368	0.3311	0.3152	0.1861	0.1847	0.1785	4944	1.8966	1.7916	1.7712	1.1391	0.7258	0.2052	4944	1.1132	1.0224	0.9518	0.5976	0.4878	0.3727	4944	0.9861	1.0123	0.9381	0.3103	0.3348	0.3359	3270	0.337	0.3252	0.3293	0.0857	0.0839	0.0825	4944	1.4546	1.5199	1.5628	1.4102	1.3805	1.255	4944	1.0967	1.13	0.9733	0.8866	0.6961	0.7244	4944	1.389	1.139	1.0488	1.0284	0.679	0.7368	3270	0.3147	0.3211	0.3133	0.3096	0.3	0.3322
4990	1.4677	1.761	1.8706	1.2797	1.3405	0.8123	4990	0.7756	0.9812	1.0627	0.6582	0.6804	0.5483	4990	1.0734	1.0424	1.0742	0.665	0.6544	0.6716	3300	0.3357	0.3267	0.2762	0.2331	0.2322	0.2301	4990	1.8009	2.1343	2.0607	1.1337	0.8461	0.8119	4990	1.1054	1.0595	1.1223	0.8148	0.6431	0.6243	4990	1.0712	1.0447	1.0292	0.7941	0.8337	0.8646	3300	0.3358	0.3366	0.3407	0.2869	0.2816	0.2856	4990	1.3689	1.5937	1.4788	1.1378	1.0818	0.9772	4990	1.0504	1.0821	1.0914	0.5816	0.4204	0.593	4990	1.0862	1.0397	1.0093	0.531	0.5496	0.5462	3300	0.3366	0.3307	0.3149	0.1845	0.1831	0.1767	4990	1.895	1.7914	1.7705	1.1328	0.72	0.2005	4990	1.1127	1.0217	0.9514	0.5945	0.4846	0.3695	4990	0.9849	1.0126	0.9366	0.305	0.3288	0.3302	3300	0.337	0.3253	0.3294	0.0839	0.082	0.0808	4990	1.4528	1.5178	1.5608	1.4092	1.3805	1.2546	4990	1.0969	1.1295	0.9721	0.8861	0.6967	0.7238	4990	1.3872	1.136	1.0466	1.028	0.6787	0.7366	3300	0.3144	0.3209	0.313	0.3111	0.2996	0.332
5035	1.4669	1.7598	1.8701	1.2764	1.3365	0.8083	5035	0.7755	0.9801	1.0618	0.6544	0.6773	0.5449	5035	1.0728	1.0414	1.0733	0.6618	0.6509	0.6678	3330	0.3355	0.3267	0.2757	0.2322	0.2311	0.2298	5035	1.8	2.133	2.0593	1.1322	0.8448	0.8108	5035	1.1052	1.059	1.1217	0.8139	0.6421	0.6235	5035	1.071	1.0443	1.0289	0.7931	0.8327	0.8634	3330	0.3362	0.3363	0.3408	0.2865	0.2812	0.2851	5035	1.368	1.5927	1.4785	1.1341	1.0782	0.9734	5035	1.0494	1.0818	1.0893	0.5793	0.4186	0.5907	5035	1.0854	1.0399	1.0084	0.5276	0.5459	0.5433	3330	0.3361	0.3303	0.315	0.1832	0.1818	0.1756	5035	1.8928	1.7894	1.769	1.1268	0.7138	0.1958	5035	1.1116	1.0213	0.9507	0.5909	0.4809	0.3664	5035	0.9841	1.015	0.9361	0.2994	0.3231	0.3248	3330	0.3368	0.325	0.3293	0.0822	0.0804	0.0792	5035	1.4523	1.5179	1.5603	1.4073	1.3778	1.2523	5035	1.0957	1.1284	0.9716	0.8853	0.6964	0.7223	5035	1.387	1.1359	1.0461	1.0273	0.6781	0.7358	3330	0.3144	0.3203	0.3129	0.3155	0.2995	0.3322
5080	1.4656	1.7588	1.8682	1.273	1.3329	0.8051	5080	0.7751	0.9795	1.0615	0.6509	0.6739	0.5411	5080	1.0724	1.0412	1.074	0.6581	0.6478	0.6647	3360	0.3352	0.3266	0.2757	0.2314	0.2305	0.2287	5080	1.7996	2.1303	2.0575	1.131	0.8441	0.8101	5080	1.1042	1.0583	1.1214	0.813	0.6413	0.6227	5080	1.0707	1.0438	1.0286	0.792	0.8316	0.8625	3360	0.3361	0.3362	0.3406	0.2863	0.2808	0.2843	5080	1.3672	1.5912	1.4771	1.1302	1.0742	0.967	5080	1.0483	1.0798	1.0884	0.5766	0.4164	0.5889	5080	1.0852	1.0389	1.008	0.5241	0.5428	0.5393	3360	0.3362	0.3313	0.3145	0.1818	0.1805	0.1739	5080	1.8924	1.788	1.7676	1.1213	0.7083	0.1913	5080	1.1113	1.021	0.9505	0.5877	0.4776	0.3632	5080	0.9837	1.0129	0.9352	0.2943	0.3176	0.3193	3360	0.3366	0.3246	0.329	0.0806	0.0789	0.0778	5080	1.4517	1.5159	1.5599	1.4063	1.3768	1.2522	5080	1.0942	1.1285	0.9707	0.8845	0.6954	0.7224	5080	1.3854	1.1357	1.0451	1.025	0.6776	0.7353	3360	0.3143	0.3204	0.3128	0.315	0.2998	0.3321
5126	1.4647	1.7569	1.8678	1.2696	1.3287	0.8014	5126	0.7758	0.9807	1.0622	0.6482	0.67	0.5377	5126	1.0716	1.0408	1.0726	0.655	0.6446	0.6612	3390	0.3353	0.3266	0.2757	0.2303	0.2293	0.2277	5126	1.798	2.1307	2.0566	1.1298	0.843	0.8089	5126	1.1045	1.0582	1.121	0.8125	0.641	0.622	5126	1.0695	1.0432	1.0274	0.7906	0.8305	0.8612	3390	0.3359	0.3361	0.3406	0.2858	0.2802	0.2835	5126	1.3657	1.5907	1.4761	1.1263	1.0698	0.9639	5126	1.0478	1.0796	1.0887	0.5745	0.4145	0.5855	5126	1.0842	1.0382	1.0074	0.5204	0.5403	0.5354	3390	0.3359	0.3298	0.3147	0.1805	0.179	0.1722	5126	1.8907	1.7855	1.766	1.115	0.7027	0.187	5126	1.1111	1.0204	0.9502	0.584	0.4742	0.3601	5126	0.9826	1.0112	0.9346	0.289	0.312	0.3137	3390	0.3361	0.3247	0.3289	0.079	0.0772	0.0762	5126	1.45	1.5146	1.5577	1.4045	1.3759	1.2527	5126	1.0953	1.1302	0.971	0.8838	0.6948	0.7227	5126	1.3845	1.1339	1.044	1.0251	0.6772	0.7353	3390	0.3147	0.3204	0.3132	0.3098	0.2993	0.332
5171	1.4639	1.7568	1.8669	1.2653	1.3252	0.7979	5171	0.7746	0.9798	1.0617	0.6444	0.6673	0.5341	5171	1.0709	1.0395	1.0718	0.6518	0.6413	0.6577	3420	0.3349	0.3262	0.2755	0.2293	0.2285	0.2264	5171	1.7966	2.1277	2.0549	1.1285	0.842	0.808	5171	1.1037	1.0574	1.1204	0.8115	0.6401	0.6211	5171	1.0696	1.0428	1.0272	0.7897	0.8293	0.8599	3420	0.3355	0.3363	0.3405	0.2854	0.2797	0.2825	5171	1.3652	1.5888	1.4747	1.1216	1.0658	0.959	5171	1.0471	1.079	1.0873	0.5722	0.4119	0.5844	5171	1.0835	1.0374	1.0068	0.5171	0.536	0.5321	3420	0.3359	0.3296	0.3141	0.1792	0.1776	0.1708	5171	1.8884	1.7841	1.7653	1.1089	0.6964	0.1826	5171	1.1101	1.0195	0.9497	0.5805	0.4702	0.3567	5171	0.9812	1.0089	0.9342	0.2838	0.3065	0.3083	3420	0.3362	0.3246	0.3285	0.0776	0.0759	0.0749	5171	1.4493	1.5142	1.5576	1.4041	1.3741	1.2506	5171	1.0941	1.127	0.97	0.8828	0.6943	0.7211	5171	1.3828	1.134	1.044	1.0236	0.677	0.7339	3420	0.314	0.3201	0.3124	0.3092	0.2993	0.3316
5217	1.4627	1.7548	1.8652	1.2623	1.3218	0.7941	5217	0.7744	0.9788	1.0609	0.6409	0.6635	0.5304	5217	1.07	1.0394	1.0722	0.6483	0.638	0.6539	3450	0.3347	0.3261	0.2756	0.2284	0.2276	0.2259	5217	1.7957	2.1279	2.0549	1.1273	0.8412	0.8068	5217	1.1034	1.0571	1.1199	0.8105	0.6391	0.6205	5217	1.0686	1.0423	1.0267	0.7885	0.8275	0.8584	3450	0.336	0.3359	0.3402	0.2847	0.2797	0.2831	5217	1.3639	1.588	1.4743	1.1183	1.062	0.9507	5217	1.0467	1.079	1.088	0.57	0.4099	0.5829	5217	1.0822	1.0363	1.0062	0.5137	0.5314	0.5269	3450	0.3357	0.3299	0.3138	0.1781	0.1765	0.1697	5217	1.8891	1.7829	1.7639	1.1029	0.6906	0.1785	5217	1.1096	1.0189	0.9494	0.5782	0.4662	0.3537	5217	0.9802	1.0088	0.9326	0.2785	0.3008	0.303	3450	0.336	0.3242	0.3282	0.0762	0.0748	0.0738	5217	1.4482	1.5131	1.5563	1.4027	1.3733	1.2489	5217	1.0933	1.1283	0.9703	0.8822	0.6943	0.7212	5217	1.3824	1.1332	1.0433	1.0226	0.6758	0.7332	3450	0.3143	0.3203	0.3126	0.3109	0.2992	0.332
5262	1.4623	1.7554	1.8649	1.2589	1.3181	0.7908	5262	0.7739	0.9782	1.0615	0.6369	0.66	0.5266	5262	1.0697	1.0389	1.0723	0.6451	0.6348	0.6508	3480	0.3348	0.3258	0.2754	0.2273	0.2265	0.225	5262	1.7949	2.1255	2.0525	1.1263	0.8401	0.8058	5262	1.1025	1.0566	1.119	0.8098	0.6382	0.6196	5262	1.0684	1.0418	1.0263	0.7874	0.8271	0.8569	3480	0.3355	0.336	0.3403	0.284	0.2791	0.2829	5262	1.363	1.5868	1.4735	1.1142	1.0576	0.9505	5262	1.0461	1.078	1.086	0.5676	0.4078	0.5791	5262	1.082	1.0364	1.0061	0.5103	0.5287	0.5246	3480	0.3355	0.3303	0.3137	0.1769	0.1752	0.1682	5262	1.8861	1.7824	1.7617	1.097	0.6847	0.1744	5262	1.1087	1.0188	0.9486	0.5735	0.4625	0.3504	5262	0.9797	1.0081	0.9322	0.2737	0.2955	0.2975	3480	0.3354	0.3238	0.3282	0.075	0.0734	0.0726	5262	1.4477	1.5122	1.5552	1.4015	1.3714	1.2472	5262	1.0925	1.1272	0.97	0.8818	0.6937	0.7191	5262	1.3813	1.1329	1.043	1.0218	0.6756	0.7323	3480	0.314	0.3199	0.3127	0.3111	0.2989	0.3313
5307	1.4608	1.7535	1.8633	1.2549	1.3137	0.787	5307	0.7743	0.9779	1.0609	0.634	0.6564	0.5232	5307	1.0689	1.0382	1.0732	0.6422	0.6318	0.6477	3510	0.3344	0.3259	0.2751	0.2266	0.2255	0.224	5307	1.7939	2.1237	2.0512	1.1251	0.8391	0.805	5307	1.1022	1.0564	1.1194	0.8088	0.6375	0.6189	5307	1.0678	1.0416	1.0262	0.7863	0.8259	0.856	3510	0.3357	0.3362	0.3406	0.2835	0.2785	0.2821	5307	1.3628	1.5856	1.4715	1.1098	1.0535	0.9447	5307	1.0454	1.0778	1.0851	0.5654	0.4056	0.5777	5307	1.0812	1.0359	1.005	0.5066	0.5252	0.5191	3510	0.3354	0.3296	0.3138	0.1754	0.1738	0.1669	5307	1.8847	1.7806	1.7614	1.0911	0.679	0.1704	5307	1.1084	1.0176	0.9477	0.5702	0.4587	0.3473	5307	0.9788	1.007	0.9315	0.2682	0.2901	0.2922	3510	0.3357	0.3237	0.3279	0.0737	0.0723	0.0716	5307	1.446	1.5105	1.5536	1.3998	1.3706	1.247	5307	1.0918	1.1251	0.9678	0.8811	0.6927	0.7202	5307	1.3812	1.1327	1.0427	1.0205	0.6757	0.7327	3510	0.3142	0.3197	0.3126	0.3108	0.2991	0.3313
5353	1.46	1.7516	1.8616	1.2508	1.3098	0.7836	5353	0.7729	0.9769	1.0596	0.6303	0.6526	0.5194	5353	1.0685	1.037	1.0716	0.638	0.6283	0.6438	3540	0.334	0.3257	0.2753	0.2256	0.2245	0.2232	5353	1.7926	2.1217	2.0495	1.1239	0.8382	0.8038	5353	1.1015	1.0558	1.1184	0.8079	0.6368	0.6181	5353	1.0674	1.0411	1.0255	0.7853	0.8245	0.8543	3540	0.3352	0.3359	0.34	0.283	0.278	0.2815	5353	1.3616	1.5844	1.4709	1.1058	1.0495	0.9423	5353	1.0451	1.0767	1.0846	0.5631	0.403	0.575	5353	1.0807	1.0349	1.0042	0.5031	0.5216	0.5165	3540	0.3352	0.3297	0.314	0.1741	0.1723	0.1658	5353	1.884	1.7802	1.7593	1.0853	0.6731	0.1661	5353	1.1074	1.0176	0.9474	0.5666	0.4551	0.3441	5353	0.9779	1.0035	0.9304	0.263	0.2846	0.2869	3540	0.3348	0.3235	0.3276	0.0727	0.0712	0.0707	5353	1.4453	1.5103	1.5522	1.398	1.3679	1.2456	5353	1.0908	1.1256	0.9693	0.8802	0.6918	0.7182	5353	1.38	1.1305	1.0417	1.0201	0.6742	0.7316	3540	0.3139	0.3198	0.3123	0.3101	0.2986	0.3313
5398	1.4598	1.751	1.8601	1.2479	1.3065	0.7804	5398	0.7727	0.977	1.0586	0.6264	0.6487	0.5157	5398	1.0677	1.0371	1.0702	0.6353	0.625	0.6403	3570	0.3342	0.3255	0.2752	0.2248	0.2236	0.2221	5398	1.7922	2.1216	2.048	1.1228	0.8373	0.8029	5398	1.1013	1.0554	1.118	0.8068	0.6362	0.6175	5398	1.0668	1.0405	1.0247	0.7838	0.8233	0.8529	3570	0.3352	0.3357	0.3401	0.2826	0.2776	0.2803	5398	1.3611	1.5826	1.4697	1.1018	1.0456	0.9395	5398	1.0446	1.0768	1.0845	0.5613	0.4011	0.5726	5398	1.0793	1.0342	1.0039	0.4993	0.5183	0.5127	3570	0.3349	0.329	0.3136	0.1727	0.1711	0.1646	5398	1.8814	1.7778	1.7583	1.0792	0.6671	0.1624	5398	1.1072	1.0167	0.9464	0.5632	0.4514	0.3413	5398	0.9772	1.0021	0.9294	0.258	0.2825	0.2816	3570	0.3349	0.3232	0.3273	0.0716	0.0703	0.07	5398	1.4451	1.5096	1.5547	1.3969	1.3675	1.2442	5398	1.0905	1.1242	0.9679	0.8793	0.6916	0.7186	5398	1.3781	1.1304	1.0416	1.0193	0.6738	0.7305	3570	0.3137	0.3199	0.3125	0.31	0.2988	0.331
5443	1.4593	1.7504	1.8604	1.2434	1.3026	0.7769	5443	0.7722	0.9763	1.0585	0.623	0.6453	0.5124	5443	1.0672	1.0364	1.0693	0.6313	0.6215	0.6367	3600	0.3341	0.3253	0.275	0.2238	0.2229	0.2213	5443	1.7915	2.1206	2.0482	1.1213	0.8361	0.8018	5443	1.1005	1.0547	1.1172	0.8059	0.6351	0.6164	5443	1.0665	1.0401	1.0246	0.783	0.8223	0.8514	3600	0.3353	0.3356	0.3393	0.2822	0.277	0.2791	5443	1.3606	1.582	1.47	1.0976	1.0415	0.9323	5443	1.0437	1.076	1.0843	0.5588	0.399	0.5695	5443	1.079	1.0333	1.003	0.4956	0.5132	0.5098	3600	0.3349	0.3295	0.3134	0.1715	0.1695	0.1634	5443	1.8811	1.7773	1.7581	1.0732	0.6614	0.1586	5443	1.1062	1.0159	0.9456	0.5599	0.4478	0.3378	5443	0.9765	1.0001	0.9285	0.2528	0.2752	0.2762	3600	0.335	0.3231	0.3275	0.0708	0.0695	0.0692	5443	1.444	1.5076	1.5506	1.3956	1.3654	1.2426	5443	1.0898	1.1235	0.9669	0.8783	0.6908	0.7176	5443	1.3778	1.1296	1.0406	1.0187	0.6736	0.7307	3600	0.3137	0.3198	0.3123	0.3094	0.2986	0.331
5489	1.4584	1.7494	1.8593	1.24	1.2997	0.7738	5489	0.772	0.9757	1.0583	0.619	0.6418	0.5084	5489	1.0667	1.035	1.0676	0.6277	0.6182	0.6332	3630	0.3339	0.3248	0.2746	0.2228	0.2219	0.2204	5489	1.7895	2.1201	2.0463	1.1199	0.8348	0.8008	5489	1.0995	1.0542	1.117	0.8048	0.6347	0.6161	5489	1.0657	1.0392	1.0239	0.7818	0.8207	0.8502	3630	0.335	0.3357	0.3393	0.2818	0.2769	0.278	5489	1.3598	1.5805	1.4681	1.0938	1.0378	0.9321	5489	1.0435	1.0761	1.0835	0.5563	0.3969	0.5666	5489	1.0783	1.0328	1.0024	0.4922	0.5096	0.506	3630	0.3351	0.3289	0.3139	0.1703	0.1684	0.1622	5489	1.8782	1.7754	1.7562	1.0676	0.6556	0.1557	5489	1.1052	1.0155	0.9453	0.5559	0.4444	0.3346	5489	0.9748	0.9998	0.9278	0.2478	0.2685	0.2708	3630	0.3345	0.3228	0.3271	0.0701	0.0687	0.0688	5489	1.4434	1.5073	1.549	1.3948	1.3643	1.2419	5489	1.0891	1.1226	0.9664	0.8775	0.6902	0.7177	5489	1.377	1.129	1.0401	1.0171	0.6733	0.7299	3630	0.3137	0.3195	0.312	0.3095	0.2984	0.3309
5534	1.4575	1.748	1.8585	1.2366	1.2958	0.7698	5534	0.7718	0.9762	1.0572	0.6156	0.6383	0.5051	5534	1.0659	1.0348	1.0676	0.625	0.6152	0.63	3660	0.334	0.3248	0.2749	0.2221	0.221	0.2196	5534	1.7885	2.1178	2.0435	1.1185	0.834	0.7998	5534	1.0993	1.0536	1.1164	0.8042	0.6338	0.615	5534	1.0656	1.0393	1.0234	0.7809	0.8197	0.8488	3660	0.335	0.3359	0.3398	0.2815	0.2765	0.2779	5534	1.3584	1.5793	1.4672	1.0894	1.0329	0.9259	5534	1.0423	1.0751	1.0834	0.5542	0.3948	0.5615	5534	1.0778	1.0319	1.0012	0.4887	0.506	0.5015	3660	0.3346	0.3285	0.3131	0.1689	0.1671	0.161	5534	1.8762	1.7727	1.754	1.0608	0.6497	0.1521	5534	1.1046	1.0148	0.9446	0.5524	0.441	0.3313	5534	0.9739	0.9986	0.9271	0.2427	0.2632	0.2657	3660	0.3346	0.3228	0.3268	0.0694	0.0682	0.0682	5534	1.4419	1.5063	1.5487	1.3928	1.364	1.2411	5534	1.0886	1.1225	0.966	0.8773	0.6899	0.7165	5534	1.3751	1.1276	1.0386	1.0162	0.673	0.7294	3660	0.3134	0.3198	0.3121	0.3096	0.2981	0.3307
5579	1.4564	1.7471	1.8568	1.2335	1.2928	0.7662	5579	0.7714	0.9748	1.0562	0.6122	0.6354	0.5015	5579	1.0646	1.0337	1.0662	0.6209	0.6116	0.6258	3690	0.3332	0.3248	0.2747	0.2209	0.2196	0.2184	5579	1.7886	2.118	2.0436	1.1176	0.8329	0.7988	5579	1.0991	1.0542	1.1167	0.8038	0.6331	0.6144	5579	1.0644	1.0383	1.0223	0.7796	0.8184	0.8472	3690	0.3342	0.3357	0.34	0.281	0.2758	0.2776	5579	1.3574	1.5781	1.4663	1.0855	1.0292	0.9207	5579	1.043	1.0747	1.0822	0.5523	0.3929	0.5618	5579	1.0769	1.0317	1.0006	0.485	0.5019	0.4971	3690	0.3343	0.3284	0.313	0.1671	0.1657	0.1594	5579	1.8766	1.772	1.7531	1.0548	0.6437	0.1486	5579	1.1041	1.0143	0.9444	0.5493	0.438	0.3284	5579	0.9727	0.9972	0.9262	0.2378	0.2575	0.2602	3690	0.3338	0.3228	0.3267	0.0685	0.0675	0.0677	5579	1.441	1.5046	1.5464	1.3918	1.3627	1.2403	5579	1.0887	1.1208	0.9651	0.8762	0.6901	0.715	5579	1.3746	1.1269	1.0382	1.0152	0.6724	0.7282	3690	0.3133	0.3194	0.3119	0.3079	0.2982	0.3306
5625	1.4555	1.7461	1.8551	1.2299	1.2891	0.7628	5625	0.77	0.9745	1.0563	0.6085	0.6315	0.498	5625	1.0652	1.0338	1.0646	0.6177	0.6082	0.6229	3720	0.3335	0.3248	0.2748	0.22	0.2192	0.218	5625	1.787	2.116	2.0434	1.1168	0.8323	0.7981	5625	1.0989	1.0538	1.1161	0.8026	0.6324	0.6139	5625	1.0643	1.038	1.0225	0.7782	0.8182	0.8458	3720	0.3348	0.3356	0.3393	0.2806	0.2754	0.2779	5625	1.3562	1.5777	1.4659	1.0814	1.0255	0.917	5625	1.0422	1.0744	1.0829	0.55	0.3909	0.5602	5625	1.076	1.0309	1.0001	0.4817	0.4985	0.4946	3720	0.3343	0.3282	0.313	0.166	0.1643	0.1578	5625	1.8733	1.7706	1.7518	1.0489	0.6383	0.1462	5625	1.1035	1.0134	0.9437	0.5459	0.4341	0.325	5625	0.9727	0.997	0.9253	0.2327	0.2526	0.2551	3720	0.3339	0.3223	0.3265	0.0682	0.067	0.0675	5625	1.4409	1.5043	1.5472	1.3919	1.3615	1.2386	5625	1.0878	1.121	0.9655	0.8755	0.6887	0.7158	5625	1.374	1.1266	1.0378	1.0144	0.6717	0.7286	3720	0.3132	0.3197	0.3119	0.3075	0.2984	0.3306
5670	1.4546	1.7446	1.8537	1.2266	1.2853	0.7596	5670	0.7701	0.974	1.0568	0.6049	0.6276	0.4937	5670	1.0642	1.033	1.0619	0.6144	0.6049	0.6192	3750	0.3332	0.3246	0.2744	0.2191	0.218	0.2169	5670	1.7859	2.114	2.0401	1.115	0.8308	0.7968	5670	1.098	1.0525	1.1153	0.8014	0.6319	0.6128	5670	1.064	1.038	1.0218	0.7772	0.817	0.8446	3750	0.3346	0.3354	0.3398	0.28	0.275	0.2774	5670	1.3555	1.5759	1.4644	1.0772	1.0211	0.9148	5670	1.0409	1.0734	1.0812	0.5474	0.388	0.5572	5670	1.0749	1.0305	1.0001	0.4784	0.4951	0.4903	3750	0.3341	0.3278	0.3128	0.1647	0.1629	0.1567	5670	1.872	1.7696	1.7506	1.0429	0.6321	0.1427	5670	1.1028	1.0127	0.9433	0.5425	0.4309	0.3218	5670	0.9715	0.9957	0.9247	0.2278	0.2471	0.2501	3750	0.3336	0.3221	0.3262	0.0677	0.0665	0.067	5670	1.4396	1.5035	1.5449	1.3903	1.3606	1.2377	5670	1.0873	1.1203	0.9645	0.8752	0.6884	0.7146	5670	1.3729	1.1261	1.0375	1.0134	0.6713	0.7271	3750	0.3132	0.3197	0.312	0.3113	0.2981	0.3306
5715	1.4538	1.7426	1.8528	1.2228	1.2814	0.7559	5715	0.7698	0.9723	1.0549	0.6012	0.624	0.4901	5715	1.063	1.0317	1.0615	0.611	0.6018	0.6155	3780	0.3328	0.3244	0.2743	0.2179	0.2172	0.2163	5715	1.7847	2.1128	2.0398	1.1146	0.83	0.7959	5715	1.0976	1.052	1.1155	0.8006	0.6306	0.6122	5715	1.0631	1.0371	1.0215	0.7761	0.8154	0.8431	3780	0.3344	0.3352	0.3393	0.2797	0.2745	0.277	5715	1.3546	1.575	1.463	1.0735	1.0177	0.9104	5715	1.041	1.0729	1.0799	0.5454	0.386	0.5544	5715	1.0741	1.0288	0.9985	0.475	0.4911	0.4865	3780	0.3337	0.328	0.3123	0.1634	0.1618	0.1552	5715	1.8708	1.7684	1.7485	1.0369	0.6262	0.14	5715	1.1018	1.0121	0.9428	0.5387	0.4273	0.3188	5715	0.9709	0.995	0.9235	0.2229	0.242	0.245	3780	0.3335	0.3221	0.3258	0.0674	0.0662	0.0669	5715	1.4384	1.502	1.5441	1.3882	1.3578	1.2356	5715	1.086	1.1216	0.9635	0.8746	0.6879	0.7139	5715	1.3718	1.1251	1.0374	1.0124	0.6706	0.7268	3780	0.3132	0.3192	0.3121	0.3142	0.2985	0.3305
5761	1.4532	1.7423	1.853	1.2196	1.278	0.7525	5761	0.7695	0.9732	1.0541	0.5976	0.6202	0.4866	5761	1.0625	1.0318	1.0616	0.6075	0.5984	0.6121	3810	0.3328	0.3242	0.2742	0.2174	0.216	0.2156	5761	1.7853	2.1123	2.0395	1.1133	0.829	0.7948	5761	1.0968	1.0522	1.1143	0.7994	0.63	0.6114	5761	1.0625	1.0368	1.021	0.7749	0.8145	0.8421	3810	0.3344	0.3351	0.3393	0.2793	0.2742	0.2767	5761	1.3544	1.574	1.4622	1.0696	1.0136	0.9058	5761	1.0399	1.0723	1.0798	0.5429	0.3838	0.5515	5761	1.0737	1.0283	0.9975	0.4711	0.4876	0.4825	3810	0.3335	0.3276	0.3126	0.1621	0.1601	0.1537	5761	1.8702	1.7671	1.7482	1.0314	0.6209	0.1375	5761	1.1016	1.0113	0.942	0.5353	0.4237	0.3157	5761	0.97	0.9945	0.9228	0.2181	0.2368	0.2399	3810	0.333	0.3217	0.3257	0.067	0.066	0.0666	5761	1.4374	1.5012	1.5435	1.3879	1.3568	1.2345	5761	1.0858	1.1185	0.9635	0.8737	0.687	0.7136	5761	1.3704	1.1247	1.0364	1.0116	0.6699	0.7259	3810	0.3133	0.3191	0.3125	0.3128	0.298	0.33
5806	1.4517	1.7404	1.8507	1.2151	1.2744	0.7488	5806	0.7687	0.973	1.0546	0.5943	0.617	0.4829	5806	1.0621	1.0309	1.0587	0.6039	0.595	0.6087	3840	0.3328	0.3243	0.2744	0.2162	0.2154	0.2146	5806	1.784	2.11	2.0369	1.1119	0.828	0.7938	5806	1.0968	1.0519	1.1138	0.7988	0.6289	0.6105	5806	1.0623	1.0357	1.0207	0.774	0.8136	0.8408	3840	0.334	0.3346	0.339	0.2786	0.2736	0.276	5806	1.3535	1.5728	1.4601	1.0654	1.0094	0.9006	5806	1.0394	1.0718	1.0793	0.5408	0.3814	0.551	5806	1.0726	1.0277	0.9976	0.4677	0.484	0.4788	3840	0.3337	0.3278	0.3124	0.1605	0.1589	0.1523	5806	1.868	1.7651	1.747	1.0251	0.6145	0.1353	5806	1.1009	1.011	0.9415	0.5321	0.4207	0.3124	5806	0.9693	0.9931	0.922	0.2133	0.2317	0.2347	3840	0.3331	0.3217	0.3255	0.0669	0.0657	0.0666	5806	1.4356	1.4994	1.5411	1.3853	1.3548	1.2341	5806	1.0854	1.1178	0.963	0.8728	0.6865	0.713	5806	1.3704	1.1236	1.0358	1.0107	0.6695	0.7253	3840	0.3128	0.3191	0.3123	0.3093	0.2974	0.3299
5852	1.4509	1.7391	1.8496	1.2112	1.27	0.7453	5852	0.7682	0.9711	1.0527	0.5902	0.6134	0.4793	5852	1.0612	1.0301	1.0587	0.6006	0.592	0.6053	3870	0.3327	0.324	0.2741	0.215	0.2145	0.214	5852	1.7815	2.1081	2.0359	1.1105	0.8269	0.7928	5852	1.096	1.0506	1.1132	0.7976	0.6284	0.6097	5852	1.0616	1.0351	1.0198	0.7729	0.8129	0.8397	3870	0.3343	0.3345	0.3389	0.2784	0.2733	0.2755	5852	1.3523	1.5716	1.4602	1.0614	1.005	0.8965	5852	1.0391	1.0718	1.0787	0.5386	0.3794	0.5484	5852	1.0717	1.027	0.9964	0.4641	0.4804	0.4751	3870	0.3333	0.3277	0.3119	0.1593	0.1576	0.1509	5852	1.8667	1.764	1.7449	1.0192	0.6089	0.1329	5852	1.1	1.0103	0.9413	0.5284	0.4172	0.3095	5852	0.9682	0.9925	0.9212	0.2086	0.227	0.2297	3870	0.3329	0.3215	0.3256	0.0666	0.0654	0.0663	5852	1.4355	1.4987	1.5406	1.3844	1.3541	1.2328	5852	1.0848	1.1182	0.9619	0.8721	0.6861	0.7124	5852	1.3683	1.1221	1.0339	1.0097	0.6689	0.725	3870	0.3129	0.3191	0.3119	0.3066	0.2973	0.33
5897	1.4503	1.7383	1.8489	1.2074	1.2668	0.7415	5897	0.7677	0.9717	1.0535	0.5867	0.6098	0.4754	5897	1.0608	1.0286	1.0589	0.5973	0.5885	0.6017	3900	0.3329	0.324	0.2742	0.2143	0.2132	0.213	5897	1.7813	2.1076	2.0338	1.1094	0.8263	0.7918	5897	1.0956	1.0506	1.1132	0.797	0.6278	0.6092	5897	1.0611	1.0345	1.0194	0.7718	0.8111	0.8385	3900	0.334	0.3338	0.3383	0.2782	0.2728	0.2752	5897	1.3509	1.5712	1.4591	1.0573	1.0012	0.893	5897	1.0383	1.071	1.0776	0.536	0.3773	0.5458	5897	1.0708	1.0265	0.9959	0.4607	0.4767	0.4713	3900	0.3333	0.3279	0.3118	0.1578	0.1561	0.1495	5897	1.8643	1.7627	1.7446	1.013	0.6031	0.1311	5897	1.0991	1.0101	0.9408	0.5249	0.4138	0.3061	5897	0.9671	0.9915	0.9201	0.2041	0.2219	0.2248	3900	0.3325	0.321	0.3253	0.0663	0.0653	0.0661	5897	1.4342	1.4966	1.539	1.3828	1.3526	1.2312	5897	1.0844	1.118	0.9616	0.871	0.6856	0.7118	5897	1.3676	1.1211	1.0334	1.0081	0.6686	0.724	3900	0.3127	0.319	0.311	0.3078	0.2978	0.3298
5942	1.449	1.7377	1.8476	1.2044	1.263	0.7381	5942	0.7679	0.9701	1.0528	0.583	0.6065	0.4722	5942	1.0596	1.0283	1.0593	0.5938	0.5849	0.598	3930	0.3324	0.3239	0.2743	0.2132	0.2126	0.2124	5942	1.7806	2.1061	2.0328	1.1076	0.8246	0.7907	5942	1.0956	1.0506	1.113	0.7958	0.6268	0.6086	5942	1.0607	1.0345	1.019	0.7705	0.8097	0.8371	3930	0.3337	0.3341	0.3382	0.2778	0.2725	0.2749	5942	1.3503	1.5695	1.457	1.0534	0.9972	0.8859	5942	1.0379	1.0703	1.0771	0.534	0.3752	0.5431	5942	1.0704	1.0253	0.9954	0.4576	0.473	0.4676	3930	0.3336	0.3275	0.3115	0.1564	0.1548	0.1481	5942	1.8626	1.761	1.7423	1.0069	0.5972	0.1288	5942	1.0987	1.0094	0.9397	0.5219	0.4105	0.3031	5942	0.966	0.9903	0.919	0.1994	0.217	0.22	3930	0.3326	0.3211	0.3251	0.0662	0.0652	0.0659	5942	1.4333	1.4962	1.5381	1.3813	1.3511	1.2294	5942	1.084	1.1168	0.9609	0.8708	0.6856	0.7113	5942	1.3661	1.1213	1.0332	1.0074	0.6678	0.7238	3930	0.3126	0.319	0.3111	0.3082	0.2976	0.3299
5988	1.4481	1.7367	1.8462	1.2003	1.2582	0.7346	5988	0.767	0.9704	1.052	0.5793	0.6027	0.4683	5988	1.0594	1.0281	1.0607	0.59	0.5816	0.5945	3960	0.3321	0.3235	0.2736	0.2125	0.2116	0.2114	5988	1.7795	2.1048	2.0326	1.1065	0.8238	0.7896	5988	1.0954	1.0506	1.1124	0.7951	0.6261	0.6077	5988	1.0598	1.0336	1.0184	0.7694	0.8085	0.8358	3960	0.3337	0.3338	0.3387	0.2771	0.272	0.2742	5988	1.3499	1.5685	1.4566	1.0493	0.9927	0.8852	5988	1.0375	1.0695	1.0769	0.532	0.3733	0.541	5988	1.0694	1.0246	0.9946	0.4539	0.4691	0.4638	3960	0.3331	0.3273	0.3115	0.1553	0.1534	0.147	5988	1.8622	1.7593	1.7419	1.0013	0.5913	0.1273	5988	1.0981	1.0083	0.9391	0.5179	0.407	0.2998	5988	0.965	0.9893	0.9185	0.195	0.2123	0.2153	3960	0.3319	0.3208	0.3249	0.066	0.0652	0.0659	5988	1.4322	1.4954	1.5375	1.3803	1.3497	1.2293	5988	1.0835	1.1172	0.9607	0.8704	0.6848	0.7111	5988	1.3653	1.12	1.0323	1.0062	0.6675	0.723	3960	0.3125	0.3187	0.3113	0.3089	0.2976	0.3297
6033	1.4471	1.735	1.8448	1.197	1.2545	0.7309	6033	0.7673	0.9693	1.051	0.5758	0.5991	0.465	6033	1.0587	1.027	1.0596	0.5868	0.5786	0.5911	3990	0.3321	0.3229	0.2737	0.2115	0.2108	0.2108	6033	1.7775	2.1025	2.03	1.1058	0.8226	0.7888	6033	1.0942	1.0497	1.112	0.7941	0.6253	0.607	6033	1.0596	1.0336	1.0182	0.7682	0.8072	0.8347	3990	0.3335	0.3339	0.3389	0.2766	0.2716	0.2734	6033	1.3485	1.5681	1.456	1.0451	0.9889	0.8805	6033	1.0372	1.0694	1.0768	0.5292	0.3709	0.5394	6033	1.0686	1.024	0.9941	0.4505	0.4658	0.4593	3990	0.333	0.3272	0.3111	0.154	0.1524	0.1462	6033	1.8612	1.7584	1.7404	0.9949	0.5855	0.126	6033	1.0971	1.0077	0.9391	0.5147	0.4037	0.2969	6033	0.9644	0.9884	0.9176	0.1908	0.2078	0.2106	3990	0.3319	0.3207	0.3247	0.0659	0.065	0.0658	6033	1.4327	1.4948	1.5366	1.3789	1.3483	1.228	6033	1.0829	1.1156	0.9603	0.8698	0.6831	0.7092	6033	1.3646	1.1198	1.0314	1.0054	0.6672	0.7226	3990	0.3124	0.3189	0.3109	0.3081	0.2973	0.3294
6078	1.4468	1.734	1.8436	1.1931	1.2511	0.7274	6078	0.7667	0.9686	1.0511	0.5723	0.5955	0.4612	6078	1.0582	1.0266	1.0589	0.5835	0.5752	0.5871	4020	0.3319	0.3232	0.2733	0.2103	0.2099	0.21	6078	1.7777	2.1016	2.029	1.1044	0.8218	0.7876	6078	1.0935	1.049	1.1112	0.7929	0.6246	0.6058	6078	1.0591	1.0328	1.0176	0.767	0.8061	0.8334	4020	0.3336	0.3338	0.3383	0.2761	0.2713	0.2728	6078	1.348	1.5664	1.4555	1.0415	0.9849	0.8746	6078	1.0366	1.0685	1.0758	0.527	0.3687	0.5367	6078	1.0676	1.0228	0.993	0.4471	0.4618	0.4563	4020	0.3327	0.327	0.3112	0.1527	0.1507	0.1449	6078	1.8583	1.7569	1.7388	0.9895	0.5799	0.1241	6078	1.0965	1.007	0.9385	0.5107	0.4	0.2933	6078	0.9633	0.9876	0.9167	0.1867	0.203	0.2057	4020	0.3318	0.3204	0.3244	0.0659	0.0651	0.0656	6078	1.4314	1.4937	1.537	1.378	1.3473	1.2272	6078	1.0816	1.1151	0.959	0.8688	0.6835	0.7089	6078	1.3633	1.1188	1.0317	1.0049	0.6663	0.7212	4020	0.3123	0.3185	0.311	0.308	0.2972	0.3296
6124	1.4457	1.7332	1.8425	1.1888	1.2477	0.7238	6124	0.765	0.9676	1.0502	0.5686	0.592	0.4574	6124	1.0572	1.026	1.0584	0.5799	0.5721	0.5841	4050	0.3315	0.3233	0.2733	0.2096	0.2088	0.2091	6124	1.776	2.1	2.0276	1.1032	0.8209	0.7868	6124	1.0935	1.0482	1.111	0.7926	0.6239	0.6053	6124	1.0589	1.0328	1.0172	0.7662	0.8049	0.8324	4050	0.3335	0.3335	0.3382	0.2755	0.271	0.2721	6124	1.3472	1.5653	1.4544	1.0374	0.9812	0.8732	6124	1.0362	1.0681	1.075	0.5248	0.3668	0.5344	6124	1.0669	1.0223	0.9924	0.4436	0.4584	0.4527	4050	0.3323	0.3271	0.3112	0.1513	0.1495	0.1435	6124	1.8581	1.7549	1.738	0.9833	0.574	0.1232	6124	1.0965	1.0073	0.9374	0.5072	0.3969	0.2904	6124	0.9625	0.9871	0.9162	0.1825	0.1988	0.2012	4050	0.3314	0.3202	0.3243	0.0659	0.0648	0.0656	6124	1.4295	1.492	1.5338	1.3761	1.346	1.2262	6124	1.0814	1.115	0.959	0.8683	0.6832	0.7084	6124	1.3626	1.1179	1.0306	1.004	0.6661	0.7205	4050	0.3124	0.3184	0.311	0.308	0.297	0.3293
6169	1.4453	1.732	1.8408	1.1857	1.2447	0.7208	6169	0.7649	0.9676	1.049	0.565	0.5883	0.4536	6169	1.0569	1.0255	1.0571	0.576	0.5684	0.5803	4080	0.3315	0.323	0.2731	0.2087	0.2079	0.208	6169	1.7752	2.0991	2.026	1.1023	0.8201	0.7858	6169	1.093	1.0488	1.1105	0.7914	0.623	0.6047	6169	1.0586	1.0321	1.0168	0.765	0.8039	0.8311	4080	0.333	0.3338	0.3383	0.2753	0.2705	0.2716	6169	1.3466	1.5648	1.4528	1.0333	0.9777	0.8695	6169	1.0349	1.0676	1.0747	0.5227	0.3646	0.5318	6169	1.0664	1.022	0.9917	0.4402	0.4548	0.4486	4080	0.3327	0.3269	0.311	0.15	0.1484	0.1424	6169	1.8559	1.7551	1.7365	0.9774	0.5683	0.122	6169	1.0954	1.0062	0.937	0.5041	0.3935	0.2874	6169	0.962	0.9861	0.9155	0.1786	0.1944	0.1972	4080	0.331	0.32	0.3239	0.0656	0.0647	0.0654	6169	1.429	1.4918	1.5328	1.3749	1.345	1.225	6169	1.0808	1.1143	0.9584	0.8679	0.6823	0.7083	6169	1.362	1.1175	1.0302	1.0025	0.6657	0.7213	4080	0.3123	0.3183	0.3108	0.3073	0.2969	0.329
6214	1.4441	1.7301	1.8388	1.1816	1.2412	0.7168	6214	0.7648	0.9672	1.0493	0.5616	0.5843	0.4496	6214	1.0567	1.0252	1.055	0.5728	0.5653	0.5768	4110	0.3311	0.3227	0.2732	0.2074	0.2069	0.2072	6214	1.7738	2.0977	2.0239	1.1012	0.8186	0.7851	6214	1.0929	1.0481	1.1097	0.7903	0.6219	0.6036	6214	1.0578	1.0314	1.0164	0.7638	0.8026	0.8298	4110	0.3333	0.3336	0.3377	0.2752	0.2701	0.2712	6214	1.3453	1.5631	1.452	1.0291	0.9733	0.8656	6214	1.0345	1.0665	1.0738	0.5204	0.3621	0.5287	6214	1.065	1.021	0.9909	0.4365	0.4509	0.4445	4110	0.332	0.3268	0.3108	0.1486	0.1468	0.1408	6214	1.8541	1.7518	1.7346	0.9711	0.5624	0.1207	6214	1.0946	1.0059	0.9367	0.5009	0.3902	0.2841	6214	0.961	0.985	0.9143	0.1747	0.1901	0.1923	4110	0.3312	0.3196	0.3238	0.0655	0.0646	0.0654	6214	1.4283	1.4904	1.5317	1.3744	1.3427	1.2245	6214	1.0804	1.1135	0.958	0.8664	0.6814	0.7076	6214	1.3601	1.1164	1.029	1.0012	0.6647	0.7206	4110	0.3121	0.3184	0.3108	0.3066	0.2966	0.3289
6260	1.4431	1.7282	1.8379	1.1778	1.2366	0.7134	6260	0.7638	0.9658	1.0473	0.5575	0.5806	0.4463	6260	1.0558	1.0236	1.0541	0.5693	0.5619	0.5732	4140	0.3309	0.3224	0.273	0.2067	0.206	0.2061	6260	1.7726	2.0951	2.023	1.0994	0.8171	0.7836	6260	1.0929	1.0489	1.11	0.7896	0.6213	0.603	6260	1.0571	1.0306	1.0153	0.7626	0.8013	0.8284	4140	0.3328	0.3334	0.3381	0.2747	0.2695	0.2715	6260	1.3438	1.562	1.4507	1.0247	0.9688	0.8569	6260	1.034	1.066	1.0734	0.5182	0.3602	0.5258	6260	1.0646	1.0205	0.9905	0.4328	0.4475	0.4405	4140	0.3322	0.3267	0.3108	0.1472	0.1456	0.1394	6260	1.8518	1.7502	1.7319	0.9651	0.5565	0.1198	6260	1.0946	1.0053	0.9355	0.497	0.3868	0.2809	6260	0.9598	0.9839	0.9134	0.1708	0.186	0.188	4140	0.3306	0.3195	0.3235	0.0654	0.0646	0.0653	6260	1.4267	1.4892	1.5301	1.3731	1.3419	1.2225	6260	1.0796	1.1131	0.9569	0.8659	0.6809	0.7071	6260	1.3589	1.1155	1.0288	1.0012	0.6649	0.7194	4140	0.312	0.318	0.3105	0.3074	0.2966	0.3291
6305	1.4424	1.7271	1.8366	1.1745	1.2331	0.7098	6305	0.764	0.9655	1.0466	0.5536	0.577	0.4424	6305	1.0545	1.0228	1.053	0.5659	0.5586	0.5693	4170	0.3309	0.3224	0.2728	0.2055	0.2052	0.2055	6305	1.7726	2.0969	2.0214	1.0984	0.8168	0.7828	6305	1.0913	1.0471	1.1087	0.7885	0.6205	0.6021	6305	1.0565	1.0304	1.0151	0.7615	0.8004	0.8275	4170	0.3331	0.3336	0.3378	0.2745	0.2693	0.2712	6305	1.3432	1.5609	1.45	1.0207	0.965	0.8552	6305	1.0335	1.0659	1.0724	0.5159	0.3577	0.5246	6305	1.064	1.0196	0.9898	0.4291	0.4435	0.4374	4170	0.332	0.3268	0.3102	0.146	0.1442	0.138	6305	1.8506	1.7491	1.7314	0.9591	0.5506	0.1193	6305	1.0932	1.0044	0.9351	0.4936	0.3834	0.2777	6305	0.9595	0.9833	0.9129	0.1674	0.182	0.1838	4170	0.3307	0.3195	0.3235	0.0655	0.0646	0.0655	6305	1.4264	1.4874	1.5295	1.3715	1.3405	1.2215	6305	1.0797	1.1123	0.9571	0.865	0.6799	0.7053	6305	1.3588	1.1147	1.028	0.9997	0.664	0.7179	4170	0.3118	0.3181	0.3107	0.3068	0.2965	0.3287
6350	1.4419	1.727	1.8364	1.1713	1.2297	0.7067	6350	0.7633	0.9637	1.0478	0.5505	0.574	0.4392	6350	1.0543	1.0234	1.0537	0.5628	0.555	0.566	4200	0.3305	0.3219	0.2729	0.205	0.2043	0.2045	6350	1.7714	2.0946	2.0217	1.0975	0.8159	0.7818	6350	1.0913	1.0468	1.1088	0.7878	0.6198	0.6014	6350	1.0564	1.0303	1.0148	0.7604	0.7991	0.8266	4200	0.3325	0.3334	0.3378	0.2735	0.2687	0.2703	6350	1.3425	1.5593	1.4495	1.017	0.9607	0.8521	6350	1.0326	1.0653	1.0723	0.5138	0.3558	0.5222	6350	1.063	1.0184	0.9896	0.4261	0.4404	0.4333	4200	0.3316	0.3264	0.3103	0.1447	0.1432	0.1367	6350	1.8501	1.7484	1.7306	0.9534	0.5452	0.1186	6350	1.0925	1.0036	0.9348	0.4902	0.3803	0.2744	6350	0.9581	0.9825	0.9117	0.164	0.178	0.1799	4200	0.3302	0.3191	0.3231	0.0654	0.0645	0.0653	6350	1.4257	1.4869	1.5296	1.3704	1.3392	1.22	6350	1.0789	1.1119	0.9562	0.8643	0.6803	0.7066	6350	1.3582	1.1145	1.028	0.9992	0.6635	0.7177	4200	0.3117	0.3176	0.3105	0.305	0.2961	0.3286
6396	1.4406	1.7258	1.836	1.1675	1.2261	0.703	6396	0.7634	0.9659	1.0463	0.5465	0.5704	0.4351	6396	1.0538	1.0218	1.052	0.5588	0.5515	0.5624	4230	0.3309	0.3221	0.2727	0.2038	0.2032	0.2039	6396	1.7702	2.0923	2.0202	1.0961	0.8149	0.7807	6396	1.0917	1.0472	1.1087	0.7869	0.6189	0.6009	6396	1.0559	1.0293	1.0142	0.7592	0.7982	0.8251	4230	0.3325	0.3333	0.3376	0.2728	0.268	0.2701	6396	1.3423	1.5585	1.4479	1.0133	0.9573	0.8477	6396	1.0324	1.0646	1.0716	0.5113	0.3536	0.5195	6396	1.0618	1.0179	0.9882	0.4225	0.4365	0.4294	4230	0.332	0.3261	0.3106	0.1433	0.1417	0.135	6396	1.8494	1.7474	1.7296	0.9476	0.5397	0.1178	6396	1.0923	1.0031	0.9347	0.4866	0.3768	0.2716	6396	0.9573	0.9815	0.9107	0.1604	0.1739	0.1759	4230	0.3304	0.3188	0.3233	0.0654	0.0645	0.0654	6396	1.4248	1.4854	1.5275	1.3691	1.3382	1.2182	6396	1.0787	1.1111	0.9555	0.8641	0.6796	0.7055	6396	1.3567	1.1134	1.0269	0.9979	0.663	0.7182	4230	0.312	0.3182	0.3104	0.3052	0.2961	0.3284
6441	1.4398	1.7238	1.8346	1.1642	1.2223	0.6992	6441	0.763	0.9632	1.0449	0.543	0.567	0.4317	6441	1.0528	1.0211	1.0549	0.5555	0.5482	0.5587	4260	0.3306	0.3223	0.2722	0.2029	0.2023	0.2028	6441	1.769	2.091	2.0198	1.0947	0.8138	0.78	6441	1.0911	1.0463	1.1081	0.7854	0.6181	0.6	6441	1.0548	1.0288	1.0139	0.7581	0.7966	0.8241	4260	0.3325	0.3331	0.3372	0.2721	0.2675	0.2692	6441	1.341	1.5575	1.4474	1.0089	0.9534	0.8435	6441	1.0313	1.0637	1.0709	0.5093	0.3518	0.5172	6441	1.0611	1.0169	0.9873	0.4188	0.4328	0.4257	4260	0.3314	0.3254	0.3102	0.1421	0.1402	0.1337	6441	1.8466	1.7458	1.7282	0.9417	0.5336	0.1174	6441	1.0917	1.0026	0.9337	0.4834	0.3734	0.2683	6441	0.9563	0.9803	0.9101	0.1574	0.1702	0.1725	4260	0.3297	0.3188	0.3226	0.0653	0.0644	0.0652	6441	1.423	1.4847	1.5262	1.3683	1.3366	1.2185	6441	1.0782	1.1103	0.955	0.8629	0.6786	0.7046	6441	1.3552	1.1121	1.0256	0.9969	0.6623	0.7172	4260	0.3119	0.3178	0.3103	0.3096	0.2959	0.3281
6486	1.4385	1.7237	1.8334	1.1597	1.2191	0.6955	6486	0.762	0.9633	1.0454	0.5396	0.5632	0.4277	6486	1.0524	1.0211	1.0543	0.5524	0.5452	0.5549	4290	0.33	0.322	0.2722	0.2016	0.2013	0.2018	6486	1.7675	2.0891	2.0165	1.093	0.8122	0.7784	6486	1.0902	1.0457	1.1078	0.7855	0.6177	0.5993	6486	1.0546	1.0288	1.0135	0.7571	0.7956	0.8228	4290	0.3327	0.3335	0.3377	0.2718	0.2674	0.2688	6486	1.3399	1.5564	1.4455	1.0049	0.9486	0.8398	6486	1.031	1.0639	1.07	0.5069	0.3494	0.5144	6486	1.0607	1.0164	0.9867	0.4152	0.4293	0.4221	4290	0.3314	0.3257	0.31	0.1406	0.1391	0.1325	6486	1.8462	1.7442	1.7269	0.9356	0.5277	0.1164	6486	1.0914	1.0021	0.9335	0.48	0.37	0.265	6486	0.9553	0.9797	0.9091	0.1547	0.1676	0.1689	4290	0.3297	0.3188	0.3229	0.0652	0.0643	0.0652	6486	1.4225	1.4843	1.5254	1.3665	1.3358	1.2157	6486	1.0768	1.1099	0.9547	0.862	0.6777	0.7038	6486	1.3547	1.1122	1.0262	0.9968	0.6622	0.7161	4290	0.3117	0.3177	0.3104	0.3117	0.2958	0.3283
6532	1.4382	1.722	1.8326	1.1564	1.2154	0.6924	6532	0.7612	0.9622	1.0445	0.5357	0.5594	0.424	6532	1.0515	1.0202	1.0531	0.5488	0.5415	0.5515	4320	0.3305	0.3217	0.2721	0.2007	0.2004	0.201	6532	1.7673	2.0878	2.0162	1.0922	0.8113	0.7773	6532	1.0902	1.0458	1.107	0.784	0.6171	0.5985	6532	1.0549	1.0283	1.0135	0.756	0.7948	0.8217	4320	0.3326	0.3331	0.3375	0.2712	0.2671	0.2688	6532	1.3389	1.5551	1.4444	1.0012	0.9449	0.8354	6532	1.0307	1.0625	1.0694	0.5044	0.3472	0.5118	6532	1.0604	1.0165	0.986	0.4121	0.4259	0.419	4320	0.3313	0.3256	0.3098	0.1396	0.1377	0.1312	6532	1.8434	1.7436	1.7255	0.9298	0.5221	0.1162	6532	1.0901	1.001	0.9324	0.4768	0.3664	0.2623	6532	0.9544	0.9785	0.9085	0.1519	0.1642	0.1654	4320	0.3295	0.3182	0.3225	0.0652	0.0644	0.0652	6532	1.4214	1.4827	1.5242	1.3655	1.3341	1.2162	6532	1.0759	1.1092	0.9535	0.8616	0.6771	0.7037	6532	1.3528	1.1107	1.0249	0.9953	0.6616	0.716	4320	0.3115	0.3176	0.3105	0.311	0.2961	0.3285
6577	1.4371	1.7211	1.8311	1.1524	1.2111	0.6884	6577	0.7621	0.9606	1.043	0.532	0.5557	0.4202	6577	1.0512	1.0194	1.052	0.545	0.5382	0.548	4350	0.3303	0.3214	0.272	0.1997	0.1994	0.2002	6577	1.7654	2.087	2.014	1.0908	0.8102	0.7764	6577	1.0892	1.045	1.1065	0.7831	0.6162	0.5972	6577	1.0539	1.0276	1.0124	0.7548	0.7932	0.8201	4350	0.3319	0.3327	0.3374	0.271	0.2664	0.2687	6577	1.3377	1.5543	1.4432	0.9966	0.9402	0.8308	6577	1.03	1.0618	1.0682	0.5021	0.3448	0.5098	6577	1.0593	1.0204	0.9855	0.4084	0.4222	0.4146	4350	0.3312	0.326	0.3096	0.1382	0.1364	0.13	6577	1.8432	1.7422	1.7242	0.9234	0.5161	0.1152	6577	1.0896	1.0003	0.9318	0.473	0.3634	0.259	6577	0.9535	0.9777	0.9073	0.1494	0.1614	0.1622	4350	0.3291	0.3178	0.322	0.0653	0.0643	0.0651	6577	1.4203	1.4809	1.5228	1.364	1.3324	1.2142	6577	1.0755	1.1076	0.9531	0.8607	0.6766	0.7022	6577	1.352	1.1099	1.0239	0.9935	0.6609	0.7155	4350	0.3115	0.3177	0.31	0.3069	0.296	0.3282
6622	1.436	1.7199	1.83	1.1489	1.207	0.685	6622	0.7599	0.961	1.0428	0.5284	0.5521	0.4163	6622	1.051	1.0183	1.0511	0.5418	0.5348	0.5442	4380	0.3296	0.3215	0.2719	0.199	0.1987	0.1994	6622	1.765	2.0865	2.0128	1.0896	0.8092	0.7754	6622	1.089	1.0443	1.1066	0.7823	0.6154	0.5969	6622	1.0534	1.0271	1.0117	0.7534	0.7922	0.819	4380	0.3321	0.3326	0.337	0.2706	0.2659	0.2681	6622	1.3367	1.5531	1.4428	0.9922	0.9366	0.827	6622	1.0292	1.0617	1.0678	0.4999	0.3426	0.5074	6622	1.0585	1.019	0.9846	0.405	0.4185	0.411	4380	0.3311	0.326	0.3097	0.1368	0.1352	0.1285	6622	1.8408	1.74	1.723	0.9178	0.5104	0.1151	6622	1.0889	0.9999	0.9314	0.4694	0.3598	0.2559	6622	0.9529	0.9767	0.9066	0.1471	0.1582	0.1592	4380	0.3289	0.3178	0.322	0.065	0.0643	0.0651	6622	1.4198	1.4803	1.5218	1.3626	1.3305	1.2143	6622	1.0747	1.1088	0.9532	0.86	0.6763	0.7028	6622	1.3506	1.1092	1.0234	0.993	0.6606	0.7148	4380	0.3115	0.3176	0.3103	0.3042	0.2956	0.3279
6668	1.4348	1.7185	1.8278	1.1451	1.2026	0.6814	6668	0.7602	0.9598	1.0428	0.5247	0.5482	0.4127	6668	1.0502	1.0185	1.0514	0.5382	0.5313	0.5404	4410	0.3298	0.3213	0.2718	0.1979	0.1978	0.1985	6668	1.7637	2.0855	2.012	1.0887	0.8083	0.7746	6668	1.0882	1.0437	1.1057	0.7813	0.6145	0.5962	6668	1.0526	1.0265	1.0112	0.7524	0.7912	0.818	4410	0.3317	0.3322	0.3369	0.27	0.2657	0.2674	6668	1.336	1.5516	1.4412	0.989	0.9327	0.8239	6668	1.0285	1.0615	1.067	0.4979	0.3405	0.5044	6668	1.0576	1.0174	0.984	0.4016	0.4148	0.4071	4410	0.3307	0.3257	0.3094	0.1355	0.1338	0.1275	6668	1.8391	1.7383	1.7212	0.9116	0.5044	0.1149	6668	1.0881	0.9995	0.9306	0.466	0.3564	0.2525	6668	0.9519	0.9757	0.9056	0.1447	0.1553	0.1562	4410	0.3288	0.3179	0.3219	0.0651	0.0642	0.065	6668	1.4183	1.4792	1.5204	1.3611	1.3292	1.2122	6668	1.0742	1.1068	0.9516	0.8592	0.675	0.7016	6668	1.3504	1.1091	1.0232	0.9926	0.6601	0.714	4410	0.3112	0.3174	0.3101	0.3045	0.2955	0.3281
6713	1.4344	1.7184	1.8272	1.1416	1.1994	0.6781	6713	0.7594	0.9592	1.0415	0.521	0.5447	0.4089	6713	1.0502	1.0179	1.0498	0.5343	0.5277	0.5369	4440	0.3299	0.321	0.2718	0.1967	0.1967	0.1976	6713	1.7633	2.0841	2.0094	1.0883	0.8083	0.7741	6713	1.0885	1.0438	1.1056	0.7801	0.6138	0.5954	6713	1.0525	1.026	1.0106	0.751	0.7898	0.8167	4440	0.3321	0.3323	0.3368	0.2695	0.265	0.2669	6713	1.336	1.5506	1.4412	0.9856	0.929	0.819	6713	1.0278	1.0603	1.067	0.4956	0.3383	0.5019	6713	1.057	1.0156	0.9834	0.3984	0.4112	0.4033	4440	0.3305	0.3254	0.3091	0.1343	0.1327	0.1263	6713	1.8375	1.7366	1.7195	0.9059	0.4988	0.1145	6713	1.0878	0.9982	0.9304	0.4626	0.3531	0.2496	6713	0.9514	0.9746	0.9051	0.1426	0.1528	0.1535	4440	0.3287	0.3174	0.3215	0.0652	0.0642	0.0651	6713	1.4181	1.4786	1.5234	1.3599	1.3285	1.2099	6713	1.0733	1.1065	0.9517	0.8588	0.6748	0.7014	6713	1.3495	1.1077	1.022	0.9908	0.6595	0.7135	4440	0.3115	0.3173	0.3098	0.3054	0.2959	0.328
6759	1.4338	1.7174	1.8263	1.1378	1.1959	0.6746	6759	0.7602	0.9589	1.0412	0.5172	0.5413	0.4051	6759	1.0496	1.018	1.0494	0.5309	0.5247	0.5333	4470	0.3296	0.3211	0.2715	0.1961	0.1958	0.1968	6759	1.7625	2.082	2.0098	1.0865	0.807	0.7731	6759	1.0876	1.0426	1.1049	0.7792	0.6127	0.5948	6759	1.0521	1.0263	1.0106	0.7502	0.789	0.8158	4470	0.3317	0.3321	0.3368	0.2692	0.2648	0.2659	6759	1.3356	1.5492	1.4405	0.9813	0.9251	0.8164	6759	1.0275	1.0597	1.0657	0.4932	0.3361	0.4996	6759	1.056	1.0134	0.9828	0.3948	0.4075	0.3999	4470	0.3308	0.3253	0.3092	0.133	0.1312	0.125	6759	1.837	1.7356	1.7183	0.9003	0.4934	0.1146	6759	1.0865	0.9975	0.9294	0.4592	0.3498	0.2466	6759	0.9505	0.9737	0.9042	0.1408	0.1508	0.1512	4470	0.3286	0.3171	0.3212	0.0652	0.0642	0.0651	6759	1.4178	1.4776	1.5187	1.3587	1.3277	1.2102	6759	1.0731	1.1056	0.9508	0.8574	0.6747	0.7003	6759	1.3486	1.107	1.0211	0.9906	0.6595	0.7135	4470	0.311	0.3173	0.3098	0.3058	0.2952	0.3276
6804	1.4325	1.714	1.8239	1.1337	1.1917	0.6706	6804	0.7588	0.9582	1.0406	0.5136	0.5374	0.4015	6804	1.0485	1.0162	1.0481	0.5274	0.5209	0.5294	4500	0.3293	0.3207	0.2717	0.1948	0.1946	0.1959	6804	1.7619	2.0795	2.008	1.0847	0.8052	0.7716	6804	1.0872	1.043	1.1042	0.7785	0.6122	0.5942	6804	1.0516	1.025	1.01	0.7495	0.7877	0.8146	4500	0.3317	0.3318	0.3368	0.2689	0.2643	0.2653	6804	1.3333	1.5486	1.4391	0.9767	0.9208	0.8104	6804	1.0268	1.0595	1.0654	0.4908	0.3339	0.4974	6804	1.0556	1.0125	0.9812	0.3914	0.4039	0.3959	4500	0.3302	0.3246	0.3088	0.1315	0.1299	0.1237	6804	1.8348	1.7354	1.7176	0.894	0.4874	0.1138	6804	1.0858	0.9971	0.9292	0.4556	0.3463	0.2434	6804	0.9494	0.973	0.904	0.139	0.1486	0.1486	4500	0.328	0.317	0.3213	0.065	0.0641	0.0651	6804	1.4163	1.4763	1.5178	1.3574	1.3258	1.2083	6804	1.0723	1.1053	0.9498	0.8573	0.6737	0.7001	6804	1.3467	1.1058	1.0203	0.9893	0.6586	0.7121	4500	0.3107	0.3172	0.3097	0.3058	0.2951	0.3275
6849	1.4317	1.7137	1.8224	1.1302	1.1886	0.6671	6849	0.7587	0.9576	1.041	0.5098	0.5334	0.3976	6849	1.0476	1.0152	1.047	0.5237	0.5176	0.526	4530	0.3291	0.3207	0.2714	0.1938	0.1939	0.1952	6849	1.7592	2.0785	2.0059	1.0832	0.8039	0.7703	6849	1.0876	1.042	1.1042	0.7771	0.6109	0.5929	6849	1.0511	1.0248	1.0094	0.7478	0.7866	0.8134	4530	0.3315	0.3318	0.3368	0.2684	0.2638	0.2647	6849	1.3329	1.5468	1.4379	0.9722	0.9165	0.8066	6849	1.0262	1.0587	1.0659	0.4884	0.3317	0.495	6849	1.0548	1.0121	0.9807	0.3877	0.4004	0.3921	4530	0.33	0.3247	0.3088	0.1302	0.1287	0.1222	6849	1.8342	1.7328	1.7154	0.8877	0.4815	0.1137	6849	1.0855	0.9968	0.9285	0.4523	0.3432	0.2404	6849	0.9485	0.9722	0.9028	0.1376	0.1467	0.1464	4530	0.328	0.3168	0.3206	0.0649	0.0638	0.065	6849	1.4147	1.4751	1.5158	1.3557	1.3247	1.2078	6849	1.0716	1.1047	0.9498	0.8566	0.6722	0.6996	6849	1.3465	1.106	1.0201	0.9882	0.6584	0.7112	4530	0.3109	0.317	0.3095	0.3054	0.2951	0.3272
6895	1.4308	1.7128	1.823	1.1265	1.1847	0.6638	6895	0.7575	0.9568	1.0394	0.506	0.5298	0.3939	6895	1.0471	1.0151	1.0473	0.5203	0.5141	0.5226	4560	0.3288	0.3205	0.2709	0.1929	0.193	0.1941	6895	1.7589	2.078	2.0052	1.0823	0.8033	0.7692	6895	1.0865	1.0421	1.1036	0.7764	0.6103	0.5922	6895	1.0509	1.0244	1.009	0.7466	0.7857	0.8121	4560	0.331	0.3317	0.3363	0.2676	0.2637	0.2642	6895	1.3316	1.5467	1.4376	0.9685	0.9128	0.8029	6895	1.026	1.0581	1.0643	0.4862	0.3299	0.4921	6895	1.0541	1.0105	0.9798	0.384	0.3971	0.3882	4560	0.3298	0.3245	0.3086	0.1289	0.1273	0.1206	6895	1.8322	1.7325	1.7152	0.8825	0.4764	0.1137	6895	1.0845	0.9962	0.928	0.4487	0.3397	0.237	6895	0.948	0.9714	0.902	0.1362	0.1446	0.1444	4560	0.3279	0.3166	0.3208	0.0649	0.064	0.0652	6895	1.4147	1.4744	1.5189	1.3546	1.3239	1.2063	6895	1.071	1.1031	0.9494	0.8558	0.6708	0.6986	6895	1.345	1.1045	1.0189	0.9872	0.6574	0.7109	4560	0.3107	0.3169	0.3095	0.3052	0.2949	0.3274
6940	1.4302	1.7113	1.8212	1.1229	1.1816	0.6604	6940	0.7574	0.9557	1.039	0.5023	0.5261	0.3899	6940	1.0468	1.0145	1.0471	0.517	0.5109	0.5189	4590	0.3288	0.3201	0.2711	0.1921	0.1922	0.1933	6940	1.7577	2.0762	2.0045	1.0812	0.8024	0.7684	6940	1.0858	1.0418	1.1034	0.7751	0.6095	0.5916	6940	1.0506	1.0243	1.0088	0.7456	0.7844	0.8112	4590	0.3314	0.3322	0.3364	0.2673	0.2629	0.265	6940	1.3304	1.5455	1.4353	0.9643	0.9091	0.7984	6940	1.0251	1.0574	1.0634	0.4843	0.3274	0.4892	6940	1.0536	1.0103	0.9797	0.3804	0.3939	0.3846	4590	0.33	0.3246	0.3085	0.1277	0.1261	0.1193	6940	1.83	1.7305	1.7137	0.8761	0.4702	0.1131	6940	1.0843	0.9955	0.9274	0.4453	0.3362	0.2339	6940	0.9472	0.9704	0.901	0.1348	0.1431	0.1427	4590	0.3276	0.3166	0.3208	0.065	0.064	0.065	6940	1.4131	1.4731	1.5136	1.3536	1.3219	1.2049	6940	1.0704	1.1029	0.949	0.8556	0.6704	0.6972	6940	1.3438	1.104	1.0186	0.9867	0.6572	0.7109	4590	0.3108	0.3173	0.3094	0.3055	0.2948	0.3273
6985	1.4286	1.7089	1.8191	1.1196	1.1772	0.6566	6985	0.7561	0.9559	1.0377	0.4986	0.5225	0.3863	6985	1.0457	1.0134	1.0448	0.5131	0.5074	0.5152	4620	0.3285	0.32	0.2707	0.1911	0.191	0.1922	6985	1.7566	2.0735	2.0016	1.0799	0.8011	0.7673	6985	1.0856	1.0409	1.103	0.7742	0.6085	0.5907	6985	1.0497	1.0239	1.0083	0.7446	0.7834	0.8099	4620	0.3309	0.3317	0.3363	0.267	0.2624	0.2645	6985	1.3292	1.5437	1.4344	0.9606	0.9046	0.7946	6985	1.0246	1.0567	1.0635	0.4819	0.3252	0.4872	6985	1.0527	1.0095	0.9782	0.3769	0.3917	0.3809	4620	0.3297	0.3245	0.3086	0.1262	0.1246	0.1178	6985	1.8289	1.7283	1.7116	0.87	0.4647	0.1131	6985	1.0831	0.9951	0.9268	0.442	0.333	0.2311	6985	0.9464	0.9698	0.9002	0.1335	0.1413	0.1409	4620	0.3273	0.3164	0.32	0.0648	0.0639	0.0649	6985	1.4125	1.4722	1.5139	1.3529	1.3203	1.2041	6985	1.0697	1.1026	0.9486	0.8544	0.6699	0.6977	6985	1.3427	1.1027	1.018	0.9855	0.6569	0.7101	4620	0.3106	0.3165	0.3094	0.3057	0.2951	0.3271
7031	1.4281	1.7082	1.8187	1.116	1.1735	0.6531	7031	0.7568	0.9548	1.0375	0.4949	0.5187	0.3821	7031	1.0451	1.0133	1.0456	0.5096	0.5042	0.5116	4650	0.3281	0.3199	0.2709	0.1901	0.1903	0.1912	7031	1.7561	2.0738	2.0012	1.0787	0.7998	0.7662	7031	1.0856	1.0408	1.1025	0.7733	0.6078	0.59	7031	1.0498	1.0235	1.0079	0.7431	0.782	0.8085	4650	0.3312	0.3318	0.3362	0.2663	0.2623	0.2639	7031	1.3285	1.5432	1.4332	0.9565	0.9007	0.7904	7031	1.0243	1.0565	1.0632	0.4796	0.3231	0.4857	7031	1.0518	1.009	0.9783	0.3737	0.3901	0.377	4650	0.3293	0.3237	0.3082	0.125	0.1234	0.1166	7031	1.8268	1.7282	1.7104	0.8649	0.459	0.1135	7031	1.083	0.9941	0.9262	0.4383	0.3298	0.2276	7031	0.9446	0.9697	0.8991	0.1324	0.1401	0.1395	4650	0.327	0.316	0.3203	0.0648	0.064	0.0648	7031	1.4113	1.4708	1.5162	1.3514	1.3197	1.2032	7031	1.0695	1.1022	0.9479	0.8539	0.6689	0.6961	7031	1.3422	1.1022	1.0175	0.9844	0.656	0.7087	4650	0.3105	0.3166	0.3091	0.3047	0.2943	0.3269
7076	1.4271	1.7074	1.8175	1.1122	1.1702	0.6498	7076	0.7561	0.9545	1.0372	0.4914	0.515	0.3788	7076	1.0454	1.0127	1.0442	0.506	0.5004	0.5078	4680	0.3282	0.3196	0.2707	0.1892	0.1892	0.1904	7076	1.7543	2.0707	1.9979	1.0771	0.7994	0.7654	7076	1.0841	1.0407	1.1022	0.7725	0.6069	0.5895	7076	1.0489	1.0227	1.0072	0.7423	0.781	0.807	4680	0.3311	0.3318	0.3363	0.2657	0.2615	0.2633	7076	1.328	1.541	1.4322	0.9522	0.8968	0.7861	7076	1.0237	1.0561	1.0621	0.4779	0.321	0.4826	7076	1.0506	1.0087	0.978	0.3699	0.3862	0.3733	4680	0.3292	0.3234	0.308	0.1236	0.122	0.1154	7076	1.8254	1.7246	1.7085	0.8582	0.453	0.1123	7076	1.0818	0.9935	0.9258	0.435	0.3265	0.225	7076	0.9446	0.9698	0.8985	0.1315	0.1388	0.1379	4680	0.3268	0.3158	0.32	0.0649	0.0639	0.0647	7076	1.4097	1.4685	1.5099	1.3492	1.317	1.2012	7076	1.0684	1.1033	0.9471	0.8533	0.6691	0.6956	7076	1.3411	1.1023	1.0168	0.9838	0.6556	0.7083	4680	0.3103	0.3167	0.3094	0.305	0.2948	0.3268
7121	1.4257	1.7058	1.8151	1.1083	1.1658	0.6456	7121	0.7555	0.9529	1.0372	0.4876	0.5113	0.3751	7121	1.0443	1.0123	1.0448	0.5026	0.4974	0.5042	4710	0.3279	0.3195	0.2706	0.1881	0.188	0.1894	7121	1.7532	2.0706	1.9981	1.0756	0.7981	0.7642	7121	1.0845	1.0401	1.1012	0.7712	0.6062	0.5889	7121	1.0486	1.0226	1.0071	0.7411	0.7799	0.8064	4710	0.3304	0.3316	0.336	0.2654	0.2609	0.2628	7121	1.3267	1.54	1.4317	0.9486	0.8919	0.7803	7121	1.0229	1.055	1.0621	0.4755	0.3188	0.4804	7121	1.05	1.0082	0.9765	0.3666	0.3819	0.3698	4710	0.329	0.3237	0.3082	0.1222	0.1206	0.1139	7121	1.8232	1.7236	1.7077	0.8526	0.4474	0.1126	7121	1.0812	0.9929	0.925	0.4313	0.3229	0.2217	7121	0.9433	0.9695	0.898	0.1307	0.138	0.1371	4710	0.3264	0.3154	0.3197	0.0647	0.0638	0.0646	7121	1.4097	1.4686	1.512	1.3487	1.3162	1.2	7121	1.0684	1.1005	0.9465	0.852	0.6682	0.6957	7121	1.3407	1.1006	1.0157	0.9828	0.6555	0.708	4710	0.3105	0.3165	0.3088	0.3051	0.2946	0.3264
7167	1.4255	1.7053	1.816	1.1051	1.1622	0.6423	7167	0.755	0.9525	1.0354	0.4838	0.5075	0.3712	7167	1.0438	1.0109	1.0445	0.499	0.4937	0.5008	4740	0.328	0.3195	0.2704	0.1872	0.1873	0.1883	7167	1.7519	2.0696	1.9967	1.0745	0.7969	0.763	7167	1.084	1.0395	1.1014	0.7699	0.6054	0.5876	7167	1.0483	1.0228	1.0065	0.74	0.7789	0.805	4740	0.3307	0.3317	0.3359	0.265	0.2608	0.2626	7167	1.3259	1.5392	1.43	0.9447	0.8882	0.7783	7167	1.0224	1.0545	1.0618	0.473	0.3168	0.4782	7167	1.0496	1.0067	0.9765	0.363	0.3779	0.3659	4740	0.329	0.3237	0.3081	0.1209	0.1197	0.1125	7167	1.821	1.7225	1.7064	0.8465	0.4416	0.112	7167	1.0809	0.9929	0.9249	0.4282	0.32	0.2186	7167	0.9426	0.9676	0.8968	0.1296	0.1372	0.1355	4740	0.3265	0.3154	0.3197	0.0648	0.064	0.0647	7167	1.4083	1.4672	1.5086	1.3472	1.3145	1.1994	7167	1.0678	1.1006	0.9459	0.8514	0.6689	0.6951	7167	1.3392	1.0999	1.0158	0.9823	0.6548	0.708	4740	0.3105	0.3162	0.3092	0.3026	0.2946	0.3267
7212	1.4241	1.7036	1.8133	1.1011	1.1585	0.6388	7212	0.7537	0.9527	1.0343	0.4799	0.5043	0.3677	7212	1.0425	1.0104	1.0447	0.4959	0.4907	0.4969	4770	0.3278	0.3192	0.2704	0.1864	0.1867	0.1875	7212	1.7507	2.0675	1.9948	1.0736	0.7959	0.7623	7212	1.0836	1.0389	1.1009	0.7687	0.6046	0.5869	7212	1.0476	1.0217	1.0059	0.7389	0.7778	0.8039	4770	0.3303	0.3313	0.3358	0.2649	0.2601	0.2623	7212	1.3254	1.539	1.4296	0.9401	0.8844	0.7736	7212	1.0218	1.0542	1.0599	0.4708	0.3145	0.4752	7212	1.0488	1.0054	0.9755	0.3597	0.3762	0.362	4770	0.3287	0.3233	0.3077	0.1196	0.1182	0.1114	7212	1.8203	1.7214	1.7054	0.841	0.4358	0.1122	7212	1.08	0.9922	0.9242	0.4246	0.3164	0.2154	7212	0.9414	0.9685	0.8963	0.1289	0.1356	0.1346	4770	0.3263	0.3153	0.3194	0.0649	0.0638	0.0647	7212	1.4075	1.4664	1.5076	1.3453	1.3131	1.1973	7212	1.0671	1.0993	0.9448	0.8505	0.6672	0.6941	7212	1.3377	1.0997	1.0148	0.981	0.6537	0.7062	4770	0.3103	0.3165	0.3094	0.3027	0.294	0.3266
7257	1.4237	1.7028	1.813	1.0982	1.1551	0.6352	7257	0.7545	0.9513	1.0331	0.4763	0.5001	0.3636	7257	1.0424	1.0099	1.0439	0.492	0.487	0.4935	4800	0.3278	0.319	0.2704	0.1853	0.1855	0.1867	7257	1.7507	2.0674	1.9944	1.0721	0.7951	0.7613	7257	1.0833	1.039	1.1007	0.7673	0.6042	0.5865	7257	1.0472	1.0212	1.0062	0.7381	0.7766	0.8029	4800	0.3303	0.331	0.336	0.2645	0.2596	0.2621	7257	1.3243	1.5364	1.4288	0.937	0.8811	0.7695	7257	1.0215	1.0539	1.0597	0.4687	0.3124	0.4726	7257	1.0481	1.0045	0.9748	0.3564	0.3718	0.3586	4800	0.3286	0.323	0.3077	0.1181	0.1169	0.1104	7257	1.8194	1.7206	1.7041	0.8353	0.4302	0.1119	7257	1.0798	0.9916	0.924	0.4211	0.3137	0.2125	7257	0.941	0.9682	0.8954	0.1288	0.1352	0.1338	4800	0.3259	0.3151	0.319	0.0647	0.0638	0.0647	7257	1.4063	1.4649	1.5068	1.3445	1.3123	1.197	7257	1.0666	1.099	0.9448	0.8505	0.6666	0.6933	7257	1.3372	1.0996	1.0141	0.9799	0.6541	0.7067	4800	0.3101	0.3166	0.309	0.3049	0.2943	0.3263
																					4830	0.3273	0.3186	0.2701	0.1845	0.1846	0.186																						4830	0.3303	0.331	0.3359	0.2638	0.2594	0.2617																						4830	0.3284	0.3225	0.3079	0.1172	0.1155	0.1093																						4830	0.3258	0.3148	0.3188	0.0645	0.0638	0.0647																						4830	0.31	0.3162	0.3089	0.3094	0.2939	0.3265
																					4860	0.3273	0.3186	0.2702	0.1837	0.1837	0.1848																						4860	0.3299	0.3307	0.3354	0.2636	0.2591	0.2609																						4860	0.3283	0.3227	0.308	0.1159	0.1145	0.1079																						4860	0.3256	0.3146	0.3187	0.0647	0.0638	0.0647																						4860	0.3099	0.316	0.3084	0.309	0.2938	0.3263
																					4890	0.327	0.3186	0.2702	0.1826	0.1828	0.184																						4890	0.33	0.3306	0.3349	0.263	0.2585	0.2601																						4890	0.3281	0.3235	0.3075	0.1144	0.1133	0.1067																						4890	0.3256	0.3146	0.3186	0.0647	0.0638	0.0646																						4890	0.3099	0.3163	0.3088	0.3038	0.2937	0.3261
																					4920	0.3267	0.3182	0.27	0.1817	0.1818	0.1829																						4920	0.3297	0.3305	0.3351	0.2626	0.258	0.2593																						4920	0.3281	0.3227	0.3073	0.1132	0.112	0.1053																						4920	0.3253	0.3141	0.3185	0.0645	0.0636	0.0647																						4920	0.3096	0.3159	0.3085	0.3028	0.2937	0.3263
																					4950	0.3265	0.318	0.2694	0.1807	0.1809	0.1823																						4950	0.3301	0.3302	0.3351	0.2622	0.2577	0.2587																						4950	0.3279	0.3224	0.307	0.1119	0.1105	0.1043																						4950	0.3251	0.3141	0.3184	0.0647	0.0638	0.0645																						4950	0.3096	0.3159	0.3083	0.3035	0.2935	0.3261
																					4980	0.3262	0.3183	0.2691	0.18	0.18	0.1815																						4980	0.3295	0.3306	0.3354	0.2618	0.2571	0.2583																						4980	0.3278	0.3218	0.307	0.1107	0.1092	0.1028																						4980	0.3249	0.3138	0.318	0.0648	0.0637	0.0646																						4980	0.3094	0.3159	0.3081	0.3039	0.2932	0.326
																					5010	0.3262	0.3176	0.2693	0.179	0.179	0.1807																						5010	0.3296	0.3302	0.3349	0.2613	0.2567	0.2583																						5010	0.3279	0.3223	0.3068	0.1096	0.1076	0.1015																						5010	0.3242	0.3135	0.3176	0.0647	0.0638	0.0646																						5010	0.3093	0.3157	0.3081	0.3043	0.2932	0.3259
																					5040	0.326	0.317	0.269	0.1779	0.178	0.18																						5040	0.3294	0.3301	0.3348	0.2609	0.2562	0.2585																						5040	0.3275	0.3218	0.3068	0.1082	0.1061	0.1																						5040	0.3241	0.3132	0.3171	0.0645	0.0637	0.0648																						5040	0.3091	0.3154	0.3079	0.304	0.2932	0.3253
																					5070	0.3263	0.3176	0.2695	0.1771	0.1772	0.1795																						5070	0.3295	0.3306	0.3345	0.2604	0.2559	0.2583																						5070	0.3276	0.3211	0.3067	0.1072	0.1052	0.0988																						5070	0.3243	0.3135	0.3172	0.0647	0.0639	0.065																						5070	0.3093	0.3156	0.3081	0.3042	0.2931	0.3258
																					5100	0.3259	0.3175	0.2689	0.1761	0.1762	0.1784																						5100	0.3293	0.33	0.3345	0.26	0.2552	0.2576																						5100	0.3272	0.3213	0.3066	0.1059	0.1037	0.0974																						5100	0.3238	0.3131	0.317	0.0643	0.0637	0.0647																						5100	0.3092	0.3157	0.3083	0.3042	0.2929	0.3252
																					5130	0.3257	0.317	0.2684	0.1751	0.1753	0.1778																						5130	0.3291	0.3299	0.3344	0.2597	0.2549	0.2569																						5130	0.3268	0.3214	0.3062	0.1046	0.1024	0.0963																						5130	0.3235	0.3125	0.317	0.0644	0.0634	0.0645																						5130	0.3091	0.3152	0.3081	0.3026	0.2928	0.3254
																					5160	0.3254	0.3171	0.2689	0.1741	0.1746	0.1771																						5160	0.329	0.3294	0.3342	0.2592	0.2545	0.2566																						5160	0.327	0.3215	0.3065	0.1037	0.1011	0.095																						5160	0.3233	0.313	0.3167	0.0645	0.0636	0.0644																						5160	0.3091	0.3153	0.3078	0.3036	0.293	0.3251
																					5190	0.3254	0.3168	0.2688	0.1734	0.1736	0.1761																						5190	0.3292	0.3295	0.3342	0.2589	0.2543	0.256																						5190	0.3268	0.3213	0.3061	0.1022	0.0998	0.0939																						5190	0.3232	0.3126	0.3166	0.0645	0.0635	0.0644																						5190	0.3088	0.315	0.3079	0.3019	0.2925	0.3249
																					5220	0.3253	0.3166	0.2684	0.1722	0.1726	0.1751																						5220	0.3284	0.3293	0.3341	0.2583	0.2534	0.2559																						5220	0.3267	0.321	0.3055	0.101	0.0986	0.0929																						5220	0.3229	0.3123	0.3163	0.0644	0.0635	0.0644																						5220	0.3087	0.3148	0.3077	0.3001	0.2924	0.3248
																					5250	0.3249	0.3163	0.2682	0.1714	0.1717	0.1743																						5250	0.3285	0.329	0.3341	0.2578	0.2532	0.2552																						5250	0.3263	0.3206	0.3055	0.0998	0.0973	0.0919																						5250	0.3227	0.3119	0.3159	0.0643	0.0634	0.0643																						5250	0.309	0.3149	0.3076	0.3014	0.2926	0.3251
																					5280	0.3247	0.3166	0.2684	0.1703	0.1709	0.1736																						5280	0.3289	0.3289	0.3339	0.2574	0.253	0.2549																						5280	0.3263	0.3206	0.3059	0.0986	0.0961	0.0907																						5280	0.3228	0.3116	0.316	0.0644	0.0634	0.0643																						5280	0.309	0.315	0.3074	0.3042	0.292	0.325
																					5310	0.3245	0.316	0.268	0.1693	0.17	0.1732																						5310	0.3287	0.3288	0.3334	0.2566	0.2522	0.2545																						5310	0.326	0.3208	0.3053	0.0974	0.0948	0.0895																						5310	0.3223	0.3113	0.3157	0.0642	0.0637	0.0643																						5310	0.3086	0.3149	0.3075	0.3079	0.292	0.3243
																					5340	0.3245	0.3159	0.268	0.1686	0.1691	0.1726																						5340	0.3285	0.3291	0.3335	0.2558	0.2519	0.2533																						5340	0.326	0.3205	0.3047	0.0963	0.0938	0.0884																						5340	0.3219	0.3111	0.3155	0.0642	0.0635	0.0643																						5340	0.3083	0.3149	0.3074	0.3063	0.2921	0.3244
																					5370	0.324	0.3156	0.2678	0.1674	0.168	0.172																						5370	0.3285	0.3291	0.3334	0.2557	0.2513	0.2524																						5370	0.3259	0.3202	0.3048	0.0949	0.0922	0.0872																						5370	0.3219	0.3111	0.3151	0.0641	0.0634	0.0641																						5370	0.3083	0.3144	0.3072	0.3017	0.292	0.3243
																					5400	0.3238	0.3155	0.2675	0.1666	0.167	0.1711																						5400	0.3287	0.3291	0.3335	0.2553	0.2511	0.2519																						5400	0.3256	0.32	0.3047	0.0937	0.0911	0.0861																						5400	0.322	0.3111	0.3149	0.0641	0.0633	0.0643																						5400	0.3082	0.3146	0.3073	0.3007	0.2919	0.3241
