# Supplementary material for: D-helix influences dimerization of the ATP-binding cassette (ABC) transporter associated with antigen processing 1 (TAP1) nucleotide-binding domain
Source: PLoS One. 2017 May 23;12(5):e0178238. doi: 10.1371/journal.pone.0178238 (PMC5441636; doi:10.1371/journal.pone.0178238)
Supplement: S4 File — (TXT) [file pone.0178238.s004.txt]

Elution Vol	H1 LPDNDA	H1 Cterm	H1 L595F/Q596R	H1 R515H/D517N	H1 H702Q	H1 L628F	H1 S623D	H1 LPDA	H1 LP	H1 LPDN	H1 NGSN	H1 SN	R1 NS	R1 GNNS	R1 RH LP	R1	R1DA	R1DN	H1
	ATP	ATP	ATP	ATP	ATP	ATP	ATP	ATP	ATP	ATP	ATP	ATP	ATP	ATP	ATP	ATP	ATP	ATP	ATP
mL	A280	A280	A280	A280	A280	A280	A280	A280	A280	A280	A280	A280	A280	A280	A280	A280	A280	A280	A280
0	-19.7157	-6.2346	-2.5356	6.0122	0.1664	-4.5982	113.306	-10.192	-0.138	-8.4315	3.1034	41.5265	0.3728	7.3891	74.3693	64.54511	-6.90522	38.571	240.87079
0.003	-18.498	-6.50755	-1.84023	6.68648	-0.4153	-4.88054	123.32263	-10.15141	0.47531	-7.97876	2.8604	40.95963	0.50303	7.61913	59.61637	64.40806	-6.89259	33.669	240.73778
0.007	-17.283	-6.7805	-1.14362	7.23943	-1.0776	-5.67512	133.33928	-10.11285	1.08862	-7.60302	2.61816	40.56976	0.63326	7.84917	59.22463	64.26951	-7.51075	33.924	240.60478
0.01	-16.0653	-7.05343	-0.44833	7.79455	-1.73991	-6.47028	143.35729	-10.07604	1.70193	-7.22727	2.37469	40.17989	0.75958	8.0771	58.8306	64.08277	-8.13006	34.179	240.47177
0.013	-17.2371	-6.54862	-0.67195	7.23989	-2.02133	-5.87984	154.37713	-11.69874	1.40672	-6.70434	2.94711	39.91112	0.03157	7.52628	58.82021	62.47135	-8.4874	33.345	240.90521
0.016	-18.4845	-5.99713	-0.93998	6.58666	-2.26573	-5.16623	165.46572	-13.44583	1.06283	-6.16756	3.56362	39.65052	-0.75754	6.92953	58.84812	60.85993	-8.8321	32.481	241.49238
0.02	-19.7319	-5.44568	-1.20802	5.93202	-2.50939	-4.45272	176.55427	-15.19259	0.71894	-5.63077	4.18165	39.39143	-1.5456	6.33067	58.87602	59.2982	-9.1768	31.616	242.07835
0.023	-19.4646	-6.43869	-1.02788	7.47394	-2.25963	-4.26369	185.19615	-14.85993	0.54697	-6.49304	3.98161	39.09046	-0.97287	5.79289	58.75301	59.80271	-8.55404	31.034	242.26387
0.026	-19.0272	-7.65015	-0.7883	9.39585	-1.91818	-4.16514	193.46367	-14.20211	0.39782	-7.61562	3.6658	38.78295	-0.19774	5.26296	58.60229	60.30873	-7.86924	30.461	242.14372
0.029	-18.5925	-8.86168	-0.54958	11.32147	-1.57738	-4.0666	201.7311	-13.54177	0.24868	-8.73469	3.34999	38.47545	0.5792	4.73263	58.45158	60.80722	-7.18443	29.889	242.02305
0.033	-18.2955	-8.53268	-0.94673	10.06541	-1.70712	-4.3238	207.58053	-13.18285	0.20591	-8.52113	3.58665	38.09879	0.49172	4.7665	58.20206	60.75902	-6.83858	30.663	241.9344
0.036	-18.0255	-7.83702	-1.487	7.92379	-1.97325	-4.67871	212.82394	-12.90344	0.18862	-7.92599	3.9527	37.70292	0.19294	4.93413	57.92624	60.71234	-6.51916	31.502	241.90368
0.039	-17.7555	-7.14136	-2.02728	5.78486	-2.23938	-5.03438	218.06735	-12.62135	0.17133	-7.33085	4.3182	37.30705	-0.10765	5.10308	57.65042	60.66264	-6.19974	32.34	241.87323
0.042	-17.553	-6.83842	-2.05896	5.05381	-2.10239	-5.24527	219.99305	-12.69506	0.25509	-6.94884	3.78188	37.43499	-0.10669	5.66573	56.97898	59.17772	-6.24915	31.248	241.88076
0.046	-17.3694	-6.67116	-1.91934	4.88452	-1.80071	-5.39875	220.70393	-12.90237	0.37421	-6.6571	2.93208	37.77045	0.00416	6.36767	56.14036	57.6913	-6.33187	30.044	242.15155
0.049	-17.1885	-6.50599	-1.77973	4.71279	-1.49662	-5.55222	221.41462	-13.10968	0.49372	-6.36209	2.08126	38.10592	0.11502	7.06961	55.30333	56.20488	-6.41345	28.841	242.42235
0.052	-17.1399	-6.66056	-1.87763	5.00142	-0.94976	-5.55192	219.12338	-13.165	1.17995	-6.32616	1.72174	38.07725	-0.01097	7.32149	54.91974	57.03017	-6.52261	29.462	242.69315
0.055	-17.1534	-6.97143	-2.08842	5.5351	-0.26146	-5.46784	215.31292	-13.14041	2.13525	-6.43092	1.59746	37.85061	-0.25523	7.35585	54.79693	57.87654	-6.63406	30.207	242.84367
0.059	-17.1669	-7.28343	-2.29918	6.06878	0.42448	-5.38289	211.50245	-13.1136	3.09055	-6.53505	1.47317	37.62397	-0.49949	7.39022	54.67182	58.72291	-6.74551	30.953	242.98222
0.062	-17.0589	-7.31656	-2.50305	6.24189	0.10203	-4.92853	204.88258	-12.51002	2.93194	-6.69025	1.61918	37.35489	-0.67058	7.387	54.32	57.05878	-6.85697	30.209	243.12005
0.065	-16.878	-7.16695	-2.70271	6.15233	-0.98046	-4.20471	196.35768	-11.50562	2.0644	-6.88541	1.94304	37.05338	-0.79541	7.35706	53.79365	55.34495	-6.96727	29.349	243.14032
0.068	-16.6944	-7.01841	-2.90378	6.05906	-2.06233	-3.48128	187.8339	-10.50009	1.19499	-7.07796	2.26566	36.75187	-0.91844	7.329	53.26731	53.63113	-7.07757	28.489	243.10675
0.072	-16.9617	-6.81527	-2.80916	6.2331	-2.69648	-3.09564	177.86791	-10.50613	0.8568	-6.34095	2.20533	36.31976	-1.0364	7.24644	52.85668	52.72301	-6.50193	28.679	243.0729
0.075	-17.5773	-6.56752	-2.46707	6.65872	-2.8869	-3.03236	166.61424	-11.43024	0.96567	-4.68858	1.81501	35.76216	-1.14725	7.11949	52.56008	51.83899	-5.8401	28.962	243.25571
0.078	-18.1929	-6.31977	-2.12639	7.08434	-3.07705	-2.97048	155.36197	-12.35578	1.07528	-3.03622	1.42468	35.20456	-1.25991	6.99254	52.26325	50.95647	-5.17828	29.245	243.68591
0.081	-19.0731	-6.03183	-1.89083	6.8111	-3.34501	-2.94477	144.42933	-12.59644	1.20237	-2.67308	1.55195	34.87125	-0.94109	6.9865	51.8687	50.99261	-4.58195	28.609	244.11731
0.085	-20.2314	-5.69519	-1.77074	5.66157	-3.71083	-2.96459	133.87534	-12.02339	1.3485	-3.9672	2.26319	34.81833	-0.12043	7.11765	51.34726	51.06942	-3.99481	27.88	244.36942
0.088	-21.387	-5.36066	-1.65131	4.51125	-4.07666	-2.9844	123.32135	-11.45063	1.49497	-5.26441	2.97443	34.76543	0.69843	7.2488	50.82452	51.14472	-3.40767	27.152	244.07343
0.091	-22.0107	-5.25253	-1.61219	3.76342	-4.36129	-2.96774	112.84466	-10.70563	1.31734	-5.84116	3.49115	34.44595	0.98477	7.03098	50.28667	51.86911	-4.24874	26.466	243.7786
0.095	-21.9189	-5.48348	-1.68896	3.68125	-4.50173	-2.8896	102.48939	-9.689	0.66944	-5.19541	3.71926	33.68366	0.4521	6.28762	49.71703	52.62964	-5.30582	25.784	243.50111
0.098	-21.8271	-5.71444	-1.76573	3.60279	-4.64217	-2.8109	92.13271	-8.67443	0.02005	-4.54938	3.94749	32.92138	-0.08045	5.54426	49.14898	53.39017	-6.3629	25.102	243.92415
0.101	-21.6651	-5.95169	-1.9262	3.86096	-4.69959	-2.69762	82.02955	-8.4205	-0.45788	-3.88844	4.01844	32.26688	-0.50313	5.25652	48.68167	52.12211	-6.3537	25.395	244.34837
0.104	-21.3762	-6.20364	-2.24973	4.87614	-4.55915	-2.50223	72.45092	-9.78715	-0.59924	-3.18945	3.77837	31.85506	-0.69729	5.87503	48.45445	50.71852	-6.16872	25.807	244.77245
0.108	-21.09	-6.45349	-2.57257	5.89132	-4.41871	-2.30684	62.87229	-11.15239	-0.7406	-2.49047	3.5366	31.44323	-0.8916	6.49355	48.22723	49.31644	-5.98373	26.218	244.8439
0.111	-20.8983	-6.68219	-2.67353	6.80816	-4.29562	-2.37644	53.98278	-12.13373	-0.8941	-2.23248	3.37174	31.03388	-0.92559	7.02378	47.97137	49.24565	-5.57583	26.057	244.83075
0.114	-20.9415	-6.84736	-2.1875	7.41661	-4.23408	-3.28715	47.09232	-11.97239	-1.07744	-3.42041	3.41519	30.63201	-0.49477	7.31057	47.62134	49.28029	-5.12887	25.819	244.81852
0.117	-20.9847	-7.01463	-1.70027	8.02505	-4.16993	-4.19889	40.20232	-11.81426	-1.26079	-4.60833	3.45863	30.23163	-0.06395	7.59597	47.27073	49.31493	-4.68191	25.58	244.68533
0.121	-21.1143	-7.38367	-1.50716	8.21837	-4.11358	-4.90521	33.49274	-11.73323	-1.46837	-5.48992	3.48163	29.86029	0.21875	7.70478	46.91465	49.31644	-4.62561	24.827	244.46844
0.124	-21.5328	-8.58534	-2.44676	6.4197	-4.08064	-4.62305	27.56085	-12.00891	-1.77027	-4.82304	3.42119	29.63065	-0.13097	7.09212	46.53441	49.31342	-4.64514	23.998	244.25155
0.127	-21.954	-9.7849	-3.38654	4.62102	-4.0482	-4.33945	21.63036	-12.2846	-2.07218	-4.15615	3.36244	29.40126	-0.48068	6.47825	46.15418	49.31192	-4.66467	23.17	244.25492
0.13	-22.2591	-10.72601	-4.11058	2.95866	-3.99308	-4.05781	15.96981	-12.43224	-2.28902	-3.58177	3.36018	29.17807	-0.70586	5.87768	45.6763	47.91134	-5.17138	23.52	244.64557
0.134	-21.9351	-9.90647	-3.47699	2.49234	-3.724	-3.78029	12.29037	-11.62336	-1.96605	-3.84667	3.73984	28.99905	-0.03558	5.36855	44.24691	46.36618	-5.7792	24.057	245.03502
0.137	-21.6084	-9.08693	-2.84315	2.02602	-3.45527	-3.50277	8.61144	-10.81129	-1.64305	-4.10806	4.1195	28.82082	0.6353	4.85942	42.81689	44.81952	-6.38588	24.593	245.34829
0.14	-21.225	-8.3388	-2.24865	1.58238	-3.18195	-3.22798	4.95903	-10.05993	-1.32359	-4.38491	4.4293	28.66938	1.28784	4.40298	41.40078	44.57856	-6.20089	24.633	245.20447
0.143	-20.2098	-8.68418	-2.17692	1.78	-2.82133	-3.04415	1.79928	-10.43178	-1.06957	-5.01104	3.68869	29.22398	1.66019	4.7466	40.42568	44.49121	-5.84125	24.589	245.06011
0.147	-19.1973	-9.03061	-2.10427	1.97763	-2.4607	-2.86153	-1.35908	-10.80683	-0.81462	-5.63486	2.94978	29.77708	2.03108	5.09022	39.4544	44.40386	-5.48046	24.545	244.91565
0.15	-18.228	-9.37498	-2.03782	2.17526	-2.10008	-2.67775	-4.51477	-11.17156	-0.56851	-6.26081	2.21173	30.32821	2.39486	5.43384	38.48389	44.97614	-5.13921	23.815	244.86039
0.153	-19.6887	-9.58989	-2.45238	1.59049	-2.36559	-2.7058	-6.5868	-11.13838	-0.96682	-5.63205	1.87213	29.42076	2.16756	5.76474	38.53438	45.63577	-4.8037	22.961	244.81127
0.156	-21.1494	-9.80265	-2.87263	0.9752	-2.65834	-2.74262	-8.63826	-11.0886	-1.37379	-4.95218	1.5388	28.46429	1.9269	6.09378	38.63342	46.2954	-4.46705	22.106	244.76254
0.16	-22.6128	-10.01541	-3.29289	0.36327	-2.94985	-2.77773	-10.68911	-11.03841	-1.78076	-4.27069	1.20381	27.50782	1.68444	6.42316	38.7317	45.42493	-4.10166	22.754	244.84902
0.163	-22.3536	-10.10969	-3.74292	1.42968	-3.20558	-2.93044	-13.34048	-11.66759	-1.45123	-2.91192	1.16224	27.33448	1.62624	6.4396	39.11846	44.33158	-3.72939	23.696	244.99279
0.166	-22.0026	-10.19437	-4.1953	2.67988	-3.45871	-3.09752	-16.04609	-12.36154	-1.06725	-1.47117	1.14477	27.24887	1.58251	6.42834	39.5404	43.23973	-3.35711	24.638	245.13656
0.169	-21.6516	-10.27905	-4.64768	3.93007	-3.70925	-3.26289	-18.7518	-13.05781	-0.68517	-0.02885	1.1273	27.16201	1.54012	6.4189	39.96463	43.07407	-3.97298	23.797	245.38198
0.173	-21.4626	-10.20936	-4.6916	3.42248	-3.47571	-3.46655	-20.61173	-13.57337	-0.85617	-1.21837	0.67963	27.01028	1.74281	6.34022	38.74313	43.05449	-4.85426	22.583	245.73551
0.176	-21.2925	-10.11418	-4.672	2.56211	-3.13589	-3.67666	-22.32106	-14.05957	-1.11589	-2.96059	0.16162	26.84555	1.99067	6.25135	37.1601	43.03642	-5.73554	21.369	246.08918
0.179	-21.1251	-10.01804	-4.6538	1.70227	-2.79606	-3.88676	-24.03037	-14.54577	-1.37463	-4.7028	-0.35639	26.68082	2.23673	6.16288	35.57936	43.26834	-6.24915	20.999	246.29907
0.183	-21.5679	-9.46654	-4.3803	1.0751	-3.22913	-3.73443	-25.30529	-14.95248	-1.26677	-5.11148	-0.30738	26.39866	2.32653	6.06895	35.04865	43.54394	-6.65819	20.817	246.10734
0.186	-22.1538	-8.79142	-4.04102	0.52292	-3.91037	-3.46927	-26.45696	-15.33943	-1.06313	-5.096	-0.10824	26.08022	2.37385	5.97503	34.86084	43.81954	-7.06723	20.635	245.9156
0.189	-22.737	-8.11722	-3.70314	-0.03291	-4.59262	-3.20365	-27.6093	-15.72728	-0.86059	-5.07878	0.09178	25.76126	2.42059	5.88101	34.67532	43.70056	-6.34221	21.348	245.73505
0.192	-22.7208	-8.30364	-4.13349	0.16275	-5.0148	-3.00907	-28.67793	-15.13086	-1.44503	-4.59584	0.34802	25.854	2.27877	5.13815	34.6818	43.50629	-5.27479	22.272	245.81894
0.196	-22.5021	-8.82175	-4.8483	0.68462	-5.32168	-2.84591	-29.71142	-14.13286	-2.32586	-3.90385	0.62426	26.12456	2.06246	4.14796	34.77881	43.31352	-4.20852	23.196	245.90283
0.199	-22.2834	-9.33965	-5.56217	1.20421	-5.62856	-2.68223	-30.74479	-13.13263	-3.20668	-3.21187	0.9022	26.39511	1.84615	3.15566	34.87391	41.94908	-4.55782	22.366	245.98672
0.202	-21.9972	-9.62268	-6.01293	2.27651	-5.16729	-3.04996	-31.99481	-12.79802	-2.97598	-3.53657	0.89692	26.44035	1.7599	3.18904	34.58778	40.34821	-5.35637	21.098	246.15173
0.205	-21.6813	-9.78155	-6.32849	3.67585	-4.23106	-3.73186	-33.36339	-12.83541	-2.17017	-4.47595	0.74497	26.35349	1.74413	3.76374	34.06633	38.74582	-6.15608	19.83	246.3351
0.209	-21.3627	-9.94042	-6.64545	5.07518	-3.29742	-4.41376	-34.73056	-12.8728	-1.36591	-5.41533	0.59301	26.26662	1.72835	4.3395	33.54489	39.45214	-6.55593	19.999	246.51846
0.212	-20.7714	-9.96806	-6.56071	5.05238	-3.3467	-4.37828	-35.62283	-13.21213	-0.86131	-5.43976	0.50234	25.9727	1.74987	4.66613	32.93537	40.66447	-6.8202	20.548	246.4247
0.215	-20.0046	-9.90227	-6.2033	3.91325	-4.19539	-3.77852	-36.16439	-13.76991	-0.5632	-4.72793	0.4555	25.51942	1.7954	4.81828	32.25469	41.8768	-7.08562	21.096	246.14875
0.218	-19.2405	-9.83649	-5.84498	2.77521	-5.04407	-3.18045	-36.70649	-14.33088	-0.26638	-4.01595	0.40963	25.06614	1.84092	4.97042	31.57495	40.86928	-7.01323	20.406	245.87193
0.222	-18.6438	-10.41576	-5.38203	2.17153	-5.25184	-3.01956	-37.24611	-14.60955	-0.34195	-3.48198	0.58941	24.69954	1.74329	4.83318	31.19837	39.3422	-6.8225	19.371	245.87999
0.225	-18.1929	-11.59908	-4.82496	2.11935	-4.77333	-3.3118	-37.78398	-14.61173	-0.75652	-3.13074	0.97948	24.42449	1.50983	4.42713	31.14977	37.81361	-6.63176	18.335	246.34735
0.228	-17.742	-12.78256	-4.26648	2.06717	-4.29477	-3.60403	-38.32222	-14.6144	-1.17105	-2.783	1.36981	24.14944	1.27727	4.02109	31.10063	36.99434	-6.63291	18.172	246.81471
0.231	-17.9904	-13.02331	-4.31005	2.18869	-3.92924	-4.07102	-38.4279	-14.58858	-1.44184	-2.25726	1.52627	23.95007	1.10841	3.72078	30.80766	36.35429	-6.7053	18.265	247.17867
0.235	-19.0191	-12.11069	-5.06258	2.54694	-3.72726	-4.77443	-37.98711	-14.51951	-1.54121	-1.48942	1.40199	23.85293	1.02053	3.54687	30.16916	35.71424	-6.77769	18.358	247.00133
0.238	-20.0451	-11.19597	-5.81512	2.9015	-3.52527	-5.47615	-37.54631	-14.44894	-1.64248	-0.71814	1.276	23.75684	0.93265	3.37296	29.53065	35.59527	-7.25912	18.627	246.82333
0.241	-20.55	-10.58131	-6.27775	2.52975	-3.27543	-6.02587	-37.39686	-14.90159	-1.81644	-0.44066	1.24878	23.5265	0.81915	3.36513	28.99065	35.61635	-7.90141	18.951	246.64594
0.244	-20.2935	-10.44903	-6.28747	0.84654	-2.93475	-6.29738	-37.73691	-16.24178	-2.10794	-1.06379	1.37817	23.05876	0.66277	3.62532	28.64062	35.63744	-8.54255	19.275	247.24026
0.248	-20.037	-10.31597	-6.296	-0.83355	-2.59407	-6.5681	-38.07696	-17.58369	-2.40015	-1.69043	1.50925	22.59011	0.50639	3.88762	28.28834	35.83774	-8.23117	19.241	247.88179
0.251	-19.632	-10.37661	-6.27724	-1.85307	-2.61728	-6.65262	-38.3655	-18.53324	-2.43485	-2.20736	1.55746	22.21229	0.56431	4.28074	27.87666	36.09074	-7.52683	19.089	248.52406
0.254	-18.9354	-10.85812	-6.19907	-1.22982	-3.56827	-6.27826	-38.53902	-18.58124	-1.91901	-2.44657	1.42978	22.05751	1.10556	4.96378	27.30595	36.34375	-6.82365	18.938	248.71742
0.258	-18.2415	-11.34039	-6.11949	-0.60658	-4.51909	-5.90421	-38.71255	-18.63042	-1.40507	-2.68465	1.3038	21.90274	1.64681	5.64752	26.73329	36.16303	-6.4215	18.44	248.73779
0.261	-18.1065	-11.81064	-6.02274	0.0788	-5.05717	-5.50004	-38.73634	-18.53105	-1.21233	-3.01048	1.25359	21.80263	1.98066	6.08017	26.46065	35.85129	-6.15148	17.824	248.75817
0.264	-19.4889	-12.24241	-5.8711	0.99569	-4.06979	-4.98771	-38.28398	-17.94229	-1.9803	-3.64535	1.43521	21.89259	1.65032	5.74705	27.32062	35.53804	-5.88032	17.208	249.24806
0.267	-20.8686	-12.67496	-5.72036	1.90983	-3.08221	-4.47629	-37.83095	-17.35353	-2.7467	-4.28125	1.61824	21.98277	1.32119	5.41183	28.1806	34.47179	-5.50344	17.292	250.20571
0.271	-21.9135	-13.07232	-5.55709	2.75123	-2.19573	-4.11974	-37.58085	-17.00131	-3.40912	-4.84536	1.62922	22.02832	0.96715	5.10725	28.79295	33.16308	-5.07717	17.627	251.16423
0.274	-21.63	-13.3033	-5.3393	3.17685	-1.91745	-4.62266	-38.32425	-17.82383	-3.60595	-4.99706	0.85924	21.82868	0.4998	4.93545	27.90737	31.85286	-4.65089	17.962	252.15953
0.277	-21.3492	-13.53425	-5.12291	3.60247	-1.63917	-5.12559	-39.06839	-18.64583	-3.80279	-5.14876	0.08851	21.62922	0.03066	4.76363	27.01998	31.9387	-5.07027	18.021	253.25002
0.28	-21.1035	-13.61609	-4.94901	3.94574	-1.44355	-5.57056	-39.72849	-19.39384	-3.97899	-5.28004	-0.60688	21.43959	-0.37006	4.58675	26.18883	32.50044	-5.88951	17.976	254.3405
0.284	-21.0927	-12.48302	-5.10395	3.41575	-2.2801	-5.39319	-39.65293	-19.45582	-4.00008	-5.17867	-0.70519	21.36981	-0.1871	4.36632	26.07522	33.06218	-6.70875	17.932	255.39993
0.287	-21.0846	-11.34995	-5.25889	2.88947	-3.11404	-5.2148	-39.57597	-19.5178	-4.02117	-5.07815	-0.8035	21.30036	-0.00414	4.14754	25.95931	32.93417	-6.92016	17.386	255.9859
0.29	-21.0603	-10.27915	-5.40239	2.34347	-3.94393	-5.04463	-39.53344	-19.57172	-4.05551	-4.96788	-0.90295	21.22698	0.17886	3.94401	25.8423	32.55616	-6.83169	16.644	256.57187
0.293	-20.8335	-10.63591	-5.34221	1.00742	-4.4811	-5.27513	-40.44048	-19.44611	-4.36311	-4.35215	-1.00013	21.02279	0.37399	4.12002	25.51306	32.17966	-6.74207	15.902	257.15784
0.297	-20.6067	-10.99284	-5.2809	-0.32864	-5.01596	-5.50564	-41.34842	-19.31896	-4.66881	-3.73251	-1.09674	20.81961	0.57012	4.29393	25.18373	31.66009	-6.00326	16.014	257.55628
0.3	-20.3772	-11.34976	-5.22085	-1.6684	-5.55083	-5.73614	-42.25504	-19.19181	-4.9735	-3.11638	-1.19336	20.61492	0.76776	4.47074	24.85241	31.08781	-4.9255	16.476	257.91937
0.303	-20.0829	-11.48863	-5.0938	-1.68899	-5.28895	-6.40514	-41.85701	-19.60328	-4.62015	-2.88324	-1.24482	20.47688	1.09735	4.84436	25.14333	30.51553	-3.84889	16.938	258.28247
0.306	-19.7886	-11.62091	-4.96531	-1.64051	-4.97947	-7.09835	-41.4132	-20.0371	-4.24827	-2.6732	-1.2963	20.34311	1.43461	5.22655	25.47726	29.62398	-3.95689	16.326	258.93415
0.31	-19.4943	-11.75318	-4.83706	-1.58833	-4.66739	-7.79157	-40.96821	-20.47093	-3.87688	-2.46315	-1.34607	20.20933	1.77063	5.60663	25.80997	28.60442	-4.70834	15.254	259.76303
0.313	-19.2675	-11.86104	-4.6365	-2.1378	-5.44346	-7.81813	-40.84748	-20.31043	-4.11765	-2.48996	-1.337	20.07106	1.78693	5.62754	25.46221	27.58486	-5.45978	14.181	260.59105
0.316	-19.0488	-11.96523	-4.42844	-2.76845	-6.3797	-7.753	-40.76352	-20.07853	-4.41684	-2.55181	-1.32189	19.93278	1.76935	5.61208	25.01419	28.06828	-5.60915	14.408	261.54448
0.319	-18.8301	-12.0703	-4.22085	-3.39909	-7.31333	-7.68957	-40.67955	-19.8466	-4.71538	-2.61366	-1.3064	19.79451	1.75178	5.5957	24.56466	29.18724	-5.41727	15.217	262.6841
0.323	-19.6968	-13.02735	-4.20664	-3.37519	-7.8363	-7.82579	-40.68994	-19.70016	-5.02065	-2.88455	-0.66448	19.54046	1.736	5.45999	24.54467	30.3062	-5.22539	16.025	263.82371
0.326	-20.7363	-14.14912	-4.22757	-3.19976	-8.25847	-8.00758	-40.72085	-19.56981	-5.32445	-3.20743	0.09775	19.26091	1.721	5.30078	24.63268	29.78362	-5.14036	16.13	264.906
0.329	-21.7731	-15.27182	-4.24849	-3.02804	-8.68022	-8.18937	-40.75291	-19.44266	-5.63003	-3.52753	0.85923	18.98136	1.70625	5.14084	24.71838	28.53514	-5.11738	15.908	265.72385
0.332	-22.1511	-14.98891	-4.73308	-3.76361	-8.73075	-8.6229	-40.50523	-20.01236	-5.73572	-3.598	0.40362	18.62263	1.93035	5.15475	24.40641	27.28516	-5.0944	15.686	266.54111
0.336	-22.359	-14.28905	-5.3488	-4.80839	-8.65186	-9.14207	-40.16938	-20.80392	-5.78531	-3.577	-0.41103	18.23576	2.22914	5.22138	23.94862	26.56981	-5.22768	15.187	267.35957
0.339	-22.5642	-13.58918	-5.96452	-5.85687	-8.57036	-9.66141	-39.83493	-21.59491	-5.8349	-3.5595	-1.22568	17.84889	2.52613	5.288	23.49188	26.10446	-5.45519	14.554	268.08409
0.342	-22.7208	-13.3662	-5.59964	-6.04543	-9.36676	-9.92826	-39.51315	-22.42547	-5.62292	-4.42642	-1.4679	17.37738	2.34417	5.4922	23.13956	25.64061	-5.68269	13.921	268.8047
0.346	-22.8558	-13.34466	-4.8373	-5.82522	-10.59687	-10.07405	-39.19689	-23.27173	-5.30392	-5.72404	-1.4713	16.86595	1.95075	5.75373	22.84039	25.8891	-6.01935	13.988	269.52488
0.349	-22.9908	-13.3242	-4.07473	-5.60147	-11.82438	-10.21961	-38.88199	-24.11799	-4.98555	-7.02517	-1.4747	16.35449	1.55728	6.0149	22.53927	26.48698	-6.42494	14.411	270.19784
0.352	-22.197	-13.60434	-3.92673	-5.60742	-11.31307	-9.84043	-38.36673	-24.28923	-4.29538	-7.29112	-1.49839	16.54345	1.41598	6.2067	22.35827	27.08637	-6.83169	14.833	270.85361
0.355	-20.9253	-14.06065	-4.11815	-5.75749	-9.64344	-9.1257	-37.73422	-24.05256	-3.39556	-6.87803	-1.53286	17.17891	1.424	6.35961	22.25789	27.64208	-6.92935	14.825	271.50908
0.359	-19.6536	-14.51696	-4.31081	-5.90701	-7.97381	-8.41122	-37.1017	-23.81583	-2.4958	-6.46843	-1.56903	17.81432	1.43133	6.51252	22.15579	28.1737	-6.82135	14.591	272.19389
0.362	-19.5564	-14.92887	-4.59551	-5.71475	-7.30917	-7.72107	-36.23145	-23.43026	-2.59397	-6.00996	-1.53028	18.01642	1.27056	6.44	22.23715	28.70683	-6.71219	14.356	272.90569
0.365	-20.2692	-15.3089	-4.95019	-5.23527	-7.52475	-7.05277	-35.17074	-22.92806	-3.4366	-5.51221	-1.43707	17.85415	0.97717	6.19736	22.47817	28.59388	-6.77079	13.87	273.6163
0.368	-20.982	-15.68683	-5.30488	-4.75376	-7.74174	-6.38447	-34.11142	-22.42508	-4.27874	-5.01627	-1.34386	17.69195	0.68379	5.95473	22.72149	28.13304	-6.94774	13.246	274.13968
0.372	-21.6003	-16.03931	-5.50859	-5.33792	-8.05886	-6.25019	-33.68236	-21.93326	-4.7056	-5.22534	-1.16905	17.41967	0.36293	6.04464	22.55813	27.6707	-7.12353	12.622	274.21998
0.375	-22.1322	-16.36451	-5.56444	-7.10378	-8.49206	-6.7078	-33.91045	-21.45666	-4.72358	-6.23531	-0.91028	17.0253	0.01478	6.46881	21.92499	27.13607	-6.8788	12.617	274.30028
0.378	-22.6668	-16.68855	-5.62029	-8.87247	-8.9266	-7.16541	-34.13847	-20.97781	-4.74087	-7.24703	-0.65151	16.62943	-0.33195	6.89376	21.29033	26.55776	-6.32613	12.967	274.37056
0.381	-22.8531	-16.93124	-5.44825	-10.24317	-9.37889	-7.19027	-34.56255	-20.86	-4.66575	-7.67351	-0.55453	16.31003	-0.31608	6.73743	20.82952	25.97946	-5.77346	13.317	274.31672
0.385	-22.6263	-17.06562	-4.98475	-11.03444	-9.85547	-6.58134	-35.25794	-21.24465	-4.47226	-7.21957	-0.66571	16.09989	0.19395	5.81767	20.6325	25.56531	-5.95845	13.492	274.26401
0.388	-22.3995	-17.19973	-4.52196	-11.82571	-10.33332	-5.97203	-35.95342	-21.6293	-4.27751	-6.76511	-0.77763	15.88941	0.70511	4.89658	20.43779	25.24754	-6.70415	13.563	274.21111
0.391	-21.9459	-17.32177	-4.20808	-12.36342	-10.44888	-5.53181	-36.44027	-21.44896	-3.95436	-6.55932	-0.94107	15.746	1.08821	4.34753	20.05079	24.92978	-7.451	13.635	274.11365
0.394	-21.1359	-17.42255	-4.14671	-12.399	-9.82402	-5.42366	-36.55082	-20.22455	-3.41363	-6.85639	-1.19304	15.73393	1.24279	4.45062	19.26772	24.64063	-7.84281	13.221	274.00938
0.398	-20.3232	-17.52361	-4.08443	-12.43449	-9.19797	-5.31549	-36.65997	-19.00004	-2.8729	-7.15561	-1.44331	15.7205	1.39873	4.55371	18.48425	24.36653	-7.95541	12.506	273.90512
0.401	-19.9236	-17.5787	-4.09206	-12.27283	-8.29323	-5.36502	-37.12965	-17.66683	-2.55777	-7.49963	-1.60528	15.66214	1.42551	4.68808	17.88487	24.09094	-8.06686	11.792	274.73895
0.404	-20.3934	-17.52342	-4.2582	-11.57482	-6.6028	-5.84359	-38.49403	-16.06406	-2.76791	-7.97107	-1.55164	15.48091	1.13572	4.89846	17.80606	24.14666	-7.5027	11.885	276.10781
0.407	-20.8659	-17.46603	-4.42434	-10.87681	-4.90977	-6.32157	-39.857	-14.45987	-2.97805	-8.44251	-1.4991	15.29818	0.8469	5.11093	17.72726	24.41322	-6.38128	12.496	277.47707
0.411	-21.4491	-17.17705	-4.57174	-10.21215	-3.72148	-6.56099	-41.4177	-13.41506	-3.15246	-8.67286	-1.44265	15.12629	0.59164	5.35257	17.62117	24.67978	-5.25871	13.107	279.63845
0.414	-22.3644	-16.0884	-4.65971	-9.67886	-4.62833	-5.85758	-43.68467	-14.41626	-3.20711	-7.92253	-1.37371	14.99402	0.45836	5.70057	17.38792	24.69785	-4.97146	13.285	282.90869
0.417	-23.2824	-15.00047	-4.74628	-9.14848	-5.53415	-5.15416	-45.95163	-15.41746	-3.26114	-7.1722	-1.30565	14.86174	0.32483	6.04821	17.1561	24.54725	-5.40118	13.176	286.17893
0.42	-23.8845	-14.26711	-4.78434	-8.5003	-6.31632	-4.55436	-48.19999	-16.24668	-3.33626	-6.34816	-1.24561	14.73438	0.30016	6.19613	17.0008	24.39665	-5.83091	13.066	290.07207
0.424	-23.0853	-15.42119	-4.5764	-7.09572	-6.23918	-4.62119	-50.3508	-16.07895	-3.50631	-5.0315	-1.22474	14.64185	0.87836	5.28555	17.40399	23.9825	-5.87687	12.533	296.51361
0.427	-22.2861	-16.57526	-4.36841	-5.6923	-6.16203	-4.68802	-52.50162	-15.91121	-3.67635	-3.71288	-1.2027	14.55015	1.45656	4.3757	17.80723	23.38613	-5.57928	11.706	302.95457
0.43	-21.5085	-17.52379	-4.19601	-4.33545	-6.09695	-4.79452	-54.52281	-15.72002	-3.848	-2.51012	-1.1732	14.46343	1.94203	3.55009	18.16624	22.78825	-5.28284	10.88	309.39553
0.434	-20.8821	-16.43023	-4.33283	-3.63513	-6.23739	-5.45602	-55.11754	-15.24561	-4.01265	-3.10875	-1.05231	14.456	1.44511	3.57605	17.7768	22.59849	-5.14725	11.354	319.44075
0.437	-20.2557	-15.33774	-4.47105	-2.93649	-6.37782	-6.11771	-55.71087	-14.77247	-4.17889	-3.70768	-0.93143	14.44952	0.94759	3.60201	17.38737	22.70993	-5.16334	12.764	329.57415
0.44	-19.7022	-14.25828	-4.61412	-2.23886	-6.51124	-6.77427	-56.24392	-14.33176	-4.3363	-4.30541	-0.81769	14.4425	0.45903	3.6259	16.99794	22.82288	-5.17828	14.174	339.70799
0.443	-20.6013	-13.74908	-4.94279	-2.12754	-5.33007	-6.95098	-53.88505	-15.16187	-4.23123	-4.62104	-1.00071	14.06101	0.55051	3.6091	16.9889	22.88764	-5.18632	14.424	350.13022
0.447	-21.5004	-13.24097	-5.27169	-2.02318	-4.1303	-7.12145	-51.50927	-16.00824	-4.12616	-4.93402	-1.18374	13.68014	0.64327	3.5944	16.982	22.91626	-5.18747	13.811	360.64668
0.45	-22.3968	-12.7319	-5.60117	-1.91792	-2.93054	-7.29193	-49.13456	-16.85129	-4.01919	-5.24792	-1.36677	13.29907	0.73527	3.57776	16.9774	22.94487	-5.18747	13.197	371.16292
0.453	-22.521	-13.03865	-5.38351	-3.1577	-3.25326	-7.04225	-46.02273	-16.92166	-3.13573	-4.97319	-0.91041	13.51032	0.96921	3.77634	16.57103	22.56837	-5.48161	13.196	379.03092
0.456	-22.629	-13.38159	-5.1448	-4.49745	-3.70569	-6.75994	-42.86997	-16.94305	-2.21889	-4.65249	-0.42564	13.76492	1.20987	3.98251	16.13069	21.86657	-6.07105	13.67	384.60311
0.46	-22.737	-13.72662	-4.90652	-5.84091	-4.1557	-6.4779	-39.71721	-16.96443	-1.30368	-4.32925	0.05927	14.02101	1.45095	4.19078	15.68806	21.16478	-6.66049	14.144	390.17529
0.463	-22.1322	-13.98507	-5.18171	-6.55731	-4.05988	-5.89441	-34.25267	-17.10852	-1.76969	-3.95601	-0.40685	13.98013	1.00015	4.03295	14.6431	20.52021	-6.86731	14.046	393.23888
0.466	-21.4572	-14.23282	-5.51679	-7.17775	-3.8683	-5.26123	-28.47051	-17.27284	-2.4001	-3.57076	-0.99102	13.89477	0.4553	3.83097	13.49288	19.92233	-6.67198	13.49	390.85419
0.469	-20.7822	-14.48057	-5.85048	-7.79691	-3.67598	-4.62974	-22.68836	-17.43738	-3.03051	-3.18583	-1.57566	13.8079	-0.09134	3.6269	12.341	19.32595	-6.4778	12.933	388.46832
0.473	-20.7228	-14.3458	-6.19829	-7.11845	-3.52774	-5.26428	-17.34517	-17.10466	-2.78575	-2.76924	-1.55467	13.54013	-0.20648	3.64529	12.21986	19.47203	-6.45022	12.416	385.3214
0.476	-20.7768	-14.12513	-6.5487	-6.09981	-3.39251	-6.2254	-12.10456	-16.65265	-2.35683	-2.34564	-1.40101	13.22668	-0.22406	3.71401	12.38207	20.26871	-6.60763	11.932	374.91638
0.479	-20.8308	-13.90558	-6.89913	-5.08438	-3.25727	-7.18722	-6.86395	-16.20064	-1.92687	-1.92205	-1.24735	12.91372	-0.24164	3.78274	12.54429	21.06538	-6.7639	11.447	364.5124
0.482	-21.0171	-12.72074	-6.9556	-5.72398	-3.37123	-7.01352	-3.58212	-15.67659	-1.87936	-2.33249	-1.41042	12.61311	-0.18796	3.55797	12.6662	21.55333	-6.59499	11.502	354.10754
0.486	-21.2385	-11.21744	-6.92057	-6.98796	-3.58621	-6.41205	-0.97651	-15.12202	-1.95194	-3.06889	-1.67599	12.31761	-0.11067	3.23597	12.77141	21.75664	-6.05382	12.023	337.70917
0.489	-21.4626	-9.71413	-6.88425	-8.25295	-3.7986	-5.81228	1.6291	-14.57064	-2.02452	-3.80866	-1.94156	12.02136	-0.03359	2.91334	12.87551	21.96145	-5.51264	12.544	320.45213
0.492	-21.0009	-9.70882	-6.7449	-8.39991	-3.76931	-5.44778	3.08391	-15.06264	-1.91201	-4.25468	-2.21709	12.11219	-0.08163	2.6688	12.93841	21.3455	-5.4977	12.701	303.19509
0.495	-20.2557	-10.39872	-6.56063	-7.9669	-3.61043	-5.20877	3.9851	-16.06353	-1.71327	-4.54644	-2.49843	12.40224	-0.19068	2.46052	12.98011	19.94492	-6.10552	12.532	284.34933
0.499	-19.5105	-11.08964	-6.37637	-7.5368	-3.44943	-4.96807	4.88629	-17.06183	-1.51644	-4.84167	-2.77807	12.69229	-0.29974	2.25225	13.01952	18.54434	-6.71334	12.363	264.66567
0.502	-19.875	-11.06718	-6.07084	-7.3559	-3.34766	-4.64574	5.1955	-17.24163	-1.99643	-4.52768	-2.76192	12.45765	-0.30614	2.11254	13.12548	17.43592	-7.26486	11.957	244.98127
0.505	-20.8605	-10.60093	-5.69243	-7.35221	-3.28844	-4.26458	5.12356	-16.88477	-2.88676	-3.7832	-2.56143	11.86064	-0.24844	2.01365	13.2762	16.61816	-7.74744	11.33	226.05642
0.508	-21.8487	-10.13566	-5.31403	-7.3485	-3.22717	-3.88341	5.05078	-16.52471	-3.77898	-3.03983	-2.36263	11.26412	-0.19073	1.91477	13.42788	15.80041	-8.23117	10.704	208.12164
0.512	-21.6246	-10.09316	-5.53575	-7.23005	-3.14105	-4.35491	4.77147	-15.96243	-3.70003	-3.16596	-1.88711	10.982	0.25728	1.93102	13.45514	15.53535	-7.89336	10.175	190.18637
0.515	-20.4987	-10.40052	-6.23384	-7.00614	-3.03096	-5.60258	4.31607	-15.22513	-2.83649	-4.10306	-1.18689	10.985	1.03241	2.04251	13.36483	15.84408	-6.50193	9.741	172.99337
0.518	-19.3728	-10.70694	-6.93193	-6.78223	-2.92087	-6.85025	3.85988	-14.48783	-1.97486	-5.04244	-0.48755	10.988	1.80934	2.15335	13.27222	16.15281	-5.11049	9.307	158.53079
0.522	-19.2378	-10.66252	-7.23106	-6.18751	-2.96365	-7.10184	3.32634	-14.31232	-1.60242	-5.41163	-0.35542	11.0737	1.92652	2.01369	13.02565	16.58353	-4.38891	9.486	144.06773
0.525	-20.0748	-10.2349	-7.11377	-5.15382	-3.1972	-6.15772	2.70502	-14.78033	-1.74957	-5.08489	-0.83386	11.25662	1.31265	1.60344	12.58247	17.14828	-4.56471	10.277	129.64798
0.528	-20.9118	-9.8086	-6.99647	-4.11644	-3.43002	-5.2136	2.0837	-15.24514	-1.89501	-4.75712	-1.3123	11.43957	0.6975	1.1932	12.13808	17.71152	-4.73936	11.069	119.95584
0.531	-21.5463	-9.98495	-6.87342	-3.53922	-3.6087	-4.67932	1.39927	-15.21863	-2.11681	-4.34695	-1.65814	11.28668	0.26978	0.87334	11.90475	17.46303	-5.02661	10.893	110.3381
0.535	-21.9162	-11.02501	-6.74088	-3.68837	-3.7006	-4.79316	0.62123	-14.45859	-2.44361	-3.79966	-1.8169	10.60313	0.11159	0.68156	12.01606	16.29437	-5.46783	9.712	100.72036
0.538	-22.2861	-12.06424	-6.60958	-3.83762	-3.79249	-4.90701	-0.15682	-13.69924	-2.7704	-3.25587	-1.97566	9.91934	-0.04659	0.49008	12.12967	15.12572	-5.90904	8.532	94.12238
0.541	-22.2915	-12.41581	-6.35185	-4.20164	-3.72198	-5.15088	-0.97538	-13.14592	-3.02826	-3.22083	-2.01347	9.46759	0.08477	0.3557	12.24994	14.58205	-5.98373	8.314	88.40877
0.544	-21.6651	-11.45145	-5.86314	-5.02203	-3.2907	-5.6751	-1.87377	-13.01557	-3.15822	-4.3047	-1.82144	9.505	0.77946	0.32974	12.38916	14.78084	-5.52298	9.132	82.69517
0.548	-21.0387	-10.48703	-5.37444	-5.8392	-2.85854	-6.19784	-2.77076	-12.88522	-3.28817	-5.38643	-1.62871	9.54346	1.47571	0.3058	12.52837	14.97964	-5.06223	9.95	77.91552
0.551	-20.2341	-9.72677	-5.28922	-6.32252	-2.85559	-6.72738	-3.65107	-12.9682	-3.40512	-6.13545	-1.70924	9.55668	1.79323	0.38614	12.4438	15.10012	-4.6957	10.207	73.88919
0.554	-19.0164	-9.50141	-6.2191	-5.80364	-4.18279	-7.27052	-4.48089	-13.65312	-3.48929	-5.84746	-2.49499	9.49777	1.08511	0.74171	11.64491	15.12271	-4.47164	9.84	69.86285
0.557	-17.7987	-9.27396	-7.14898	-5.28475	-5.5126	-7.81392	-5.31009	-14.33485	-3.57156	-5.56157	-3.28244	9.43886	0.37722	1.09659	10.84534	15.1453	-4.24644	9.472	66.54781
0.561	-17.0292	-9.21451	-7.78744	-4.65946	-6.45852	-8.2099	-6.21138	-14.85982	-3.48788	-5.25526	-3.7898	9.40633	-0.11462	1.33291	10.20563	14.87271	-4.24414	9.124	64.65926
0.564	-17.7285	-9.7863	-7.37752	-3.55842	-5.59423	-7.94088	-7.40024	-14.72627	-2.7906	-4.84217	-3.24752	9.49192	0.24229	1.11081	10.33605	14.2176	-4.59344	8.797	62.77069
0.567	-18.4305	-10.36018	-6.96706	-2.45737	-4.72995	-7.67186	-8.5883	-14.59272	-2.09265	-4.43258	-2.70524	9.57856	0.59919	0.88754	10.46576	13.56249	-4.94273	8.471	60.9344
0.57	-19.1919	-10.90479	-6.5738	-1.50709	-3.96922	-7.36415	-9.71748	-14.37864	-1.61281	-4.02449	-2.2414	9.67271	0.92545	0.65329	10.65086	13.16641	-5.23343	8.499	59.5097
0.574	-20.253	-11.27851	-6.28	-1.70472	-4.08051	-6.75248	-10.45773	-13.60075	-2.40377	-3.6379	-2.2499	9.82758	1.06426	0.33983	11.29512	13.12123	-5.42991	8.953	58.08489
0.577	-21.3141	-11.65224	-5.98684	-1.90235	-4.1932	-6.14251	-11.19885	-12.82286	-3.19472	-3.24931	-2.2584	9.98226	1.20306	0.02638	11.93787	13.07605	-5.62524	9.406	56.66009
0.58	-22.1646	-11.98874	-5.71278	-2.16186	-4.28507	-5.59502	-11.91353	-12.16427	-3.92752	-2.88514	-2.28226	10.15561	1.32065	-0.21659	12.54128	13.31249	-5.83665	9.573	55.18785
0.583	-21.0522	-11.83412	-5.66253	-3.65076	-3.89585	-6.31417	-12.25358	-13.24047	-4.0001	-3.09559	-2.48164	10.6753	1.15741	0.42168	12.04774	13.94501	-6.0722	9.381	53.70941
0.587	-19.9371	-11.67946	-5.61228	-5.1381	-3.50688	-7.03459	-12.59502	-14.32504	-4.07078	-3.30874	-2.68062	11.19591	0.99349	1.05977	11.55479	14.57753	-6.30889	9.19	52.23155
0.59	-18.8679	-11.52073	-5.56204	-6.61481	-3.11851	-7.7533	-12.93898	-15.38861	-4.13876	-3.51878	-2.87832	11.70987	0.84212	1.67433	11.06095	15.13927	-6.12276	9.032	51.78517
0.593	-19.2108	-10.44308	-5.50759	-5.44991	-2.55924	-7.23511	-13.64859	-15.17665	-3.86364	-3.15479	-2.80088	11.02551	1.2175	0.82643	10.5418	15.59559	-5.17943	8.917	51.84309
0.596	-19.5537	-9.36451	-5.45454	-4.21532	-1.99403	-6.69023	-14.36366	-14.93195	-3.58853	-2.77626	-2.72343	10.31146	1.60597	-0.03977	10.02266	16.0504	-4.23495	8.802	51.90063
0.6	-19.8966	-8.28672	-5.4001	-2.98363	-1.42882	-6.14428	-15.07872	-14.68725	-3.31341	-2.39817	-2.64599	9.59734	1.99443	-0.90637	9.50352	15.99769	-3.78224	8.679	51.53069
0.603	-20.064	-9.21037	-5.4933	-1.55077	-1.68363	-5.76324	-15.68984	-13.6028	-2.66724	-3.00788	-2.28329	9.31796	2.09357	-0.46915	9.56038	15.15885	-4.25333	8.545	50.63967
0.606	-20.2233	-10.26926	-5.594	-0.09925	-2.02691	-5.39737	-16.29296	-12.44939	-1.99845	-3.7202	-1.90364	9.08018	2.17065	0.05362	9.68089	14.32151	-4.72442	8.411	49.74933
0.61	-20.3853	-11.33025	-5.69569	1.35227	-2.37175	-5.03151	-16.89608	-11.29427	-1.32967	-4.43035	-1.52228	8.84218	2.24786	0.57821	9.8014	13.65134	-5.3219	8.318	48.98386
0.613	-20.2962	-11.61358	-5.98132	0.65442	-1.97149	-4.51517	-16.15241	-12.43254	-2.00475	-4.3699	-1.84266	8.91579	1.94694	0.83148	10.30273	13.25225	-6.16986	8.284	48.63396
0.616	-20.1801	-11.77665	-6.29408	-0.44106	-1.42623	-3.97203	-15.18964	-13.95092	-2.87399	-4.15635	-2.26595	9.04656	1.58407	1.04395	10.88014	12.85316	-7.01783	8.249	48.28525
0.619	-20.064	-11.94182	-6.60633	-1.53802	-0.87936	-3.42785	-14.22687	-15.46931	-3.74322	-3.94281	-2.68961	9.17734	1.22136	1.25642	11.45953	12.47365	-7.27405	8.263	47.93228
0.623	-19.2648	-11.9886	-6.36797	-2.25346	-1.45909	-4.22667	-14.06112	-15.71298	-3.84658	-3.864	-2.56527	8.66002	1.05342	1.43254	11.38988	12.12577	-6.31694	8.348	47.41513
0.626	-18.3252	-12.00804	-6.00076	-2.85889	-2.37973	-5.41307	-14.10555	-15.61362	-3.76457	-3.8255	-2.30641	7.95756	0.93579	1.60016	11.12096	11.77637	-5.35867	8.434	46.89626
0.629	-17.3829	-12.02833	-5.63355	-3.46325	-3.30036	-6.59901	-14.14927	-15.51448	-3.68394	-3.78522	-2.04849	7.25568	0.81908	1.76769	10.85203	11.9827	-4.61757	8.473	46.37739
0.632	-16.7754	-11.97356	-5.58458	-3.26654	-3.64678	-6.3646	-14.02594	-15.97094	-3.56937	-4.64875	-2.05325	7.15344	0.87847	1.14929	10.53345	13.16189	-4.3441	8.443	46.33676
0.636	-16.2705	-11.89097	-5.64654	-2.74018	-3.74387	-5.54282	-13.83843	-16.64087	-3.44447	-5.89152	-2.15326	7.29921	1.0033	0.24747	10.19523	14.3426	-4.06949	8.413	46.42423
0.639	-15.7683	-11.81049	-5.70887	-2.2139	-3.84356	-4.72275	-13.65121	-17.31075	-3.31832	-7.1378	-2.25384	7.44499	1.12958	-0.65434	9.85504	14.60765	-3.9477	8.385	46.51051
0.642	-16.5999	-11.8155	-5.452	-1.5409	-3.65501	-4.59079	-13.67374	-17.5392	-3.21047	-7.28581	-2.11483	7.33412	1.45677	-0.85772	9.86793	13.18599	-4.16831	8.359	46.42289
0.645	-18.0336	-11.86309	-5.04015	-0.78701	-3.30218	-4.84791	-13.80529	-17.5328	-3.1111	-6.79686	-1.85559	7.07803	1.89016	-0.70977	10.08795	11.76433	-4.38777	8.333	46.2025
0.649	-19.4646	-11.91068	-4.62829	-0.0314	-2.94676	-5.10333	-13.93684	-17.5264	-3.01173	-6.30792	-1.59662	6.82343	2.32295	-0.55972	10.30796	10.67097	-4.42913	8.388	45.98312
0.652	-19.9317	-12.02059	-4.8966	0.39768	-3.4684	-5.13422	-14.13987	-17.40384	-2.74423	-6.43595	-1.61421	6.7145	2.5812	-0.05314	10.46643	10.21315	-4.04651	8.572	45.76742
0.655	-19.8102	-12.17316	-5.60857	0.5805	-4.6673	-4.99716	-14.39454	-17.19744	-2.36785	-7.03809	-1.81689	6.71597	2.71641	0.69576	10.57544	9.75532	-3.6639	8.757	45.5601
0.658	-19.686	-12.32573	-6.31924	0.76703	-5.86622	-4.8601	-14.64899	-16.99332	-1.98957	-7.64022	-2.01862	6.716	2.85341	1.44529	10.68675	9.66346	-3.38009	8.868	45.35277
0.662	-19.2783	-12.3475	-6.21624	0.42502	-5.65982	-4.67983	-14.68915	-16.96342	-1.88969	-7.85521	-2.05087	6.7963	2.96646	1.5323	10.71501	10.30953	-3.34218	8.855	45.18292
0.665	-18.6411	-12.25022	-5.41486	-0.43694	-4.02054	-4.45748	-14.52963	-17.10162	-2.03295	-7.68328	-1.93169	6.95653	3.06126	1.02947	10.65972	10.9556	-3.30311	8.842	45.2716
0.668	-18.0012	-12.1532	-4.61347	-1.29519	-2.38125	-4.23412	-14.3701	-17.24012	-2.1762	-7.50862	-1.8125	7.11676	3.15454	0.52664	10.60621	11.37578	-3.40192	8.817	45.36047
0.671	-18.4926	-12.0345	-4.11816	-1.65858	-1.49783	-4.12238	-13.9111	-17.68668	-2.05622	-7.19384	-1.79669	7.43148	3.00589	0.07422	10.52241	11.31554	-3.85808	8.771	45.44918
0.675	-20.1774	-11.88824	-3.96742	-1.37605	-1.62787	-4.1541	-13.08844	-18.51375	-1.63404	-6.6909	-1.90227	7.94517	2.5665	-0.31846	10.4019	11.2568	-4.31308	8.724	45.56301
0.678	-21.8649	-11.74168	-3.81668	-1.09625	-1.75791	-4.18751	-12.26561	-19.34081	-1.21187	-6.18797	-2.00785	8.45886	2.1271	-0.71004	10.28139	10.99476	-4.61986	8.682	45.67923
0.681	-22.7586	-11.4525	-3.88861	-0.90099	-2.00825	-4.26212	-12.06502	-19.80328	-1.24317	-6.06183	-1.96534	8.55549	1.83761	-0.909	10.09455	10.28242	-4.51875	8.647	45.79462
0.685	-22.548	-10.9423	-4.29011	-0.84881	-2.4713	-4.40892	-12.85833	-19.67293	-1.95743	-6.60212	-1.6976	7.94198	1.78308	-0.81012	9.79082	9.57008	-4.41764	8.613	45.76647
0.688	-22.3401	-10.4321	-4.69148	-0.80033	-2.93669	-4.55664	-13.65037	-19.54578	-2.67201	-7.14241	-1.42898	7.32847	1.72855	-0.71123	9.48709	8.8216	-4.33721	8.638	45.67223
0.691	-22.1862	-9.91662	-5.05536	-1.33566	-3.48894	-4.6594	-13.90341	-19.22857	-3.19395	-7.5574	-1.21111	6.92744	1.67942	-0.73041	9.4002	7.98878	-4.32112	8.777	45.57877
0.694	-22.1349	-9.38649	-5.34292	-3.2313	-4.25614	-4.6577	-12.99374	-18.506	-3.32606	-7.668	-1.09702	7.02274	1.63713	-0.99901	9.84752	7.15446	-4.30619	8.917	45.57981
0.698	-22.0809	-8.85773	-5.63142	-5.12693	-5.02333	-4.656	-12.08416	-17.78049	-3.45792	-7.7791	-0.98294	7.11767	1.59478	-1.26761	10.29476	6.57616	-4.11315	8.999	45.68885
0.701	-21.8946	-8.57716	-5.71404	-6.53101	-5.53317	-4.62873	-11.4018	-17.232	-3.4127	-7.73794	-0.71633	7.26329	1.45435	-1.48344	10.56906	6.62736	-3.38469	8.971	45.7979
0.704	-21.3735	-9.01247	-5.23234	-6.31081	-5.14914	-4.5166	-11.4088	-17.2192	-2.86735	-7.18715	-0.01407	7.5738	1.02035	-1.5451	10.22936	6.68007	-2.65507	8.943	45.83196
0.707	-20.8497	-9.44815	-4.7518	-6.0869	-4.76577	-4.40561	-11.4158	-17.2064	-2.32282	-6.63286	0.68846	7.8858	0.58636	-1.60676	9.89113	6.64091	-2.27246	8.914	45.63902
0.711	-20.3232	-9.81403	-4.32946	-5.71514	-4.32919	-4.31936	-11.41155	-17.09312	-1.96726	-6.4058	1.07975	8.03275	0.23351	-1.64675	9.57422	6.36381	-3.00552	8.883	45.44609
0.714	-19.7832	-9.87422	-4.15204	-4.58819	-3.6025	-4.35788	-11.35279	-16.50436	-2.39703	-7.92397	0.15199	7.35254	0.2396	-1.59063	9.3749	6.08671	-3.73858	8.853	45.25629
0.717	-19.2405	-9.93441	-3.97337	-3.46125	-2.87369	-4.39809	-11.29542	-15.91239	-2.82667	-9.43864	-0.77505	6.67262	0.245	-1.5324	9.17788	5.909	-4.48428	8.815	45.15442
0.72	-18.8328	-9.9977	-3.87837	-2.53763	-2.27536	-4.41175	-11.24778	-15.49536	-3.18348	-10.79335	-1.6236	6.04055	0.2504	-1.37153	8.97857	6.00839	-5.27479	8.763	45.05342
0.724	-19.1946	-10.07819	-4.34202	-3.53024	-3.02	-4.18066	-11.28137	-16.48056	-3.04996	-10.50046	-1.9096	5.84829	0.2504	-0.45425	8.7717	6.10628	-6.06416	8.71	44.95188
0.727	-19.5591	-10.16077	-4.80678	-4.51919	-3.76408	-3.95083	-11.31631	-17.46576	-2.91786	-10.21106	-2.19434	5.6571	0.2486	0.46302	8.56383	6.13791	-6.50422	8.65	44.76632
0.73	-19.9263	-10.22196	-5.2393	-5.4624	-4.48431	-3.7559	-11.3419	-18.42868	-2.81247	-9.92708	-2.45669	5.46536	0.24823	1.29407	8.36411	5.96924	-5.67579	8.573	44.56019
0.733	-20.3394	-9.94341	-5.19496	-4.76847	-4.15025	-4.76495	-11.18804	-18.90208	-3.15764	-9.97493	-2.329	5.28373	0.23246	0.62019	8.53804	5.80207	-4.84851	8.495	44.3551
0.737	-20.7498	-9.66443	-5.15171	-4.07454	-3.81477	-5.77458	-11.03543	-19.37391	-3.50343	-10.02278	-2.20132	5.10155	0.21668	-0.05371	8.71362	5.64244	-4.18324	8.415	44.18692
0.74	-21.1467	-9.39376	-5.10793	-3.38535	-3.47929	-6.78514	-10.88159	-19.82737	-3.84732	-10.07063	-2.07363	4.92017	0.21076	-0.72209	8.88777	5.5069	-4.14648	8.328	44.04554
0.743	-20.1288	-10.59735	-5.13339	-4.30584	-3.02312	-6.10811	-11.20307	-18.56688	-4.16704	-9.53071	-2.15231	4.65839	0.69065	-0.70906	8.79119	5.36985	-4.10856	8.241	43.90416
0.746	-19.1109	-11.83027	-5.15852	-5.30214	-2.56281	-5.36108	-11.53472	-17.24082	-4.48604	-8.9659	-2.23533	4.39356	1.18955	-0.67889	8.67988	5.25539	-4.01894	8.197	43.91717
0.75	-18.0957	-13.06437	-5.18364	-6.29474	-2.10249	-4.61405	-11.86776	-15.91476	-4.80505	-8.39761	-2.31834	4.12779	1.68883	-0.64873	8.56857	5.21021	-3.7179	8.257	44.19758
0.753	-18.9651	-12.32814	-5.06118	-6.12796	-3.44189	-4.28108	-11.19038	-16.30479	-4.949	-8.14093	-2.20039	4.18288	1.93098	-0.60387	8.47566	5.16353	-3.41571	8.318	44.47798
0.756	-19.9506	-11.41391	-4.92716	-5.81818	-5.01963	-3.99904	-10.41233	-16.87246	-5.07896	-7.92739	-2.06539	4.27424	2.14909	-0.55901	8.38643	5.09425	-3.18936	8.337	44.64618
0.759	-20.9334	-10.5008	-4.79314	-5.51211	-6.59476	-3.7167	-9.63552	-17.43983	-5.20892	-7.71034	-1.92972	4.36561	2.36539	-0.51414	8.29613	4.93763	-3.28932	8.252	44.16669
0.763	-20.8416	-10.31451	-5.59373	-5.5514	-5.24516	-4.08834	-9.54241	-17.3068	-5.19328	-6.94661	-2.05639	4.98927	2.20697	-0.37953	7.46114	4.78251	-3.38814	8.167	43.68634
0.766	-20.5959	-10.25502	-6.5484	-5.6641	-3.23746	-4.59829	-9.58	-17.03636	-5.15238	-6.05858	-2.22752	5.72511	1.98029	-0.22891	6.45505	4.53553	-3.52716	8.102	43.20583
0.769	-20.3502	-10.19764	-7.50341	-5.77863	-1.22975	-5.10949	-9.61659	-16.76606	-5.1112	-5.17405	-2.39964	6.45984	1.7518	-0.07734	5.45126	3.95722	-3.85003	8.089	43.42433
0.773	-20.7525	-10.35986	-7.16005	-5.99539	-0.97789	-5.33559	-9.26061	-16.12406	-4.19406	-4.74205	-2.56807	6.0078	1.45931	-0.10791	5.53291	3.37892	-4.1729	8.076	43.69786
0.776	-21.3114	-10.58312	-6.47445	-6.24728	-1.31336	-5.46925	-8.78785	-15.36858	-3.0414	-4.46665	-2.73415	5.17746	1.14972	-0.18713	5.98875	3.08675	-4.45671	8.028	43.97109
0.779	-21.8703	-10.80723	-5.78756	-6.49747	-1.65021	-5.60291	-8.31627	-14.61429	-1.88788	-4.18776	-2.90141	4.347	0.83833	-0.26635	6.44409	3.92861	-4.54977	7.882	43.8945
0.782	-22.0728	-11.06549	-5.44986	-6.16084	-2.2828	-5.81005	-8.54525	-15.23308	-2.1165	-4.16882	-3.08656	4.02883	1.03874	-0.2927	6.88782	4.77046	-4.64284	7.735	43.67278
0.786	-22.1484	-11.33578	-5.24459	-5.56065	-3.05746	-6.04905	-9.06694	-16.43519	-2.88261	-4.27251	-3.27978	3.94047	1.45198	-0.2969	7.32586	5.5581	-4.64974	7.609	43.45106
0.789	-22.2267	-11.60719	-5.03933	-4.95961	-3.83019	-6.28806	-9.5875	-17.6373	-3.65053	-4.37771	-3.47315	3.8521	1.86342	-0.3011	7.76371	6.11231	-4.19933	7.543	43.5448
0.792	-21.5922	-11.30845	-5.19278	-5.83166	-4.2798	-6.11715	-9.87009	-17.87486	-3.90338	-4.23397	-3.31933	3.88085	1.48857	-0.53795	7.46447	6.66652	-3.74777	7.478	43.97197
0.795	-20.6094	-10.69748	-5.53486	-7.59732	-4.53033	-5.69742	-10.01842	-17.55604	-3.881	-3.93173	-2.97647	3.97767	0.66971	-0.89951	6.69481	7.10326	-3.35252	7.407	44.39858
0.799	-19.6266	-10.0873	-5.87695	-9.36639	-4.77826	-5.27779	-10.16676	-17.23911	-3.8593	-3.63299	-2.63406	4.07599	-0.14915	-1.26089	5.92514	7.00085	-3.28013	7.324	44.71124
0.802	-19.1298	-9.73071	-6.04482	-9.65452	-4.9094	-5.04584	-10.12038	-16.83385	-3.66688	-3.5775	-2.1364	3.84381	-0.38822	-1.50301	5.53617	6.89995	-3.20774	7.24	44.70646
0.805	-18.9516	-9.55714	-6.08954	-8.74408	-4.9452	-4.96711	-9.92867	-16.36264	-3.35358	-3.7222	-1.52687	3.34566	-0.19129	-1.65592	5.47147	6.69061	-3.12616	7.177	44.70168
0.808	-18.7761	-9.38567	-6.13427	-7.83515	-4.98049	-4.88726	-9.73696	-15.89143	-3.04027	-3.86834	-0.91735	2.84847	0.00565	-1.80884	5.40512	5.95267	-2.98254	7.183	44.70049
0.812	-19.1595	-9.2859	-5.85521	-7.2542	-5.1817	-4.67622	-9.24941	-15.67108	-2.92082	-3.71842	-0.92114	2.75681	0.28559	-1.86695	5.65372	5.21473	-2.84006	7.189	44.77357
0.815	-20.0343	-9.2586	-5.27581	-7.02289	-5.56248	-4.32513	-8.46857	-15.70527	-2.982	-3.25048	-1.51149	3.09377	0.64928	-1.83469	6.25167	4.57318	-2.81823	7.15	44.84753
0.818	-20.9091	-9.23054	-4.69641	-6.79158	-5.94391	-3.97457	-7.68773	-15.73945	-3.04128	-2.77904	-2.10185	3.43073	1.01146	-1.80033	6.84963	4.42709	-3.63402	6.959	44.92093
0.821	-21.2925	-9.29665	-4.39552	-6.38245	-6.1698	-3.50632	-7.49025	-15.70139	-2.76093	-2.62637	-2.54538	3.67673	0.96507	-1.5534	7.10709	4.28101	-4.44981	6.768	45.13569
0.825	-21.1224	-9.48421	-4.43457	-5.72919	-6.1698	-2.87144	-8.0556	-15.56245	-2.05775	-2.92627	-2.80755	3.79605	0.38687	-1.03587	6.86837	4.14698	-5.12887	6.601	45.37995
0.828	-20.9523	-9.67103	-4.47481	-5.07306	-6.1724	-2.23826	-8.62094	-15.42554	-1.35457	-3.22616	-3.06802	3.91497	-0.19133	-0.51834	6.62965	4.07168	-4.77383	6.521	45.62444
0.831	-20.874	-9.61532	-4.32829	-4.36256	-6.14237	-2.17292	-8.47992	-14.86984	-0.9132	-3.46928	-3.11889	3.88547	-0.47199	-0.21304	6.33908	3.99788	-4.41764	6.441	45.39905
0.834	-20.9388	-9.15691	-3.88431	-3.54655	-6.05308	-3.16857	-7.11415	-13.57476	-0.89892	-3.60697	-2.82008	3.57946	-0.24531	-0.26518	5.94965	4.13041	-4.00745	6.373	44.86708
0.838	-21.0036	-8.6985	-3.44033	-2.72938	-5.96378	-4.16422	-5.74977	-12.27969	-0.8847	-3.74817	-2.52297	3.27496	-0.01862	-0.31689	5.56228	5.55358	-3.1388	6.354	44.33501
0.841	-20.6742	-8.43121	-3.07938	-2.27908	-5.79532	-4.69466	-4.77659	-11.33293	-0.91675	-3.82507	-2.44915	3.1099	0.08282	-0.31818	5.22174	6.97675	-2.27016	6.334	44.03318
0.844	-19.5483	-8.60057	-2.89784	-2.75688	-5.4166	-4.03146	-4.72711	-11.21874	-1.04861	-3.74922	-2.88074	3.29958	-0.11231	-0.20463	5.01782	8.06107	-1.55893	6.318	44.09789
0.847	-18.4197	-8.76784	-2.71655	-3.23838	-5.03863	-3.36826	-4.67724	-11.10424	-1.18237	-3.66987	-3.31064	3.48927	-0.30744	-0.09101	4.81323	6.81712	-2.31612	6.313	44.1626
0.851	-17.58	-8.78008	-2.51473	-3.62952	-4.66145	-2.83469	-4.50171	-10.84358	-1.29323	-3.85116	-3.43592	3.79197	-0.40161	-0.01638	4.67075	5.57467	-3.07446	6.309	44.23597
0.854	-17.5422	-8.29718	-2.24982	-3.69689	-4.29822	-2.77438	-3.90279	-10.0753	-1.33734	-5.02859	-2.59189	4.50735	-0.1632	-0.06185	4.77976	4.51745	-3.68113	6.301	44.35458
0.857	-17.5044	-7.81494	-1.98459	-3.76425	-3.935	-2.71293	-3.30331	-9.30701	-1.38291	-6.20601	-1.74787	5.22341	0.07431	-0.10763	4.88647	4.85932	-2.68725	6.282	44.47343
0.861	-17.4234	-7.40229	-1.89088	-3.83531	-3.54765	-2.68331	-2.89462	-8.24745	-1.3367	-7.20947	-0.96497	5.79041	0.32136	-0.06551	5.07027	5.20118	-1.69221	6.263	44.59208
0.864	-17.1669	-7.33021	-2.58204	-3.91378	-2.99804	-2.82547	-3.46894	-5.65261	-0.86304	-7.15813	-0.47463	5.49341	0.61435	0.40472	5.74473	5.51593	-0.76037	6.234	44.36573
0.867	-16.9131	-7.25876	-3.27251	-3.99594	-2.45015	-2.96763	-4.04268	-3.05873	-0.38938	-7.105	0.01741	5.19696	0.90774	0.87352	6.42148	5.59726	-0.58687	6.164	44.1189
0.87	-16.5216	-7.15918	-3.89545	-4.01526	-1.95955	-3.11888	-4.6527	-0.61445	0.1046	-7.0205	0.42234	4.92802	1.17777	1.31658	6.96782	5.67707	-0.41223	6.094	43.87286
0.874	-15.1797	-6.82254	-3.97502	-3.31968	-2.2413	-3.37488	-5.60707	0.30403	0.76749	-6.54556	0.10143	4.98693	1.2287	1.52905	5.70921	5.67406	-0.30077	6.018	43.69396
0.877	-13.8351	-6.48591	-4.05553	-2.62205	-2.52562	-3.63162	-6.56143	1.22405	1.43039	-6.06712	-0.21948	5.04626	1.28143	1.73943	4.4529	4.87438	-1.06026	5.911	43.54177
0.88	-12.4797	-6.15929	-4.12585	-1.94412	-2.80826	-3.88618	-7.49698	2.14226	2.02384	-5.60082	-0.53753	5.10612	1.33024	1.9314	3.21637	4.07318	-1.81975	5.805	43.38839
0.883	-10.8705	-6.1199	-3.99876	-2.34872	-3.10994	-3.93941	-7.74466	3.0345	0.99935	-6.20769	-0.7502	5.22082	1.27549	1.56007	3.56544	3.30211	-2.51719	5.691	43.44428
0.887	-9.2613	-6.07861	-3.87143	-2.75942	-3.40902	-3.99197	-7.99095	3.92673	-0.02476	-6.82383	-0.9643	5.33414	1.21939	1.18839	3.93819	2.84278	-2.1679	5.539	43.70551
0.89	-7.6521	-6.03942	-3.74473	-3.17394	-3.71069	-4.04417	-8.23863	4.82019	-1.04601	-7.43647	-1.1767	5.44746	1.16306	0.81847	4.3115	2.38345	-1.8186	5.387	43.96674
0.893	-8.1138	-5.55575	-3.7228	-4.01682	-3.62151	-3.80829	-8.13839	4.25492	-1.31636	-6.8889	-1.16369	5.81523	1.24238	1.47666	4.85637	2.01147	-1.47735	5.245	44.11628
0.896	-8.5944	-5.05815	-3.7046	-4.88885	-3.50372	-3.55457	-8.02224	3.62019	-1.56468	-6.26226	-1.14281	6.19895	1.32666	2.1702	5.41261	2.73284	-1.305	5.158	43.98327
0.9	-9.075	-4.56054	-3.68647	-5.7582	-3.38582	-3.30085	-7.9061	2.98759	-1.81111	-5.63491	-1.12194	6.58147	1.41093	2.86374	5.97116	3.45422	-1.1315	5.07	43.85026
0.903	-9.8472	-4.36691	-3.76016	-5.5943	-3.95635	-3.2637	-8.33308	2.4085	-1.69325	-5.34583	-0.76044	6.00299	0.93784	1.80817	5.32034	4.12288	-0.97409	4.983	43.74918
0.906	-10.6437	-4.20859	-3.84253	-5.28083	-4.63165	-3.2586	-8.82706	1.8378	-1.53724	-5.10938	-0.36161	5.2876	0.39745	0.55644	4.47677	4.00391	-1.22342	4.904	44.11945
0.909	-11.4402	-4.04918	-3.9249	-4.96735	-5.30955	-3.2535	-9.32028	1.26504	-1.38204	-4.87324	0.03664	4.57224	-0.14285	-0.6953	3.63365	3.88343	-1.47275	4.824	44.48853
0.913	-10.992	-4.85185	-3.95062	-3.57757	-5.55932	-3.28349	-9.72433	1.12831	-0.81555	-5.23322	-0.12133	4.36722	-0.10951	-0.54919	3.36646	3.73735	-1.71634	4.761	44.85881
0.916	-10.3332	-5.85004	-3.965	-1.93175	-5.69976	-3.32371	-10.10837	1.08452	-0.16803	-5.74316	-0.3903	4.28336	0.04687	-0.11928	3.25055	3.10784	-1.73932	4.807	44.65682
0.919	-9.6744	-6.84715	-3.97987	-0.2826	-5.8402	-3.36392	-10.4932	1.04394	0.47777	-6.2504	-0.65956	4.19949	0.20325	0.30993	3.13279	2.47984	-1.76345	4.854	44.34766
0.922	-10.4223	-7.17269	-3.76526	-0.47652	-5.40025	-3.12924	-10.45409	0.6313	-0.07656	-6.2692	-0.66739	4.16421	0.40804	0.71032	3.35901	1.86087	-1.79217	4.886	44.03851
0.926	-11.5482	-7.29027	-3.48462	-1.32074	-4.7475	-2.79849	-10.27835	0.09767	-0.99309	-6.10851	-0.59335	4.14525	0.62627	1.103	3.71364	1.47835	-2.0507	4.821	43.7912
0.929	-12.6741	-7.40784	-3.20258	-2.1642	-4.09363	-2.4676	-10.10203	-0.43827	-1.90889	-5.94831	-0.51931	4.127	0.84606	1.49447	4.06827	1.09733	-2.30808	4.755	43.58029
0.932	-12.9684	-7.60127	-3.39471	-2.41449	-4.41102	-3.20919	-9.76257	-1.32532	-2.20807	-4.63555	-0.34262	4.139	0.80062	1.67993	4.18543	0.71631	-2.56086	4.696	43.37057
0.935	-12.9414	-7.82873	-3.78564	-2.36971	-5.22676	-4.47896	-9.3475	-2.37889	-2.24626	-2.74484	-0.12172	4.16411	0.6364	1.77461	4.1802	0.38047	-1.80252	4.682	43.13566
0.939	-12.9144	-8.05409	-4.17518	-2.32493	-6.0425	-5.75043	-8.93328	-3.42927	-2.28445	-0.85092	0.09918	4.19057	0.47144	1.8693	4.1756	0.04463	-1.04532	4.667	42.86598
0.942	-12.8604	-8.0782	-4.3164	-2.44952	-5.94474	-5.806	-9.04766	-4.26489	-1.99751	-1.00578	-0.46242	4.22602	0.32587	1.26287	4.39917	-0.25355	-0.28698	4.647	42.59526
0.945	-12.7956	-7.98092	-4.315	-2.68121	-5.21829	-5.05989	-9.48706	-4.968	-1.52176	-2.54846	-1.48437	4.26748	0.19246	0.24068	4.7817	1.15305	-0.2686	4.578	42.36556
0.949	-12.7281	-7.88364	-4.3136	-2.91278	-4.49184	-4.31311	-9.92647	-5.66816	-1.04791	-4.09206	-2.50632	4.31043	0.0598	-0.78178	5.16424	2.55965	-0.25137	4.51	42.32123
0.952	-12.4473	-8.50049	-4.25857	-3.14089	-4.32058	-3.92836	-10.05824	-5.90584	-0.8104	-4.79171	-2.83033	4.39355	0.17874	-0.84251	4.73569	3.93764	-0.23528	4.461	42.27569
0.955	-12.0099	-9.68018	-4.16368	-3.3717	-4.65033	-3.85983	-9.93976	-5.75536	-0.75662	-4.74386	-2.60773	4.51371	0.5005	-0.14686	3.56888	2.54911	-0.38235	4.588	42.23107
0.958	-11.5752	-10.86084	-4.06874	-3.59931	-4.97975	-3.7896	-9.82081	-5.60683	-0.70304	-4.69252	-2.38513	4.63369	0.82227	0.54668	2.40139	1.16058	-0.53172	4.716	42.02651
0.962	-11.2512	-11.0426	-4.41239	-3.42033	-5.40685	-4.04421	-9.48449	-5.42848	-0.69927	-4.45668	-2.20595	4.65274	0.94192	0.9486	2.02456	-0.22946	-0.68109	4.824	41.81477
0.965	-11.0271	-10.18946	-5.19425	-2.76913	-5.94915	-4.66866	-8.91496	-5.21477	-0.74696	-4.00274	-2.07278	4.55617	0.84589	1.04549	2.59691	0.09132	-1.19125	4.74	41.60348
0.968	-10.8057	-9.33664	-5.97611	-2.11999	-6.49181	-5.29187	-8.34543	-5.00106	-0.79465	-3.5488	-1.93944	4.46085	0.75081	1.14227	3.16736	0.4121	-1.71174	4.656	41.45539
0.971	-11.1567	-8.72607	-6.22461	-2.00594	-6.66314	-5.78655	-8.24571	-4.96305	-0.57123	-3.57215	-1.88475	4.38988	0.64399	1.08499	3.57353	0.73438	-2.23109	4.578	41.32956
0.975	-12.207	-8.44333	-5.77363	-2.70078	-6.25917	-6.08558	-8.80685	-5.17356	0.01149	-4.32949	-1.93669	4.35893	0.51916	0.82031	3.71964	1.50244	-1.85652	4.582	41.20253
0.978	-13.26	-8.16058	-5.32266	-3.39826	-5.8526	-6.38462	-9.3694	-5.38408	0.59611	-5.09032	-1.98863	4.32797	0.39613	0.55381	3.86576	2.27502	-1.45092	4.585	41.05042
0.981	-14.0592	-8.09521	-4.96586	-3.91931	-5.49937	-6.56199	-9.84053	-5.69004	0.66742	-5.58258	-1.95648	4.28553	0.17609	0.53408	3.93317	3.0491	-1.04418	4.581	40.87428
0.984	-14.4453	-8.41924	-4.77179	-4.08695	-5.25924	-6.49176	-10.14104	-6.17944	-0.16173	-5.51723	-1.77345	4.22213	-0.22456	0.95816	3.83826	2.85332	-1.8772	4.481	40.69746
0.988	-14.8314	-8.74154	-4.57913	-4.2546	-5.02044	-6.42153	-10.44192	-6.66843	-0.99126	-5.44838	-1.5904	4.15732	-0.6252	1.38187	3.74113	2.63646	-2.76768	4.382	40.60222
0.991	-15.1473	-8.95415	-4.48176	-4.817	-4.61195	-6.373	-10.55765	-7.01181	-1.52402	-5.49485	-1.41975	4.109	-0.78025	1.68064	3.54727	2.4196	-3.657	4.288	40.69329
0.994	-15.2985	-8.89046	-4.61437	-6.49243	-3.71163	-6.3849	-10.19942	-6.98082	-1.34181	-5.86009	-1.28309	4.103	-0.30951	1.6687	3.0601	1.49943	-3.3192	4.268	40.78555
0.997	-15.4524	-8.82639	-4.74655	-8.16786	-2.81057	-6.3968	-9.83979	-6.95304	-1.15923	-6.22533	-1.14613	4.097	0.15984	1.6561	2.57315	0.55517	-2.91015	4.248	40.83308
1.001	-15.6441	-8.75159	-4.80527	-9.42853	-2.32243	-6.30567	-9.48743	-6.82637	-0.9466	-6.60811	-1.19272	3.94425	0.51693	1.5649	2.28367	-0.38759	-2.50226	4.223	40.38251
1.004	-15.9573	-8.64452	-4.6168	-8.96671	-3.63664	-5.78123	-9.16139	-6.33057	-0.6295	-7.07604	-1.88478	3.19096	0.45521	1.18692	2.88392	-0.17675	-2.21845	4.107	39.93193
1.007	-16.2678	-8.53534	-4.42693	-8.50741	-4.95084	-5.25792	-8.83394	-5.83477	-0.3124	-7.54398	-2.57515	2.4373	0.39497	0.81104	3.48187	0.0853	-1.94499	3.992	39.48136
1.01	-16.3218	-8.31924	-4.24714	-7.97444	-6.15034	-4.7774	-8.60331	-5.528	-0.19183	-7.92026	-3.14617	1.74522	0.29572	0.57117	4.03839	0.34734	-1.67038	3.887	39.30531
1.014	-15.1743	-7.4892	-4.11032	-6.94076	-6.50057	-4.59847	-8.94615	-6.39885	-1.12224	-7.63086	-3.0509	1.47317	-0.02064	1.0971	4.26791	0.63047	-1.78758	4.001	39.1735
1.017	-14.0241	-6.66126	-3.9735	-5.90707	-6.84934	-4.41945	-9.2876	-7.2665	-2.05266	-7.33797	-2.95464	1.2021	-0.33701	1.62513	4.49973	0.91661	-1.93695	4.114	39.04169
1.02	-13.0629	-5.92838	-3.87574	-5.06711	-7.16459	-4.21765	-9.59799	-8.08812	-2.87704	-7.01262	-2.87128	0.95327	-0.64412	2.04633	4.68652	1.20275	-2.08517	4.217	38.80998
1.023	-13.6299	-6.22372	-4.15928	-7.34358	-6.82936	-3.63779	-9.51403	-8.32165	-2.64201	-6.08959	-2.92663	1.05609	-0.85821	1.31225	4.0134	1.03709	-2.24833	4.034	38.52236
1.027	-14.1996	-6.5207	-4.44271	-9.62376	-6.49623	-3.05944	-9.43147	-8.55241	-2.40699	-5.16306	-2.98197	1.15892	-1.07093	0.58003	3.3399	0.8398	-2.41378	3.85	38.23593
1.03	-14.7369	-6.81372	-4.70358	-11.86402	-6.16784	-2.49323	-9.34817	-8.78392	-2.17955	-4.24185	-3.02223	1.26019	-1.24898	-0.13944	2.66774	0.64402	-2.57924	3.669	38.05061
1.033	-14.5587	-6.97468	-4.16723	-11.67273	-6.75485	-3.59844	-9.37475	-8.73795	-2.24244	-4.593	-2.47152	1.19197	-0.34884	-0.33293	3.40386	0.21331	-2.75619	3.613	38.00867
1.037	-14.3805	-7.13565	-3.62828	-11.41884	-7.36341	-4.73115	-9.40134	-8.69197	-2.30665	-4.9641	-1.91904	1.12106	0.57548	-0.52154	4.17092	-0.23699	-2.93543	3.557	37.96672
1.04	-14.2023	-7.29662	-3.08933	-11.16835	-7.97196	-5.86556	-9.42793	-8.64821	-2.37163	-5.33849	-1.36486	1.04998	1.49979	-0.70964	4.93799	-0.68578	-3.11467	3.501	37.83388
1.043	-14.0052	-6.68085	-3.07957	-11.07422	-6.90196	-5.42286	-8.98625	-9.55485	-2.11175	-5.08232	-2.23121	1.10526	0.63961	-0.50329	4.9898	-1.56679	-2.20122	3.469	37.3426
1.046	-13.8081	-6.02018	-3.0928	-10.99206	-5.67445	-4.84801	-8.51467	-10.52725	-1.83854	-4.77052	-3.17351	1.17167	-0.33065	-0.2772	4.97292	-2.48545	-1.16137	3.437	36.85132
1.05	-13.611	-5.35951	-3.1068	-10.90989	-4.44694	-4.27315	-8.04309	-11.49965	-1.56342	-4.45778	-4.11418	1.23808	-1.30092	-0.05104	4.9553	-3.40561	-0.12038	3.405	36.35974
1.053	-12.0882	-5.96487	-2.80911	-10.4725	-4.18874	-3.95288	-8.87475	-11.17582	-1.19788	-3.84508	-4.39732	1.31448	-1.34916	0.57706	4.49791	-2.21738	0.22317	3.458	35.82945
1.056	-10.4277	-6.74102	-2.47403	-9.9762	-4.10379	-3.6768	-9.89635	-10.65544	-0.8215	-3.18109	-4.59363	1.39235	-1.26489	1.258	3.95806	-0.80475	0.4771	3.51	35.29738
1.059	-8.7672	-7.51926	-2.13755	-9.4779	-4.02068	-3.39928	-10.91788	-10.13238	-0.44397	-2.5139	-4.78888	1.47021	-1.17881	1.93908	3.41852	0.60938	0.73218	3.562	34.76531
1.063	-8.9481	-6.71976	-2.62988	-9.3724	-4.43715	-3.38716	-10.65624	-9.90963	-0.63762	-3.08629	-4.71923	1.3762	-0.81144	1.15041	2.94278	-0.50957	0.57936	3.504	34.58688
1.066	-9.4854	-5.55575	-3.30144	-9.3761	-4.99976	-3.44549	-10.08107	-9.75789	-0.95759	-4.00582	-4.58984	1.23643	-0.37565	0.02205	2.48404	-1.92973	0.36909	3.446	34.52217
1.069	-10.0254	-4.39271	-3.97441	-9.3761	-5.55977	-3.50382	-9.50594	-9.60936	-1.27791	-4.92219	-4.45876	1.09665	0.05834	-1.10699	2.0276	-3.3514	0.15883	3.389	34.45627
1.072	-9.9795	-3.81009	-4.08515	-9.82508	-5.4786	-3.69798	-9.71759	-9.86747	-1.21954	-4.49493	-4.48809	1.0565	-0.23587	-1.16951	2.32858	-3.17218	-0.20885	3.313	34.06506
1.076	-9.7581	-3.42796	-4.01118	-10.44833	-5.13357	-3.94452	-10.21296	-10.27383	-1.0358	-3.52055	-4.57111	1.055	-0.78972	-0.86445	2.94155	-2.78062	-0.59951	3.238	33.3964
1.079	-9.5367	-3.04583	-3.93721	-11.07157	-4.78938	-4.19128	-10.70834	-10.68307	-0.85245	-2.54967	-4.65412	1.0535	-1.34354	-0.56149	3.55438	-2.38906	-0.99017	3.162	32.72773
1.082	-8.994	-3.022	-3.94651	-9.9103	-4.56565	-4.14348	-10.8866	-10.58434	-0.8049	-2.12254	-4.60422	0.90778	-1.5073	-0.40311	3.80252	-2.05473	-0.6719	3.004	32.10407
1.085	-8.3136	-3.16887	-3.99138	-7.79173	-4.40701	-3.93959	-10.90895	-10.23371	-0.822	-1.99534	-4.49014	0.68414	-1.48027	-0.31472	3.84193	-1.72642	-0.23528	2.844	31.57875
1.089	-7.6332	-3.31663	-4.0372	-5.67414	-4.25097	-3.734	-10.93134	-9.88325	-0.83776	-1.87165	-4.37704	0.4605	-1.4532	-0.22634	3.88363	-1.39962	0.20134	2.683	31.05309
1.092	-7.7466	-3.32805	-4.00813	-5.59747	-4.08714	-3.07887	-10.61654	-8.69434	-0.98683	-1.6619	-3.92121	0.5161	-1.46335	-0.50573	4.20192	-1.90262	-0.2732	2.608	30.55562
1.095	-8.3244	-3.24967	-3.93416	-6.97581	-3.9207	-2.09963	-10.0791	-6.93765	-1.21996	-1.39163	-3.24614	0.7707	-1.5003	-1.02326	4.7264	-2.53816	-0.91434	2.534	30.30998
1.098	-8.9022	-3.17338	-3.86018	-8.35544	-3.75426	-1.12206	-9.54045	-5.18417	-1.45195	-1.12161	-2.57178	1.02379	-1.53726	-1.5408	5.25171	-3.17369	-1.55433	2.461	30.06434
1.102	-8.7834	-2.93925	-3.63906	-8.36711	-3.8015	-0.91246	-9.2906	-4.78185	-1.15728	-1.10678	-2.67361	0.87673	-1.57601	-1.93882	4.9986	-3.76705	-1.5957	2.429	29.8187
1.105	-8.1273	-2.57326	-3.29837	-7.09102	-4.05983	-1.4267	-9.29467	-5.58752	-0.4241	-1.33318	-3.42999	0.35553	-1.61296	-2.23548	3.98101	-4.35289	-1.51986	2.399	28.82082
1.108	-7.4739	-2.20649	-2.95769	-5.81492	-4.31817	-1.94095	-9.2976	-6.3932	0.30797	-1.55957	-4.18467	-0.16639	-1.65171	-2.53423	2.96342	-4.93872	-1.44403	2.369	27.71836
1.112	-7.1553	-1.70869	-2.35508	-5.54371	-4.3493	-2.34604	-9.23537	-6.62584	0.80618	-2.3002	-4.53286	-0.29558	-1.60355	-2.60543	2.49631	-4.54867	-1.08439	2.253	26.61481
1.115	-7.1769	-1.06062	-1.47181	-6.51781	-4.09097	-2.61336	-9.09683	-6.18241	1.04691	-3.6848	-4.42727	0.0592	-1.45504	-2.42312	2.74219	-3.97337	-0.66501	2.132	25.75651
1.118	-7.1985	-0.41465	-0.58798	-7.48821	-3.83004	-2.88238	-8.95829	-5.74069	1.28763	-5.07227	-4.32339	0.41416	-1.30766	-2.24291	2.98986	-3.39658	-0.24562	2.012	25.02553
1.121	-6.8691	-0.43024	-0.18697	-8.02928	-3.48001	-3.072	-8.37663	-5.18828	1.33064	-6.02524	-4.232	0.71486	-0.9026	-1.84585	3.36744	-2.91616	-0.10544	1.975	24.29455
1.125	-6.078	-1.42334	-0.46787	-7.85979	-2.97895	-3.12986	-7.11861	-4.46378	1.08801	-6.25628	-4.16026	0.92655	-0.10989	-1.13684	3.97116	-2.45382	-0.02846	1.942	23.37439
1.128	-5.2869	-2.41645	-0.74965	-7.68953	-2.47789	-3.18866	-5.86058	-3.74095	0.84729	-6.48733	-4.08792	1.13819	0.68282	-0.42574	4.57484	-1.99148	0.04967	1.91	22.21081
1.131	-4.5417	-3.2586	-0.85904	-7.10888	-2.53702	-3.17543	-5.1023	-3.51837	0.78106	-6.48284	-3.74053	1.24583	1.19604	-0.18633	4.87777	-1.98395	-0.01237	1.784	21.04724
1.134	-3.8802	-3.8017	-0.64395	-5.61258	-3.87915	-3.00665	-5.36141	-4.34543	1.04857	-5.94605	-2.85694	1.12201	1.14332	-0.87358	4.48604	-2.07732	-0.10889	1.653	19.95338
1.138	-3.216	-4.34479	-0.42896	-4.11258	-5.2211	-2.83788	-5.6217	-5.16929	1.31609	-5.40926	-1.97334	0.99819	1.09059	-1.56082	4.092	-2.17069	-0.20426	1.521	19.10638
1.141	-3.0324	-4.68084	-0.21945	-2.83195	-6.07295	-2.79029	-5.58359	-5.68706	1.61527	-5.06602	-1.47686	0.9035	1.02704	-1.98308	3.71714	-2.0969	-0.42027	1.27	18.25917
1.144	-3.9963	-4.45548	-0.02398	-2.20501	-5.32852	-3.12104	-4.6992	-5.32079	1.99165	-5.34491	-2.02087	0.89826	0.93196	-1.68223	3.39961	-1.98395	-0.66615	1.01	17.40995
1.147	-4.9602	-4.22948	0.17009	-1.58176	-4.58387	-3.45179	-3.81451	-4.95214	2.36993	-5.6203	-2.56655	0.893	0.83688	-1.38137	3.07978	-1.871	-0.91319	0.749	16.25075
1.151	-5.6865	-3.81328	0.2574	-1.10346	-3.82025	-3.72182	-3.07084	-4.60757	2.54635	-5.56881	-2.98168	0.86476	0.85267	-1.07841	2.84217	-2.35442	-0.80403	0.318	15.08838
1.154	-5.592	-2.64522	-0.06369	-1.32367	-2.96057	-3.7054	-2.92252	-4.37146	1.95983	-3.89194	-2.88676	0.72799	1.32181	-0.76705	3.01129	-2.98996	-0.59836	-0.129	13.9248
1.157	-5.4975	-1.47715	-0.38477	-1.54388	-2.09948	-3.68899	-2.77419	-4.13215	1.37331	-2.21508	-2.79185	0.58977	1.79037	-0.45569	3.1827	-3.62398	-0.39269	-0.575	13.21335
1.16	-5.2869	-0.6103	-0.55705	-1.61907	-1.35117	-3.63791	-2.63709	-3.89924	0.86048	-0.75007	-2.73283	0.53427	2.13573	-0.18063	3.38774	-2.22491	0.12091	-0.149	12.63216
1.164	-4.4634	-1.70838	0.16476	-0.50322	-1.64041	-3.29671	-2.57307	-3.69845	0.80977	-1.14566	-2.89553	1.13682	1.63641	-0.13825	3.92759	-0.27464	0.72299	0.364	12.05098
1.167	-3.6399	-2.80647	0.88798	0.61632	-1.92994	-2.95431	-2.50974	-3.50061	0.75999	-1.54125	-3.05808	1.73888	1.13529	-0.09759	4.46564	1.67563	1.32506	0.878	11.12189
1.17	-2.9163	-3.80623	1.55859	1.70334	-2.19727	-2.61166	-2.41625	-3.25759	0.72446	-1.93407	-3.20696	2.29031	0.67494	-0.1073	4.98506	1.17715	1.78007	0.8	9.91517
1.173	-3.1809	-3.38479	1.59123	2.11008	-1.83144	-2.25182	-1.81071	-2.24011	0.87573	-2.20946	-3.14652	1.64434	0.8507	-0.8247	4.83465	-0.02615	2.19141	0.657	8.70966
1.177	-3.4428	-2.96137	1.62424	2.51312	-1.46439	-1.89106	-1.20619	-1.22072	1.02849	-2.48485	-3.08608	0.99838	1.02826	-1.5442	4.68424	-1.23095	2.6016	0.514	7.62122
1.18	-3.6804	-2.54005	1.65491	2.91587	-1.09719	-1.53101	-0.60461	-0.2411	1.17755	-2.76375	-3.0268	0.35241	1.19424	-2.24326	4.53383	-1.06981	1.82488	0.011	6.7644
1.183	-2.6625	-2.15568	1.54734	2.90989	-0.90624	-1.20536	-1.08018	-1.1047	0.4991	-2.90207	-3.06185	0.3697	0.75168	-1.47214	3.70551	-0.49	0.66554	-0.535	5.90759
1.186	-1.6446	-1.77145	1.43956	2.88731	-0.72034	-0.87971	-1.5704	-2.03433	-0.18055	-3.03977	-3.09802	0.40481	0.29111	-0.67913	2.85243	0.08981	-0.49381	-1.081	5.08973
1.19	-0.6267	-1.38739	1.33206	2.86472	-0.53395	-0.55406	-2.06158	-2.96715	-0.85938	-3.17396	-3.1342	0.43972	-0.16766	0.1154	1.99706	0.76601	-0.77761	-0.836	4.56517
1.193	-0.5619	-1.09486	1.17685	1.7874	-0.64392	-0.49262	-1.23847	-2.29066	-0.62753	-1.71055	-2.31514	0.43394	-0.2086	0.29582	1.46482	1.47232	-0.76152	-0.485	4.04123
1.196	-0.5403	-0.8088	1.01631	0.59679	-0.78911	-0.45921	-0.30322	-1.4668	-0.33323	-0.06869	-1.43325	0.4235	-0.2158	0.42697	0.97191	2.17864	-0.74544	-0.134	3.51757
1.2	-0.5214	-0.52186	0.85717	-0.59382	-0.93475	-0.42579	0.63246	-0.64614	-0.03832	1.57668	-0.54965	0.413	-0.22168	0.56022	0.47837	2.28104	-0.19277	0.153	3.17782
1.203	-0.0948	0.33656	1.0024	-1.04581	-0.962	0.23207	0.99429	-0.02688	-0.15303	0.84022	-0.9675	0.62536	-0.01888	0.09703	0.58768	2.17412	0.55179	0.429	2.86013
1.206	0.3858	1.28837	1.19227	-1.35188	-0.9646	1.01249	1.25649	0.55868	-0.32878	-0.38408	-1.58892	0.88234	0.21998	-0.46326	0.8264	2.0687	1.29634	0.706	2.54149
1.209	0.8664	2.24018	1.38213	-1.66166	-0.9672	1.79294	1.51957	1.1423	-0.50453	-1.60683	-2.21205	1.13905	0.45884	-1.02145	1.06512	1.56569	1.42388	0.56	2.36586
1.213	1.7304	3.34696	2.00259	-0.28364	-0.44933	1.71421	1.41904	0.99355	-0.49489	-1.85283	-2.43768	1.37135	1.05835	-0.89768	1.74091	0.91962	1.31702	0.346	2.25682
1.216	2.6781	4.49637	2.73	1.6009	0.23377	1.37666	1.21753	0.6377	-0.43751	-1.792	-2.56026	1.59724	1.75598	-0.59474	2.55918	0.27355	1.21016	0.133	2.14897
1.219	3.6285	5.64461	3.45742	3.48174	0.9148	1.03861	1.01742	0.28396	-0.38013	-1.73263	-2.68454	1.82313	2.45361	-0.29178	3.37668	0.09132	0.89534	-0.156	1.95183
1.222	3.9606	5.47226	3.12556	3.6549	1.91393	1.05727	1.68326	0.5264	-0.19944	-1.33325	-2.47693	1.82402	2.31934	0.18452	2.96088	0.08831	0.49778	-0.459	1.65105
1.226	4.0875	4.7997	2.40935	3.09493	3.05247	1.23114	2.69139	1.0094	0.02517	-0.78246	-2.14544	1.72966	1.85988	0.72709	1.98853	0.0853	0.09908	-0.761	1.34907
1.229	4.2117	4.12687	1.69313	2.53497	4.19069	1.40332	3.69893	1.49239	0.24971	-0.23168	-1.81385	1.63529	1.40111	1.26941	1.01494	0.43318	0.16802	-0.311	1.12704
1.232	3.8499	3.81053	1.64182	2.7864	4.1718	1.53838	4.1343	1.69532	0.50374	-1.01807	-1.94955	1.40373	1.2651	1.83635	0.72923	0.92414	0.43114	0.277	1.163
1.235	3.2586	3.68245	1.92385	3.50292	3.45836	1.65222	4.25885	1.74745	0.77254	-2.60509	-2.32751	1.09322	1.30163	2.4184	0.86124	1.41509	0.69541	0.865	1.19986
1.239	2.6673	3.55437	2.20589	4.22312	2.74231	1.76475	4.38414	1.79687	1.04196	-4.18861	-2.70376	0.78272	1.33917	2.99836	0.99325	1.71178	0.8241	1.119	1.23646
1.242	2.7861	3.7672	2.48932	5.29779	2.43855	1.73679	4.49814	2.02207	0.95301	-4.80438	-2.25996	0.51599	1.61121	2.92066	1.24839	1.92713	0.89419	1.308	1.30356
1.245	3.3477	4.21932	2.77416	6.64902	2.4611	1.59803	4.60517	2.37573	0.62241	-4.65268	-1.24971	0.28124	2.05414	2.38423	1.60072	2.14249	0.96428	1.497	1.37066
1.248	3.912	4.67353	3.059	8.00026	2.48364	1.46097	4.71224	2.7294	0.29182	-4.50099	-0.23816	0.0473	2.4954	1.8478	1.95535	2.42713	1.71572	1.232	1.43777
1.252	4.2765	5.15401	3.5536	7.82687	2.84669	1.40255	5.16853	3.23012	0.28042	-4.47771	0.31574	-0.04299	2.37035	1.62604	1.89523	2.74489	2.78199	0.871	1.18243
1.255	4.4817	5.66038	4.23498	6.10899	3.56534	1.4249	5.95497	3.87126	0.55363	-4.5897	0.45288	0.00992	1.71465	1.69057	1.39448	3.06266	3.84712	0.511	0.84279
1.258	4.6869	6.16812	4.91767	4.39248	4.28139	1.44728	6.74142	4.5124	0.82594	-4.70055	0.58906	0.06283	1.05715	1.75719	0.89374	2.85031	3.74141	0.684	0.50365
1.261	5.4078	6.46515	4.94418	3.34888	4.87105	1.41732	7.01783	5.14539	1.10386	-4.6325	0.42655	0.32641	0.81343	1.90396	0.52036	2.38948	3.07154	0.976	0.27845
1.265	6.6903	6.50644	4.21117	3.20713	5.27762	1.31878	6.6596	5.76587	1.38848	-4.32325	-0.09316	0.86743	1.07805	2.14869	0.32564	1.92713	2.40282	1.268	0.13879
1.268	7.9755	6.54983	3.47815	3.06539	5.68679	1.21853	6.30136	6.38809	1.6731	-4.0141	-0.61457	1.40908	1.3425	2.39343	0.13093	1.91509	1.86394	1.504	-0.000714876
1.271	8.7396	6.47264	3.16528	2.9671	6.18631	1.12168	6.278	6.69702	2.01733	-3.61342	-0.99108	1.51783	1.5068	2.36847	0.16742	2.12442	1.38941	1.726	0.03555
1.274	8.7558	6.20598	3.49579	2.9486	6.84861	1.02824	6.80556	6.48651	2.45494	-3.04384	-1.14474	0.86736	1.505	1.91337	0.64026	2.33375	0.91487	1.949	0.39267
1.278	8.7747	5.93972	3.82667	2.93212	7.51351	0.9365	7.33392	6.27279	2.89435	-2.47335	-1.29727	0.2154	1.5032	1.45826	1.1108	3.09127	1.40549	1.686	0.74979
1.281	8.8449	5.7721	4.13916	2.94163	8.02342	1.01915	7.63214	6.10785	3.20476	-1.57918	-1.44026	-0.2612	1.47218	1.31201	1.54373	4.13342	2.40167	1.303	0.98857
1.284	9.0231	5.81369	4.4184	3.0238	8.15597	1.52547	7.41944	6.05548	3.25022	0.12103	-1.56454	-0.31711	1.37213	1.83164	1.87965	5.17558	3.39901	0.92	0.45291
1.288	9.1986	5.85679	4.69624	3.10596	8.2878	2.0301	7.2059	6.0031	3.29601	1.82475	-1.68713	-0.37452	1.27207	2.34917	2.21582	5.88791	3.59204	1.265	-0.08178
1.291	9.3876	5.84699	4.95754	3.20243	8.27632	2.46464	7.11024	6.01245	3.1708	2.88635	-1.79521	-0.36055	1.26015	2.78273	2.4759	6.41803	3.34271	1.803	-0.6172
1.294	9.6117	5.67972	5.16924	3.34418	7.75186	2.65276	7.38312	6.22297	2.55559	1.66203	-1.86075	-0.10746	1.52019	2.96714	2.45896	6.94964	3.09222	2.341	-0.43714
1.297	9.8385	5.51079	5.38052	3.4862	7.22479	2.84129	7.65547	6.43348	1.93848	0.43676	-1.92629	0.14564	1.77842	3.14945	2.44025	6.68007	2.78544	2.819	-0.19015
1.301	10.0734	5.45819	5.59864	3.85218	6.72889	3.03908	7.96651	6.79116	1.45817	-0.58283	-1.97518	0.31319	2.14215	3.23723	2.25679	5.95418	2.44419	3.28	0.05781
1.304	10.3407	5.91475	5.8427	5.41585	6.4012	3.29222	8.46559	7.87572	1.56723	-0.44513	-1.94921	0.02464	2.99069	2.89857	1.10259	5.22829	2.10408	3.742	0.01451
1.307	10.608	6.37292	6.08587	6.98179	6.07352	3.54482	8.96377	8.95708	1.67629	-0.31094	-1.92324	-0.26392	3.83842	2.56093	-0.05161	5.5581	2.22933	3.858	-0.15805
1.31	10.6242	6.88868	6.30422	8.34027	5.75632	3.75287	9.36392	10.00451	1.88158	-0.14959	-1.92351	-0.46139	4.56723	2.29267	-1.11676	6.51742	2.63492	3.872	-0.33061
1.314	9.0663	7.84679	6.34467	7.60156	5.57168	3.49294	8.93198	10.74757	2.80217	0.27487	-2.12911	0.25405	4.30539	2.55891	-1.1282	7.47524	3.03937	3.886	-0.40047
1.317	7.5057	8.80701	6.38516	6.86398	5.38613	3.23242	8.50052	11.48807	3.72151	0.69846	-2.33304	0.96942	4.04356	2.8254	-1.1374	8.49932	3.10257	3.798	-0.3536
1.32	6.1125	9.67337	6.42428	6.1072	5.1883	2.97402	8.10373	12.17457	4.57385	1.08995	-2.50415	1.66887	3.80912	3.09385	-1.13497	9.56406	2.95205	3.68	-0.30683
1.323	6.8604	8.64737	6.448	4.75791	4.13157	2.82501	8.6075	11.614	4.20697	-0.07141	-1.99216	1.77957	4.10878	3.45916	-0.48557	10.6273	2.80153	3.561	-0.28393
1.327	7.611	7.61928	6.47173	3.40335	3.07389	2.67653	9.11087	11.04273	3.84008	-1.24534	-1.48003	1.88839	4.41241	3.82454	0.16891	10.23574	2.3741	4.444	-0.33424
1.33	8.3616	6.59294	6.49545	2.05061	2.01552	2.52656	9.61403	10.46996	3.47574	-2.41577	-0.97027	1.99871	4.7166	4.19125	0.82237	8.8969	1.76513	5.654	-0.38456
1.333	9.0636	5.98481	6.66265	2.4917	3.59371	2.5248	10.35284	10.68191	4.11538	-1.8533	-1.52745	1.70354	5.16012	5.26576	1.22122	7.55656	1.15616	6.863	-0.42133
1.336	9.7629	5.3859	6.83019	3.02538	5.32489	2.5299	11.09907	10.92123	4.77448	-1.19281	-2.1076	1.39004	5.60743	6.35782	1.60376	7.73276	0.91717	7.52	-0.07023
1.34	10.4649	4.78681	6.99913	3.55906	7.05606	2.5367	11.84493	11.16039	5.43352	-0.53159	-2.68788	1.07653	6.05402	7.44901	1.98629	8.94208	0.92751	7.989	0.28206
1.343	9.0717	5.04359	7.0096	4.22061	7.20862	3.16699	11.30084	12.64667	6.11561	-0.15992	-2.72216	0.96651	5.74461	7.11597	1.37524	10.1514	0.939	8.457	0.63316
1.346	7.53	5.38442	7.0054	4.89604	7.13857	3.88023	10.61794	14.27722	6.7996	0.17336	-2.7021	0.88264	5.35614	6.6433	0.62198	10.88633	0.94934	8.543	0.54784
1.349	5.991	5.72526	7.0012	5.57146	7.06922	4.59215	9.93365	15.90458	7.48548	0.50407	-2.6834	0.79878	4.96767	6.17112	-0.13359	11.28241	0.96083	8.491	0.36089
1.353	6.2772	6.36121	7.12698	5.07207	6.63152	4.21206	9.7967	15.38145	7.77019	1.32526	-2.57778	0.65982	5.16111	6.56902	0.10433	11.67848	0.97117	8.439	0.17334
1.356	6.8442	7.05267	7.27404	4.31448	6.10598	3.58738	9.76871	14.41764	7.98311	2.26114	-2.45689	0.50841	5.4689	7.12932	0.58378	12.07155	1.61461	10.277	-0.00519
1.359	7.4112	7.74203	7.42162	3.55319	5.57999	2.96184	9.73932	13.45383	8.19616	3.19702	-2.33601	0.35663	5.77669	7.68961	1.06151	12.46462	2.72454	12.824	-0.17775
1.362	7.5273	7.38861	6.85034	2.16798	5.22916	2.9941	10.23592	13.31184	8.9041	4.1749	-2.27756	0.70511	6.06201	7.94502	1.76226	12.85618	3.83448	15.371	-0.35031
1.366	7.53	6.73004	6.07989	0.57434	4.93852	3.24501	10.89337	13.42619	9.7518	5.17028	-2.23776	1.21998	6.33962	8.11397	2.54112	12.69654	4.06887	16.828	-0.37305
1.369	7.5327	6.07147	5.31042	-1.02174	4.64724	3.4967	11.54991	13.54021	10.59824	6.16216	-2.19649	1.73463	6.61722	8.28168	3.32229	12.10769	3.62766	17.857	-0.14019
1.372	7.719	5.85922	5.63358	-1.39227	4.75704	3.84643	11.8904	13.68941	11.34803	7.89959	-1.99785	1.58441	6.69121	8.37142	3.24552	11.51734	3.18644	18.886	0.09311
1.376	7.9728	5.832	6.39172	-1.19095	5.05872	4.24401	12.09449	13.85395	12.05679	9.99655	-1.73351	1.12418	6.67723	8.43126	2.74586	12.27034	2.66365	20.143	0.31782
1.379	8.2239	5.80394	7.14986	-0.9909	5.36039	4.63989	12.2976	14.01849	12.76579	12.09001	-1.46959	0.66544	6.66506	8.49158	2.24694	14.11218	2.07421	21.493	0.4976
1.382	8.367	6.01096	7.38934	-0.75308	5.73896	5.02727	12.32344	14.18303	13.62968	13.58078	-0.88957	0.65409	6.82757	8.35717	2.07783	15.95402	1.48592	22.844	0.67737
1.385	8.4507	6.35318	7.34609	-0.49128	6.16633	5.41125	12.24525	14.34756	14.57789	14.67886	-0.13319	0.92314	7.0894	8.11244	2.12657	17.07448	1.81913	25.102	0.85715
1.389	8.5344	6.69331	7.30392	-0.2268	6.5937	5.79455	12.16812	14.5121	15.52661	15.78044	0.62305	1.19219	7.35304	7.86771	2.17734	17.58502	2.92217	27.749	1.04051
1.392	8.3211	7.11961	7.06979	0.35592	6.87545	5.79638	12.41487	14.67984	16.67591	16.9802	0.72967	1.58583	7.73961	8.19517	2.37375	18.09404	4.02521	30.397	1.22397
1.395	7.908	7.6095	6.69798	1.20307	7.03409	5.47874	12.91444	14.85261	17.97131	18.26567	0.35172	2.08302	8.21978	8.95114	2.70047	18.86512	4.52847	33.341	1.40844
1.398	7.4922	8.10012	6.32573	2.05023	7.19273	5.161	13.41541	15.02254	19.2667	19.55325	-0.02624	2.57998	8.7011	9.7071	3.02625	19.86811	4.51009	36.419	1.45671
1.402	7.152	8.64183	6.10149	3.10742	7.14978	5.19768	14.09131	15.00914	20.50968	21.28988	-0.03973	2.87957	8.87202	10.60437	3.73595	20.87111	4.49056	39.497	1.45073
1.405	6.8766	9.23461	6.01911	4.38952	6.87585	5.62188	14.94502	14.79882	21.70198	23.52615	0.30375	2.96643	8.73142	11.63817	4.88325	22.36807	4.39404	42.821	1.44467
1.408	6.6039	9.8274	5.93674	5.67301	6.6041	6.0455	15.80003	14.5915	22.89592	25.76389	0.64893	3.0518	8.59081	12.6724	6.0305	24.32437	4.22858	46.261	1.3529
1.411	6.5256	10.34048	6.06714	6.20119	6.81452	6.82679	16.71272	14.60133	24.35981	27.07406	1.16121	3.54713	8.84098	13.29719	6.63988	26.27915	4.06198	49.7	1.17197
1.415	6.6768	10.74919	6.46453	5.64785	7.74816	8.12488	17.70347	14.9112	26.16914	27.01922	1.89332	4.62687	9.60891	13.39295	6.44287	28.33183	4.42851	54.178	0.99203
1.418	6.8307	11.15791	6.86106	5.09196	8.68225	9.42296	18.69287	15.22428	27.97848	26.96437	2.62445	5.70662	10.37864	13.48866	6.24498	30.47788	5.29716	59.162	0.94993
1.421	7.2573	11.74461	7.28202	5.01291	8.90637	10.18056	19.2622	15.97809	30.28748	27.82681	3.23132	6.65499	11.247	13.74247	6.18247	32.62544	6.1658	64.145	1.28548
1.424	8.1132	12.64459	7.74163	5.85267	7.7066	9.90022	19.08025	17.54333	33.438	30.49906	3.62628	7.35387	12.29075	14.27126	6.39476	34.96124	6.80809	70.216	1.62103
1.428	8.9691	13.54251	8.20217	6.69612	6.50894	9.62035	18.89695	19.1087	36.58917	33.17098	4.02023	8.05125	13.33629	14.80005	6.6064	37.48681	7.22977	76.837	1.94146
1.431	9.9492	14.30891	8.72234	7.4699	5.96581	9.57749	19.28731	20.08484	39.83185	36.05688	4.63572	8.72527	14.15806	15.44019	6.93882	40.01237	7.65146	83.459	1.96662
1.434	11.1912	14.76313	9.37859	8.05946	7.23147	10.16536	21.07429	19.59864	43.28074	39.53168	5.76502	9.33704	14.44287	16.3399	7.60408	42.55901	8.01454	91.692	1.99177
1.437	12.4359	15.21734	10.03476	8.64902	8.49713	10.75283	22.86127	19.11244	46.72918	43.00796	6.89589	9.94779	14.72769	17.24171	8.27164	45.12674	8.31443	100.774	2.01693
1.441	13.7373	15.7963	10.85266	9.33392	9.83106	11.36265	24.39517	18.90796	50.80756	46.98238	8.01657	10.54651	15.21912	18.19045	9.09798	47.69297	8.61547	109.856	1.87579
1.444	15.2115	16.79781	12.18062	10.38383	11.44259	12.06436	25.04732	19.71363	56.90778	52.94771	9.10236	11.092	16.41967	19.29843	10.5845	51.54682	8.97281	119.538	1.70084
1.447	16.6857	17.7978	13.50953	11.43601	13.0521	12.76438	25.70083	20.51931	63.00801	58.91326	10.18985	11.63771	17.62022	20.40852	12.07263	56.81029	9.38874	129.55	1.52589
1.45	17.9655	18.89561	14.90138	12.67566	14.48087	13.64865	26.43679	21.48694	69.47029	65.27049	11.18168	12.24003	18.74675	21.58528	13.41534	62.07226	9.80583	139.561	1.5751
1.454	18.4191	20.48793	16.60295	15.09388	14.68546	15.66997	27.62905	23.3618	77.71425	74.18483	11.69969	13.192	19.47614	23.11401	13.77227	67.93361	10.46306	152.394	1.76613
1.457	18.87	22.08068	18.3035	17.5121	14.89264	17.69269	28.82121	25.23604	85.9582	83.09762	12.216	14.1449	20.20532	24.64317	14.1292	74.47868	11.38915	166.839	1.95738
1.46	19.3992	23.54869	19.87515	19.7414	15.13356	19.61161	30.05751	26.95916	94.54177	92.32197	12.79654	15.15312	20.99813	26.19662	14.49891	81.02527	12.3141	181.284	2.14593
1.464	20.5035	23.82808	20.34566	19.46161	15.90596	20.16946	31.75786	27.03955	106.13859	106.06617	13.96627	16.88033	22.44145	27.97008	15.09968	87.39565	13.88593	197.423	2.32889
1.467	21.6078	24.10787	20.81616	19.18182	16.67835	20.72732	33.45935	27.12072	117.73352	119.8124	15.13586	18.60755	23.88595	29.74564	15.70171	93.55669	16.20117	214.57	2.51138
1.47	22.7607	24.45593	21.33577	18.95637	17.45074	21.30139	35.15088	27.25778	129.46297	133.57088	16.31332	20.32491	25.32391	31.52738	16.31209	99.71623	18.51755	231.716	2.64575
1.473	24.8208	27.13829	23.14249	21.15392	18.91554	23.44645	36.46738	29.43856	144.97107	148.85914	17.7392	20.82412	26.62403	33.5407	17.87401	108.14983	20.29275	248.383	2.54149
1.477	26.8809	29.82646	24.9492	23.40041	20.38509	25.6037	37.78418	31.64507	160.48259	164.16452	19.16507	21.31831	27.92145	35.55546	19.45648	119.4117	21.41763	264.755	2.43603
1.48	28.941	32.51253	26.75659	25.64636	21.85342	27.76056	39.09958	33.85158	175.99802	179.47341	20.59095	21.81239	29.21887	37.57022	21.03778	130.67357	22.54135	281.126	2.33177
1.483	30.1371	34.91931	28.90345	27.15258	24.26112	30.46992	41.2693	36.07739	194.71553	198.75441	22.39499	23.18039	30.37895	38.97797	21.61466	142.59958	23.76158	297.236	2.57478
1.486	31.3197	37.31214	31.06216	28.6115	26.74474	33.21845	43.48309	38.30528	213.55245	218.3413	24.21412	24.6076	31.53175	40.36085	22.1082	155.38853	25.09902	313.177	2.83721
1.49	32.4996	39.70707	33.22189	30.06732	29.22824	35.96528	45.69688	40.53191	232.39005	237.9281	26.0327	26.03631	32.68583	41.74338	22.60008	168.17598	26.43646	329.118	3.1008
1.493	34.8432	42.12417	35.57668	31.36259	31.54853	38.36593	48.90318	44.02101	250.93461	258.36405	27.52347	27.87236	33.58197	44.61013	23.19242	181.78269	28.09217	343.757	3.35488
1.496	37.2921	44.54359	37.95435	32.63265	33.84231	40.71348	52.24066	47.68393	269.44436	278.93578	28.97362	29.77031	34.44318	47.65617	23.79957	196.49932	30.16152	357.526	3.60655
1.499	39.741	46.96325	40.3307	33.90368	36.13359	43.05933	55.57814	51.34828	287.95536	299.5075	30.42377	31.66826	35.30619	50.70389	24.40828	211.21595	32.22971	371.296	3.85821
1.503	44.1906	50.11847	43.02488	36.8059	39.42558	46.17401	58.37899	55.27361	305.21619	316.0322	32.70025	33.48051	36.7352	54.73227	25.52846	226.39945	34.9425	381.135	4.26247
1.506	49.002	53.43232	45.78233	40.12345	42.98161	49.48379	61.05876	59.26199	322.21804	331.50213	35.14977	35.27114	38.29086	58.97216	26.78707	242.24558	38.52968	388.252	4.81371
1.509	53.8107	56.74407	48.53977	43.44101	46.53671	52.79357	63.73854	63.24918	339.22179	346.96966	37.5993	37.06177	39.8463	63.21203	28.04568	258.09171	42.11571	395.37	5.36594
1.512	57.8094	61.21578	51.83121	46.61268	50.96458	57.9378	67.87297	68.33002	353.04162	359.35147	40.90588	40.06663	42.10497	68.95278	29.79985	273.71194	45.33176	398.467	5.88261
1.516	61.5813	66.06092	55.28534	49.73589	55.72899	63.75881	72.49926	73.78381	365.86696	370.55979	44.48587	43.51656	44.59713	75.17937	31.74748	288.99634	48.02502	398.675	6.31614
1.519	65.3532	70.90635	58.74087	52.85582	60.49079	69.57981	77.12556	79.23937	378.69041	381.76811	48.06586	46.96692	47.09108	81.40575	33.69588	304.28073	50.71827	398.883	6.74873
1.522	71.5254	77.18594	63.17735	57.40089	65.18153	76.9166	82.80677	85.31145	387.0859	387.83161	52.1824	51.148	50.44196	88.70219	35.98174	318.96423	54.12276	395.765	7.18804
1.525	78.6669	84.11458	68.04026	62.66737	69.83324	85.02502	88.98495	91.67988	393.52555	391.20169	56.54011	55.69718	54.19279	96.48481	38.44806	332.71853	58.57514	390.166	7.72609
1.529	85.8084	91.04321	72.90458	67.93312	74.48496	93.13296	95.16313	98.05023	399.96463	394.57527	60.89858	60.24636	57.94363	104.26743	40.91437	346.47132	63.02751	384.566	8.26533
1.532	92.9688	98.10323	78.81076	74.22075	81.20407	102.57186	103.04986	104.9487	402.00754	392.95481	67.65541	66.03173	62.61825	113.44523	43.9623	358.76028	68.0923	376.05	8.80338
1.535	100.14	105.24215	85.3323	81.20672	89.37968	112.91564	112.01977	112.19028	401.42102	387.84601	75.87133	72.65297	67.8734	123.47684	47.4252	368.6788	74.09698	365.275	9.76559
1.539	107.3085	112.37971	91.85347	88.19269	97.55529	123.25898	120.98967	119.43276	400.8326	382.74072	84.08774	79.27453	73.12855	133.51056	50.88809	378.59581	80.10165	354.501	10.80513
1.542	115.2168	121.27161	99.8784	96.40834	107.42531	135.55198	131.24012	127.46266	396.43367	374.4054	93.83736	87.84551	79.49051	144.73981	55.36883	386.68754	86.51307	341.152	11.84467
1.545	123.6705	131.58583	109.07809	105.72297	118.87169	149.59758	142.5642	136.16374	389.01287	363.10511	104.82467	98.1567	86.77494	156.93623	60.80649	391.68445	93.57712	325.735	12.79274
1.548	132.1215	141.89864	118.2789	115.04129	130.31547	163.64227	153.88878	144.86482	381.59236	351.80344	115.81085	108.46762	94.0585	169.13265	66.24416	396.67985	100.64118	310.318	13.68786
1.552	141.8496	154.013	129.22043	125.98731	143.7718	178.84678	167.60222	154.47119	372.22712	339.07822	128.54566	120.35374	102.53531	182.55526	72.6149	399.66776	108.67269	294.03	14.58256
1.555	152.8116	168.05013	141.95082	138.85774	159.68091	195.41753	183.94816	165.09007	360.83853	324.63052	143.13166	134.08664	112.31566	197.27977	80.14094	399.08795	118.31969	277.016	15.69079
1.558	163.7736	182.08516	154.6826	151.72616	175.58742	211.98966	200.29411	175.70698	349.44994	310.18281	157.71596	147.81901	122.09635	212.00543	87.66699	398.50814	127.96784	260.002	17.11081
1.561	176.4096	197.05947	168.83187	166.52979	192.67615	229.23178	217.49092	187.23681	337.33344	295.10131	173.80251	163.38657	133.43976	227.43027	97.43127	396.1904	138.66273	243.697	18.53083
1.565	191.1624	213.35057	184.90049	184.33977	211.66444	247.51997	235.92279	200.1116	324.22139	279.00124	191.97577	181.79753	147.03283	243.83394	110.84754	390.63778	151.18683	228.003	19.99696
1.568	205.9179	229.64225	200.96912	202.15185	230.65273	265.80726	254.35432	212.98638	311.10924	262.90117	210.15018	200.20888	160.62722	260.23837	124.26569	385.08667	163.70979	212.31	21.6674
1.571	220.8084	246.5773	217.9953	221.1237	249.73062	283.84829	272.80606	226.15285	297.15722	247.0538	229.05247	218.56316	174.7909	276.24597	138.78787	378.44069	177.65175	197.123	23.33784
1.574	235.9311	264.7194	236.74607	242.53312	268.99978	301.36964	291.29442	239.8995	281.67411	231.74492	249.3075	236.79753	190.04845	291.51531	155.7484	369.66071	194.17667	182.39	25.00815
1.578	251.0511	282.86262	255.49685	263.93885	288.26895	318.89098	309.78336	253.64295	266.18966	216.43953	269.56254	255.03175	205.3078	306.78256	172.70988	360.88073	210.70159	167.657	27.2941
1.581	266.6193	300.60284	274.08517	285.40845	307.23143	335.60675	327.63987	268.01639	251.18358	201.92352	289.55977	273.45667	221.3377	321.69744	190.22288	351.2363	227.73781	153.466	29.60207
1.584	283.2054	317.30714	292.27467	307.04548	325.24794	349.97009	343.80309	284.09568	237.37169	189.79917	308.90524	292.43339	239.41358	335.70245	209.45173	339.82233	245.74494	139.78	31.91004
1.587	299.7915	334.01145	310.46417	328.68621	343.26471	364.33343	359.96651	300.17498	223.55856	177.67556	328.24903	311.41027	257.48964	349.70805	228.68058	328.40986	263.75321	126.095	34.6313
1.591	316.1427	349.75362	327.67124	348.86153	359.74657	377.48294	374.92931	316.17219	210.12706	165.50204	346.42977	329.58956	275.5843	362.49062	248.11431	316.90703	281.53399	113.965	37.49286
1.594	331.7379	361.91863	341.42134	362.69912	369.17744	385.36887	385.21118	331.84138	198.06208	153.10929	360.3373	344.34493	293.75088	370.75414	268.50687	305.21445	298.86551	103.337	40.35443
1.597	347.3304	374.08315	355.17191	376.53301	378.60801	393.25481	395.49294	347.5091	185.99711	140.71304	374.24454	359.09922	311.91835	379.01573	288.89941	293.52036	316.19702	92.709	43.4065
1.6	361.9698	385.26853	367.89889	389.21564	387.21009	400.2197	404.43723	362.27789	174.04566	128.70749	386.91475	372.91256	329.43577	386.4328	309.00671	281.53712	332.45537	83.42	46.63121
1.604	371.9274	390.63857	374.9845	393.39145	389.17564	400.40033	404.90182	371.14991	162.74675	119.75368	392.36411	379.85892	342.8988	388.86237	326.7633	268.90328	346.47892	75.471	49.85592
1.607	381.8823	396.00861	382.06995	397.56726	391.14141	400.581	405.3657	380.02192	151.44621	110.80336	397.81347	386.80528	356.36362	391.29179	344.51812	256.26794	360.50246	67.521	53.5849
1.61	391.0947	400.80756	388.43707	401.3145	392.73407	400.37518	405.18091	388.52639	140.34268	101.89944	402.53625	393.31769	369.38991	393.29685	362.00235	243.46845	373.01967	60.304	58.46327
1.613	393.7164	398.70587	387.13857	397.29596	386.08505	393.05279	396.13543	391.91592	131.43013	94.07	398.71959	392.0158	376.62212	390.20426	372.9683	230.27438	382.24844	53.848	63.34163
1.617	396.3381	396.60419	385.83869	393.26999	379.43343	385.73092	387.08995	395.29676	122.51757	86.23876	394.90293	390.71364	383.85433	387.11378	383.93424	217.08032	391.47605	47.391	68.39862
1.62	398.6169	394.39331	384.38551	389.14397	372.7844	378.408	377.95803	398.56143	113.63486	78.41102	390.92514	389.35609	390.97228	383.9443	394.90018	204.21305	398.17243	42.023	75.40761
1.623	391.0056	385.50719	375.58008	377.05758	358.64608	363.16712	362.15592	395.40669	106.1016	72.44092	378.24191	379.65968	390.32623	376.35706	398.88109	192.16355	399.0698	37.825	82.41661
1.627	383.3916	376.57135	366.75341	364.73148	344.31689	347.79113	346.26973	392.11378	98.57933	66.51644	365.49204	369.77845	389.58445	368.73289	402.66382	180.11404	399.96716	33.628	89.4244
1.63	375.7803	367.6355	357.92673	352.40537	329.98637	332.41685	330.38419	388.82017	91.05614	60.59196	352.74216	359.89734	388.81794	361.11082	406.44424	168.86272	399.15482	30.125	97.9596
1.633	362.1264	351.63352	342.49604	333.91393	314.32428	314.34847	312.1587	375.72676	84.96197	56.22284	335.27605	344.26808	380.96236	350.10728	400.20883	159.71527	394.23366	27.396	106.73492
1.636	348.2565	335.18269	326.71497	314.85834	298.52267	296.03197	293.7649	361.87588	78.9496	52.00621	317.52371	328.11753	372.58052	338.89266	392.9102	150.56933	389.31364	24.667	115.50905
1.64	334.3866	318.73301	310.93391	295.80016	282.72325	277.71547	275.3703	348.02717	72.93735	47.79245	299.77039	311.96699	364.19869	327.67903	385.61367	141.36316	382.53224	22.109	126.44691
1.643	317.9598	300.47177	293.41738	274.75245	264.57402	259.28978	256.8015	331.52597	68.35011	43.73406	279.48373	293.43435	351.42589	314.04212	373.04838	131.99132	371.05718	19.749	138.58184
1.646	301.2387	281.94432	275.66698	253.35038	245.97621	240.84642	238.20483	314.59402	63.95776	39.70699	258.83326	274.4763	337.97504	300.05257	359.45192	122.61948	359.58211	17.388	150.71607
1.649	284.5203	263.41897	257.91669	231.94836	227.37714	222.40306	219.60786	297.66206	59.56732	35.67992	238.1845	255.51947	324.5242	286.06302	345.85545	113.28529	346.70872	15.093	163.89031
1.653	265.9038	245.45351	239.71618	214.22761	209.71366	203.87202	201.62097	278.31383	55.66459	32.31687	218.76175	236.67885	308.79825	271.27055	328.28529	104.05652	330.12865	12.874	178.47954
1.656	246.8958	227.62382	221.41227	197.54248	192.32391	185.31621	183.7903	258.33414	51.87606	29.14633	199.63208	217.87257	292.49875	256.2845	309.51779	94.82926	313.54743	10.655	193.06824
1.659	227.8905	209.7949	203.10729	180.85931	174.93675	166.75959	165.95823	238.35581	48.08752	25.9758	180.50411	199.0663	276.19751	241.29907	290.75226	86.36855	296.35034	9.31	208.00834
1.662	210.2109	192.20846	186.618	164.4671	159.31487	151.2992	151.21139	219.39263	44.45484	23.43486	163.63072	182.1271	258.67434	226.64391	271.07376	80.29787	277.43666	9.053	224.32134
1.666	192.9444	174.70701	170.74503	148.19611	144.43649	137.09104	137.6138	200.81734	40.87834	21.15936	147.555	165.9396	240.69832	212.10456	251.00563	74.22718	258.52182	8.796	240.63529
1.669	175.6779	157.20629	154.87319	131.92452	129.5581	122.88321	124.0148	182.24086	37.29994	18.88385	131.47928	149.7521	222.72373	197.56522	230.93751	68.07517	239.49323	8.1	256.94911
1.672	160.6011	142.56918	139.97053	118.66576	116.61906	110.35221	111.9167	165.58254	34.3938	17.08208	118.11959	134.75758	205.48097	183.27483	211.51187	61.64606	220.12339	6.838	273.19757
1.675	146.4909	129.35158	125.52705	107.07096	104.79126	98.74702	100.58888	149.92631	31.80916	15.54756	106.08993	120.41812	188.61159	169.10539	192.45903	55.21845	200.75469	5.576	289.4445
1.679	132.3807	116.13328	111.08487	95.47616	92.96605	87.14352	89.26105	134.2692	29.22615	14.01506	94.06197	106.08016	171.74094	154.93564	173.4062	49.11162	181.91684	4.261	305.69254
1.682	118.7889	104.38442	99.27146	84.53831	82.70688	77.88941	79.63468	120.48083	26.79714	12.38579	83.18287	94.04747	156.61978	142.62785	156.97396	44.13429	164.7232	2.877	320.20426
1.685	105.5103	93.61494	89.13937	74.08433	73.64553	70.36424	71.17834	107.99928	24.47006	10.68207	73.06092	83.70259	142.68898	131.55119	142.55923	39.15696	147.53072	1.493	334.17551
1.688	92.229	82.84477	79.00728	63.63128	64.58288	62.83952	62.7206	95.51773	22.14298	8.97836	62.93968	73.3577	128.75835	120.47611	128.14679	34.22933	130.87711	1.016	348.14676
1.692	81.1725	73.32423	70.43839	55.06751	56.56686	55.57894	55.92071	84.47103	20.38737	7.77394	55.05987	64.53591	115.90241	110.49916	114.74597	29.48693	115.98952	1.804	359.79176
1.695	71.8737	64.89858	63.19076	48.33505	49.59881	48.57208	50.61957	74.74416	19.12414	7.06211	49.13037	57.18072	104.00961	101.48225	102.37561	24.74454	101.10078	2.591	369.47182
1.698	62.5776	56.47294	55.94231	41.60543	42.63061	41.56625	45.31774	65.0173	17.85952	6.35239	43.19916	49.82403	92.11623	92.46615	90.00525	20.15726	87.18064	2.705	379.15188
1.701	54.1833	49.11989	49.50478	36.08332	36.85495	36.03054	40.72422	56.63407	16.64443	5.6394	37.91251	43.39566	82.03126	84.29253	79.05569	16.19046	76.61329	1.847	387.26573
1.705	46.734	42.9982	43.96544	32.09821	32.65575	32.36679	36.97113	49.87186	15.48469	4.92311	33.36081	38.1401	74.07845	77.0828	69.99749	12.22215	66.04593	0.99	392.08178
1.708	39.282	36.8765	38.42536	28.11633	28.45395	28.70134	33.21804	43.11019	14.32495	4.20993	28.80741	32.88305	66.12563	69.87517	60.93731	8.34269	56.47362	0.029	396.89782
1.711	32.9586	31.61001	33.52333	23.91114	24.33665	25.57674	29.79757	37.42469	13.18548	3.53645	25.06328	28.43898	58.83025	63.09656	53.01502	4.84576	50.55626	-1.085	401.0957
1.715	28.1796	27.6418	29.55397	19.3323	20.36621	23.36171	26.90088	33.45829	12.07742	2.93781	22.53802	25.35792	52.55884	56.96752	47.10452	1.34732	44.63891	-2.198	399.82787
1.718	23.4006	23.67148	25.58321	14.75715	16.39674	21.14612	24.00533	29.4919	10.96936	2.34138	20.01275	22.27536	46.2879	50.83848	41.19401	-2.01106	38.95711	-2.769	398.56003
1.721	19.221	20.35178	22.06876	10.98837	13.11055	18.97675	21.37403	25.39714	10.071	1.9761	17.58071	19.44566	40.51497	45.27831	35.80571	-4.72939	34.19795	-2.494	397.29274
1.724	16.1322	18.35377	19.44254	9.06645	11.45827	16.91182	19.30577	21.0279	9.58765	2.1558	15.33801	17.18854	35.7853	40.87157	31.67986	-7.44772	29.43879	-2.218	390.902
1.728	13.0434	16.35626	16.81631	7.14453	9.80343	14.84689	17.23752	16.65867	9.1043	2.33774	13.09516	14.93193	31.05742	36.46415	27.554	-9.96575	25.05996	-2.12	383.82112
1.731	9.8115	14.04803	14.46814	5.59262	8.20472	12.8779	15.46111	12.80731	8.87009	2.14346	11.12691	12.79483	26.78548	32.2965	23.68859	-11.49133	22.26559	-2.309	376.74144
1.734	6.2232	10.86098	12.87369	5.21992	6.78562	11.2186	14.54733	10.51744	9.31905	0.69414	9.92194	11.04377	23.85393	28.80494	20.72874	-13.0169	19.47122	-2.498	367.09617
1.737	2.6322	7.67438	11.27784	4.85021	5.36652	9.55976	13.63235	8.22437	9.76801	-0.75868	8.71696	9.29199	20.92058	25.31461	17.76658	-14.24128	16.88827	-2.774	356.13631
1.741	-0.5511	4.75475	9.7936	4.37897	3.96131	8.01418	12.75606	6.07476	9.85988	-2.06714	7.53077	7.66633	18.29489	22.05355	14.90561	-13.85424	15.23945	-3.197	345.17646
1.744	-2.2899	2.9547	8.7479	3.39377	2.62542	7.02193	12.04116	4.56598	8.51679	-2.63893	6.41731	6.65544	17.00491	19.75129	12.57621	-13.4672	13.59179	-3.62	333.02274
1.747	-4.026	1.1531	7.70328	2.40857	1.2887	6.03138	11.32748	3.05848	7.17371	-3.21072	5.30385	5.64456	15.71348	17.44693	10.24681	-12.79853	12.0843	-4.023	319.35706
1.75	-5.592	-0.5073	6.67511	1.57446	-0.02002	5.07482	10.64309	1.65596	5.94503	-3.71343	4.26229	4.65675	14.35302	15.27078	8.06263	-10.50339	11.24323	-4.393	305.69137
1.754	-6.1995	-1.19019	5.75963	2.06336	-1.05335	4.42862	10.18257	1.08292	5.47498	-3.56289	3.70811	3.85967	12.47601	13.97132	7.36027	-8.20825	10.40101	-4.762	291.90234
1.757	-6.807	-1.87326	4.84515	2.54856	-2.08675	3.78329	9.7209	0.50841	5.00631	-3.40884	3.15393	3.06247	10.60074	12.67186	6.66021	-5.79413	9.52777	-4.856	277.67727
1.76	-7.5738	-2.51169	3.94603	2.97813	-3.09894	3.13849	9.21662	-0.06537	4.57649	-3.25233	2.61411	2.29275	8.78382	11.4044	5.95364	-2.63002	8.48678	-4.447	263.45196
1.763	-10.1172	-2.4102	3.27867	1.97067	-3.32503	2.51662	7.88302	-0.63856	4.73861	-2.887	2.30673	2.26779	7.93734	10.65474	4.95676	0.53408	7.44578	-4.038	249.22774
1.767	-12.6606	-2.30872	2.6099	0.95217	-3.54696	1.89394	6.54934	-1.21132	4.90106	-2.51941	1.99779	2.24434	7.09731	9.90507	3.961	3.55813	6.54382	-3.379	235.0955
1.77	-15.1662	-2.20745	1.93677	-0.06733	-3.77149	1.27164	5.21799	-1.79739	5.05748	-2.1531	1.69571	2.22089	6.26038	9.15382	2.96442	5.60027	6.40824	-2.248	220.96489
1.773	-15.1662	-3.94663	0.89668	-1.56472	-4.12284	1.07004	5.41964	-3.24433	4.16191	-1.86849	2.00164	1.76382	6.29362	8.64268	2.46883	7.64391	6.27151	-1.117	206.83308
1.776	-15.1689	-5.70398	-0.14809	-3.07991	-4.48346	0.88485	5.65334	-4.72491	3.25639	-1.58959	2.31745	1.29158	6.34275	8.13516	1.9983	9.44207	6.1118	-0.468	194.35876
1.78	-15.1689	-7.46134	-1.19348	-4.59509	-4.84149	0.69966	5.88566	-6.20591	2.35005	-1.3072	2.63326	0.81784	6.39188	7.62652	1.52775	9.36677	5.81191	-0.771	182.35275
1.783	-15.528	-7.7575	-1.11317	-5.25584	-4.66282	0.44049	5.67525	-7.024	2.10941	-1.40402	2.14767	0.54259	5.44804	7.23702	0.21854	9.29147	5.51087	-1.075	170.34555
1.786	-15.906	-7.92897	-0.94982	-5.81747	-4.41645	0.17317	5.42197	-7.77435	1.92136	-1.54855	1.59349	0.28799	4.41107	6.85694	-1.19768	8.98124	5.34771	-1.32	158.74391
1.789	-16.284	-8.10017	-0.78517	-6.3787	-4.16851	-0.09427	5.16868	-8.52765	1.73283	-1.69324	1.04101	0.03489	3.3759	6.47896	-2.6139	6.66049	6.07733	-1.444	147.4595
1.793	-16.6053	-8.0067	-1.14276	-5.36964	-4.46875	-0.3831	4.3559	-8.56668	1.38377	-2.03482	0.55884	-0.1726	3.05112	5.60143	-2.42387	4.33975	6.80694	-1.568	136.1749
1.796	-16.9212	-7.86883	-1.58254	-4.03728	-4.88984	-0.67533	3.44074	-8.47052	1.00928	-2.41991	0.08767	-0.37129	2.85418	4.6414	-1.87683	2.01749	7.35731	-1.331	125.7692
1.799	-17.2344	-7.73067	-2.02232	-2.70493	-5.31201	-0.96751	2.52556	-8.37756	0.6329	-2.80359	-0.3818	-0.56847	2.65725	3.67926	-1.32978	-0.33638	6.62885	-0.32	117.07055
1.803	-18.0714	-7.89391	-2.40256	-3.50541	-5.19699	-1.49311	1.91194	-9.03872	0.45196	-2.863	-0.30681	-1.26463	2.24628	3.0448	-1.36202	-2.69026	5.90153	0.692	108.37229
1.806	-19.0299	-8.13956	-2.76556	-4.97211	-4.90719	-2.09288	1.38431	-9.91917	0.3201	-2.81839	-0.08591	-2.11662	1.77414	2.49921	-1.58923	-4.94926	5.21902	1.095	99.93013
1.809	-19.9911	-8.38521	-3.12997	-6.44251	-4.61591	-2.69265	0.85543	-10.79962	0.18825	-2.772	0.13669	-2.96877	1.3032	1.95234	-1.81416	-6.1646	4.89271	0.138	93.38491
1.812	-21.0117	-8.25356	-3.40002	-6.64905	-5.85773	-3.01884	0.80011	-10.50942	0.21701	-2.29638	-0.40735	-3.33415	0.89123	1.40802	-1.92938	-7.37995	4.56754	-0.82	86.83969
1.816	-22.0539	-7.97292	-3.63548	-6.2945	-7.80389	-3.22273	0.93724	-9.72912	0.30578	-1.6254	-1.24967	-3.48443	0.50457	0.86453	-1.99178	-8.51547	4.3883	-1.593	80.29511
1.819	-23.0961	-7.69404	-3.8706	-5.93994	-9.75265	-3.42832	1.0731	-8.95045	0.39375	-0.95242	-2.092	-3.6347	0.1161	0.32104	-2.05419	-8.61487	5.47065	-1.938	75.31701
1.822	-23.0529	-7.88208	-3.98605	-5.43203	-10.6064	-3.58417	0.98076	-8.43688	0.56943	-1.56465	-2.0236	-3.6925	0.01233	0.10242	-1.74395	-8.71577	6.55416	-2.283	70.51535
1.825	-22.4832	-8.32369	-4.03909	-4.83506	-10.78099	-3.71273	0.7584	-8.07143	0.79062	-2.96612	-1.46951	-3.694	0.06506	0.05712	-1.1969	-8.78655	7.50324	-2.518	65.71301
1.829	-21.9135	-8.7653	-4.09354	-4.2381	-10.95488	-3.83959	0.53714	-7.70598	1.01235	-4.36915	-0.91532	-3.6955	0.11779	0.0115	-0.65215	-8.41758	7.14934	-2.489	61.79892
1.832	-22.6236	-8.88592	-3.96055	-5.03219	-11.1732	-3.84376	0.41735	-7.96854	0.8933	-5.17852	-0.6825	-3.80933	0.08894	-0.16142	-0.4923	-8.04861	6.7943	-2.46	58.30342
1.835	-24.1626	-8.77674	-3.69902	-6.93523	-11.42893	-3.74862	0.37398	-8.70584	0.53801	-5.50876	-0.6791	-4.00951	-7.34E-04	-0.42581	-0.65451	-7.70072	6.47258	-2.431	54.80911
1.838	-25.6989	-8.66757	-3.43693	-8.83457	-11.68206	-3.65347	0.3306	-9.44314	0.18272	-5.8355	-0.6774	-4.2097	-0.08861	-0.69092	-0.81672	-7.75494	6.51165	-2.402	51.66042
1.842	-26.1876	-8.97956	-3.867	-10.31373	-12.04818	-3.58478	-0.07704	-9.8144	-0.08974	-5.72241	-0.90275	-4.39826	-0.36096	-0.97986	-1.13122	-7.80916	6.55071	-2.374	48.92225
1.845	-25.7772	-9.69202	-4.92557	-11.35367	-12.53625	-3.54383	-0.83947	-9.8176	-0.28449	-5.13732	-1.34284	-4.57557	-0.80785	-1.29332	-1.61556	-7.88446	6.60816	-2.51	46.18289
1.848	-25.3641	-10.40407	-5.98387	-12.39296	-13.02431	-3.50191	-1.60211	-9.824	-0.47923	-4.55268	-1.78294	-4.75322	-1.25625	-1.60467	-2.0999	-8.43415	6.88278	-3.088	43.65709
1.851	-25.3992	-11.01545	-6.67712	-13.36008	-13.4369	-3.59993	-2.06839	-9.39902	-0.50335	-4.80539	-1.97489	-4.82052	-1.66594	-1.74963	-2.19986	-8.98534	7.15739	-3.665	41.81165
1.855	-25.9311	-11.50438	-6.93264	-14.22944	-13.74684	-3.88876	-2.15401	-8.40742	-0.31981	-6.23786	-1.8625	-4.73966	-2.02783	-1.6851	-1.74542	-9.53654	7.40212	-4.157	39.96622
1.858	-26.463	-11.99175	-7.18955	-15.09879	-14.05846	-4.17786	-2.24077	-7.41902	-0.13627	-7.67253	-1.75012	-4.6602	-2.38972	-1.62234	-1.28911	-10.09075	7.21024	-4.41	38.13404
1.861	-27.1272	-12.35572	-7.47668	-15.62963	-14.43056	-4.27607	-2.23354	-7.10761	0.05677	-8.30198	-1.6147	-4.77357	-2.56418	-1.96817	-1.28226	-10.64345	7.01721	-4.663	36.94955
1.864	-27.9939	-12.51459	-7.81457	-15.54007	-14.92332	-4.0249	-2.06982	-7.96882	0.265	-7.42444	-1.44187	-5.2425	-2.42537	-2.98567	-2.1343	-11.20217	6.79775	-4.846	35.7656
1.868	-28.8606	-12.67392	-8.15245	-15.451	-15.41484	-3.77288	-1.90578	-8.8269	0.47324	-6.54691	-1.26905	-5.71054	-2.28477	-4.00316	-2.98611	-11.99433	6.10031	-4.822	34.58285
1.871	-29.3412	-12.92913	-8.30278	-15.27708	-15.88936	-3.62557	-1.86905	-9.39038	0.65595	-5.81057	-1.30418	-6.01461	-2.14236	-4.7006	-3.54026	-12.78649	5.40286	-4.799	33.47216
1.874	-29.0577	-13.39594	-8.05329	-14.88515	-16.31673	-3.73883	-2.12653	-9.25344	0.78211	-5.43889	-1.79622	-5.91179	-1.9955	-4.6901	-3.30154	-13.57714	4.75368	-4.62	32.37927
1.877	-28.7769	-13.86066	-7.80477	-14.49485	-16.7441	-3.85247	-2.38402	-9.11688	0.90937	-5.0678	-2.28826	-5.80897	-1.84855	-4.6796	-3.06282	-14.12833	5.15698	-3.964	31.28639
1.881	-28.6986	-14.10173	-7.85091	-14.50251	-17.22285	-3.87756	-2.68897	-8.95226	0.9667	-4.90569	-2.71485	-5.73459	-1.70795	-4.75975	-3.00695	-14.67802	5.56028	-3.307	30.25192
1.884	-29.1846	-13.63912	-8.77379	-15.94533	-17.89093	-3.58038	-3.14413	-8.70436	0.81682	-5.52182	-2.93792	-5.76704	-1.58492	-5.12357	-3.65611	-15.22922	5.94749	-3.001	29.25971
1.887	-29.6706	-13.17651	-9.69667	-17.38704	-18.56045	-3.28459	-3.59893	-8.45646	0.6665	-6.14146	-3.16185	-5.7995	-1.46189	-5.48819	-4.30441	-15.58463	5.89004	-3.824	28.2675
1.891	-30.1917	-12.89974	-10.4998	-18.87556	-19.07334	-3.11074	-4.03674	-8.44048	0.59104	-6.52434	-3.31776	-5.80674	-1.38468	-5.77594	-4.86916	-15.93854	5.83144	-4.647	27.3302
1.894	-30.8505	-13.50093	-10.77299	-20.64795	-18.62404	-3.63076	-4.38419	-9.63247	0.8525	-5.50561	-3.15391	-5.67146	-1.52888	-5.70301	-4.91546	-16.29396	5.77629	-5.207	26.48897
1.897	-31.5093	-14.10158	-11.04567	-22.42034	-18.17611	-4.15229	-4.73124	-10.8228	1.11242	-4.48688	-2.99175	-5.53618	-1.67278	-5.63009	-4.96177	-16.51685	5.80157	-4.873	25.64895
1.9	-32.0574	-14.65989	-11.3238	-23.98926	-17.86383	-4.61484	-5.07688	-11.85283	1.34188	-3.40347	-2.84218	-5.465	-1.82547	-5.54409	-5.02716	-16.73823	5.82799	-4.539	24.81222
1.904	-31.8765	-14.86215	-11.63796	-23.29063	-19.26038	-4.42625	-5.40153	-11.34592	1.32269	-1.55113	-2.80431	-6.09179	-2.06613	-5.33162	-5.33549	-16.95961	5.84523	-4.059	24.00098
1.907	-31.6929	-15.0623	-11.95212	-22.5903	-20.65694	-4.23596	-5.72618	-10.84052	1.30351	0.30386	-2.76474	-6.71752	-2.30679	-5.12125	-5.64382	-17.37376	5.1294	-3.055	23.1892
1.91	-31.5768	-15.25537	-12.26634	-21.96138	-22.04573	-4.05769	-6.03612	-10.34811	1.24726	2.12696	-2.77201	-7.34267	-2.53156	-4.91088	-5.94942	-17.79394	4.41357	-2.05	22.37792
1.913	-32.4381	-15.21198	-12.58462	-23.78669	-22.98356	-4.5929	-5.90178	-10.18459	0.41811	0.88888	-3.85611	-7.90927	-2.37072	-4.69631	-6.03377	-18.21411	3.70119	-1.437	21.9384
1.917	-33.2967	-15.16858	-12.9016	-25.64864	-23.91719	-5.13094	-5.76653	-10.02645	-0.41103	-0.3574	-4.9402	-8.47587	-2.20713	-4.48173	-6.11718	-18.78338	3.93674	-2.302	21.53336
1.92	-34.158	-15.12519	-13.21979	-27.50981	-24.84982	-5.66728	-5.6308	-9.86511	-1.24207	-1.60448	-6.0216	-9.04102	-2.05241	-4.26716	-6.20058	-19.35867	4.17343	-3.166	21.12712
1.923	-33.3993	-15.2713	-14.0904	-28.23624	-25.94787	-6.14418	-6.80037	-9.79639	-1.59553	-1.78466	-6.28626	-9.82411	-2.9031	-4.91653	-6.52495	-19.93246	4.41013	-3.718	20.72641
1.926	-32.6352	-15.42387	-14.97276	-28.90056	-27.05563	-6.61546	-8.02116	-9.72802	-1.93942	-1.89752	-6.52324	-10.61885	-3.79946	-5.58927	-6.86588	-20.25323	5.3546	-3.019	20.32739
1.93	-31.8684	-15.57565	-15.85512	-29.56489	-28.16525	-7.08837	-9.24225	-9.66284	-2.28141	-2.00986	-6.7613	-11.41351	-4.69762	-6.26392	-7.20661	-20.56196	6.30483	-2.32	19.92874
1.933	-32.862	-16.95783	-17.15131	-32.13299	-29.74282	-7.69169	-10.70235	-9.7379	-2.64642	-1.4067	-7.53976	-12.24457	-5.04333	-7.16597	-7.52853	-20.87069	7.25505	-1.713	19.459
1.936	-33.9906	-18.471	-18.48745	-34.96276	-31.3899	-8.31285	-12.19127	-9.83086	-3.0114	-0.70392	-8.37422	-13.08173	-5.32772	-8.09375	-7.84606	-21.30743	6.96895	-1.492	18.91106
1.939	-35.1192	-19.98544	-19.82498	-37.794	-33.03959	-8.93413	-13.681	-9.92383	-3.37828	0.00206	-9.20974	-13.91738	-5.61073	-9.02152	-8.16129	-21.75321	6.66217	-1.272	18.36344
1.943	-37.1091	-21.81266	-21.4642	-41.10408	-35.09262	-9.96773	-14.7179	-11.70135	-5.00494	-1.07261	-10.68464	-14.67509	-6.29285	-10.26641	-8.46502	-22.19748	6.35424	-1.105	17.82619
1.946	-39.234	-23.70159	-23.16054	-44.52638	-37.24596	-11.09856	-15.66046	-13.84588	-6.87069	-2.58378	-12.28422	-15.41412	-7.05718	-11.57427	-8.76242	-22.68693	6.34964	-1.184	17.32052
1.949	-41.3616	-25.59052	-24.85688	-47.94604	-39.39931	-12.22957	-16.60222	-15.98722	-8.73532	-4.09145	-13.88416	-16.1539	-7.82152	-12.88002	-9.06097	-23.17789	6.35424	-1.263	16.81484
1.952	-44.4504	-28.8414	-27.88385	-52.23405	-42.60096	-13.72428	-18.33484	-17.47707	-10.55165	-3.28428	-15.70739	-16.83189	-9.25894	-15.34902	-9.79287	-23.67035	6.35768	-1.204	16.32038
1.956	-47.793	-32.50798	-31.29334	-56.81728	-46.1838	-15.34461	-20.31913	-18.75566	-12.35283	-1.64592	-17.59594	-17.48781	-10.90641	-18.16671	-10.68534	-24.82394	7.41361	-0.485	16.13787
1.959	-51.1356	-36.17245	-34.70282	-61.40353	-49.76839	-16.96465	-22.30202	-20.03255	-14.15284	-0.00755	-19.48618	-18.14524	-12.55418	-20.9865	-11.57782	-26.03326	8.51091	0.233	15.95574
1.962	-55.2531	-40.52159	-38.71311	-67.31708	-54.69299	-18.23799	-24.90558	-21.63825	-16.78903	0.532	-21.03494	-19.94206	-14.87236	-23.92021	-12.92779	-27.24258	9.60705	0.981	15.77357
1.966	-59.6676	-45.16867	-42.97011	-73.87696	-60.29305	-19.34408	-27.78686	-23.39275	-19.775	0.525	-22.43994	-22.28728	-17.48595	-26.90131	-14.51313	-29.09647	9.85064	1.882	15.22598
1.969	-64.0821	-49.81366	-47.22711	-80.43361	-65.8914	-20.44848	-30.66815	-25.14688	-22.75948	0.5215	-23.84495	-24.63314	-20.09934	-29.88451	-16.09616	-31.0121	10.05172	2.782	14.59687
1.972	-71.0913	-53.82708	-51.66062	-89.69385	-72.57369	-20.92431	-34.04016	-28.1837	-25.88596	-0.0126	-25.68409	-26.54615	-22.90403	-33.56754	-17.21404	-32.92773	10.25279	3.646	13.96758
1.975	-79.4613	-57.47337	-56.19405	-100.70648	-79.97951	-20.98774	-37.71069	-32.00934	-29.09367	-0.89489	-27.77436	-28.18083	-25.82268	-37.65872	-18.01391	-35.79817	10.10227	4.312	13.46281
1.979	-87.8313	-61.11755	-60.72748	-111.72282	-87.38793	-21.05287	-41.38122	-35.83659	-32.30139	-1.77816	-29.86506	-29.81444	-28.74205	-41.752	-18.81149	-38.77402	9.92992	4.978	13.04435
1.982	-94.0062	-63.69916	-64.59246	-122.14099	-93.60184	-19.73428	-44.2827	-37.82047	-33.92927	-1.8975	-31.11183	-30.75185	-31.78935	-45.62708	-20.4272	-41.74837	9.75757	5.614	12.62522
1.985	-98.6475	-65.45786	-67.9587	-132.04888	-98.7571	-17.22645	-46.56785	-38.30347	-34.36169	-1.35021	-31.70978	-31.09481	-34.94081	-49.3361	-22.77455	-44.2408	10.44123	6.078	12.25811
1.988	-103.2888	-67.21598	-71.32596	-141.95676	-103.91	-14.72033	-48.853	-38.78967	-34.79489	-0.80292	-32.30694	-31.43777	-38.09087	-53.04718	-25.12111	-46.6745	11.18693	6.542	11.9801
1.992	-104.1609	-66.2255	-72.7775	-148.55402	-107.43831	-11.44253	-49.64562	-37.68565	-32.51905	0.93027	-31.76608	-30.59926	-39.92515	-54.80177	-25.9258	-49.10819	11.93263	7.058	11.70088
1.995	-101.5581	-62.43715	-72.34797	-151.43154	-109.07239	-7.30077	-48.86617	-34.88605	-27.54987	4.02145	-30.07695	-28.43526	-40.38528	-54.57023	-24.91282	-49.97866	12.67029	7.901	11.37279
1.998	-98.958	-58.64879	-71.91879	-154.31179	-110.70907	-3.15732	-48.0873	-32.08539	-22.5805	7.11264	-28.38673	-26.27174	-40.84449	-54.3402	-23.89983	-50.63829	13.40795	8.744	10.77174
2.001	-92.6832	-52.45837	-71.4296	-152.72776	-111.3658	2.34748	-45.60892	-27.27639	-15.74244	9.38044	-25.15929	-23.6348	-39.44132	-51.67452	-22.56076	-51.29641	14.1456	9.663	10.17086
2.005	-81.9642	-43.05012	-71.4296	-144.52664	-111.3658	9.87435	-40.77553	-19.64579	-6.46111	10.39329	-19.88819	-20.30064	-35.48009	-45.75585	-20.71138	-48.20911	7.16543	11.101	9.57049
2.008	-71.2452	-33.64036	-71.4296	-136.32786	-111.3658	17.39951	-35.94214	-12.01456	2.81833	11.4074	-14.61675	-16.96499	-31.51868	-39.83718	-18.86374	-44.56158	17.50643	12.538	9.63638
2.011	-57.1053	-22.60037		-125.10458		25.16728	-30.53574	-3.07313	13.45313	13.46552	-8.83162	-12.77553	-26.14289	-32.23738	-16.33005	-40.91405	19.22993	13.827	9.74957
2.014	-37.4898	-8.65549		-107.86727		33.41568	-24.07157	8.32385	26.43902	17.64785	-2.13893	-6.89801	-18.17567	-21.65177	-12.36323	-32.46689	19.32645	14.003	9.8622
2.018	-17.8743	5.29137		-90.63366		41.66578	-17.60652	19.7236	39.42358	21.83012	4.55375	-1.02048	-10.21026	-11.06616	-8.39729	-23.23361	19.24716	14.178	9.77358
2.021	2.0004	19.54934		-73.00962		49.70122	-10.73736	30.93519	52.31006	26.22371	11.62064	4.92479	-1.62064	-0.49728	-4.56049	-14.00032	19.16788	14.341	9.60461
2.024	22.4367	34.56573		-54.32079		57.14936	-2.84496	41.67127	64.96726	31.20428	19.58554	11.05507	8.52597	10.0364	-1.10449	-1.30173	18.36818	14.395	9.43564
2.027	42.873	49.58252		-35.63196		64.5992	5.04744	52.40472	77.62256	36.18341	27.55145	17.18419	18.67258	20.56947	2.35151	12.01733	17.48115	14.449	9.44679
2.031	61.9404	63.66392		-17.41901		70.7798	12.6143	62.70476	88.83681	40.58367	35.19803	22.98752	28.32074	30.8533	6.00476	25.33489	16.59412	14.421	9.64092
2.034	76.866	74.50041		-1.11695		70.7798	18.99163	71.38765	95.21956	42.54894	41.75236	27.48529	36.18041	40.2727	10.51704	38.26842	16.7366	13.661	9.83505
2.037	91.7916	85.33656		15.18588		70.7798	25.36992	80.07054	101.60117	44.51405	48.30499	31.98306	44.03981	49.6921	15.02844	51.12665	17.01581	12.9	9.9196
2.04	105.0621	95.1912		30.42099			31.18914	88.00441	107.3412	46.45403	54.17891	36.21207	51.37733	58.42391	19.29229	63.98638	17.29501	12.135	9.9196
2.044	110.8347	99.72681		38.57498			33.78915	91.47821	107.3412	48.21259	56.42759	38.67962	55.75271	63.44707	21.72678	72.35824	16.43211	11.323	9.9196
2.047	116.6046	104.26262		46.72898			36.38916	94.94973	107.3412	49.96765	58.67527	41.14567	60.12907	68.46999	24.1622	79.79185	15.40146	10.511	
2.05	121.3242	108.11495		54.47417			39.0094	97.95207		51.52029	60.63669	43.41495	64.11942	73.11114	26.47811	87.22697	14.37196	9.668	
2.054	117.7791	104.86339		56.22366			39.0094	95.25059		49.69172	59.68708	42.79694	63.78368	73.83485	26.58749	89.0914	13.32062	8.477	
2.057	114.234	101.61183		57.96275			39.0094	92.54508		47.86316	58.73747	42.18042	63.44794	74.55855	26.69826	89.70736	12.26584	7.285	
2.06	110.5053	98.30452		59.67413				89.82081		46.0273	57.73209	41.54044	63.06814	75.18324	26.80363	90.3218	11.21106	6.136	
2.063	102.8481	92.56799		59.07427				84.76119		41.92134	54.22923	38.92309	59.51604	71.08366	26.36037	86.30982	10.60324	5.533	
2.067	95.1909	86.82422		58.43214				79.7029		37.78343	50.72498	36.27588	55.96574	66.98407	25.90479	81.1849	10.0724	4.929	
2.07	87.5337	81.08046		57.78829				74.63969		33.64552	47.22059	33.62812	52.41063	62.88449	25.44804	76.06149	9.54271	4.333	
2.073	79.3311	74.83807		53.81456				68.65287		33.005	42.39588	30.61625	48.21205	58.34759	23.94951	68.9095	8.89352	3.849	
2.076	71.1123	68.57109		49.58152				62.60712		33.005	37.5075	27.57815	43.97449	53.7866	22.35492	61.23492	8.22251	3.365	
2.08	62.8962	62.30312		45.34671				56.55816		33.005	32.61938	24.53854	39.73514	49.22771	20.76009	53.56034	7.55264	2.872	
2.083	56.9319	57.86584		42.89252				50.68795			31.6906	21.76508	36.09313	45.27501	18.86327	46.26076	6.68859	2.217	
2.086	51.1944	53.66806		40.73169				44.84412			31.6906	19.03393	32.53245	41.401	16.91314	39.06359	5.78548	1.562	
2.089	45.4569	49.4706		38.57106				39.00029			31.6906	16.30408	28.97177	37.52809	14.96137	31.86641	4.88122	0.908	
2.093	41.1153	44.72709		36.47152				35.4637				14.02852	25.03709	33.32888	13.58223	26.18277	4.7893	0.303	
2.096	37.0356	39.85885		34.38936				32.4889				11.87298	21.01404	29.05469	12.3649	20.94038	4.87203	-0.303	
2.099	32.9559	34.99237		32.30719				29.51411				9.71893	16.99099	24.78189	11.14612	15.698	4.95475	-0.902	
2.102	30.0507	31.83403		30.79916				28.20174				7.7407	14.31005	21.63469	8.87587	12.30498	4.87317	-1.323	
2.106	27.4911	29.25083		29.5095				27.48263				5.82925	12.09551	18.86484	6.17822	9.48725	4.75368	-1.744	
2.109	24.9315	26.668		28.22192				26.76352				3.9193	9.88096	16.09534	3.48191	6.66802	4.63418	-2.138	
2.112	20.9031	24.1705		27.08373				24.51744				3.02871	8.44187	13.76951	2.4414	4.79757	5.18455	-1.6	
2.115	16.2618	21.71189		26.02738				21.51806				2.67189	7.37826	11.65243	2.4414	3.24037	5.90038	-1.062	
2.119	11.6205	19.25289		24.9675				18.51652				2.31448	6.31298	9.53562	2.4414	1.68166	6.61736	-0.53	
2.122	7.3356	16.82297		22.32743				15.70849				1.83921	5.10745	8.44328		0.81571	6.32091	-0.37	
2.125	3.2532	14.41194		18.58056				13.02441				1.27861	3.81045	7.99868		0.19222	5.7602	-0.209	
2.128	-0.8292	12.00051		14.83143				10.34227				0.71951	2.51181	7.55407		-0.43277	5.19834	-0.06	
2.132	-3.8451	9.74684		10.97407				8.09344				0.0675	1.6244	6.27559		-1.07131	4.58707	-1.194	
2.135	-6.0564	7.62599		7.01659				6.22779				-0.6707	1.08701	4.30292		-1.71588	3.96317	-2.327	
2.138	-8.265	5.50357		3.05729				4.35894				-1.40908	0.54936	2.33092		-2.36045	3.33811	-3.461	
2.142	-11.0271	3.37153		0.34863				1.64579				-2.03941	0.02098	1.3012		-2.55924	3.94938	-3.181	
2.145	-14.34	1.22435		-0.84602				-2.04776				-2.5396	-0.49745	1.3033		-2.58484	4.92373	-2.901	
2.148	-17.6529	-0.92282		-2.04365				-5.73847				-3.03829	-1.01614	1.3054		-2.60894	5.89923	-2.621	
2.151	-19.8021	-2.81361		-3.76157				-8.53679				-3.49018	-1.43112	1.23508		-2.60141	5.90498	-2.883	
2.155	-20.4339	-4.33394		-6.32481				-9.98089				-3.86391	-1.69015	1.06117		-2.58032	5.60853	-3.15	
2.158	-21.0657	-5.85544		-8.88848				-11.42402				-4.23652	-1.95024	0.88516		-2.55924	5.31209	-3.417	
2.161	-21.4815	-7.27098		-10.46733				-12.70619				-4.51368	-2.1274	0.59395		-2.41918	5.34886	-3.647	
2.164	-21.5301	-8.48525		-9.91515				-13.6572				-4.58286	-2.1391	0.07641		-2.22943	5.49708	-3.877	
2.168	-21.576	-9.69741		-9.36297				-14.60635				-4.65291	-2.15127	-0.44112		-2.03816	5.64415	-4.107	
2.171	-21.8919	-10.69122		-9.26326				-15.21942				-4.75364	-2.09246	-1.11293		-1.77311	5.62347	-4.066	
2.174	-22.845	-11.09766		-10.53936				-14.87856				-4.94632	-1.83745	-2.19143		-1.47191	5.54534	-4.019	
2.177	-23.7981	-11.50446		-11.81545				-14.5345				-5.13901	-1.58239	-3.26926		-1.17071	5.46721	-3.971	
2.181	-24.4083	-11.78901		-12.95586				-14.15133				-5.36293	-1.40243	-3.95234		-0.75656	4.58363	-3.64	
2.184	-23.871	-11.6016		-13.47474				-13.59356				-5.72335	-1.52186	-3.11085		-0.28819	3.40475	-3.299	
2.187	-23.3364	-11.41543		-13.99733				-13.03259				-6.08376	-1.64129	-2.26936		0.18017	2.22588	-2.958	
2.19	-22.8558	-11.17474		-14.4549				-12.63625				-6.39454	-1.7447	-1.51677		0.55818	2.28218	-2.816	
2.194	-22.6803	-10.59245		-14.41382				-13.37979				-6.32417	-1.7368	-1.3232		0.89101	2.81417	-2.684	
2.197	-22.5048	-10.01226		-14.37274				-14.12045				-6.25381	-1.7296	-1.12874		1.22534	3.34615	-2.551	
2.2	-22.3482	-9.52387		-14.32187				-14.84034				-6.21548	-1.72077	-0.9221		1.55666	3.59204	-2.485	
2.203	-22.3617	-10.28941		-14.03963				-15.2004				-6.8684	-1.68879	-0.9206		1.88798	3.72302	-2.422	
2.207	-22.3779	-11.05366		-13.75984				-15.55977				-7.52132	-1.65682	-0.9206		2.2193	3.85286	-2.359	
2.21	-22.386	-11.80772		-13.48005				-15.89329				-8.17469	-1.62269			2.20424	3.61157	-2.848	
2.213	-22.2159	-11.68177		-12.73105				-15.09399				-8.04246	-1.46566			1.99792	3.21057	-3.374	
2.216	-22.0485	-11.54593		-11.97411				-14.25412				-7.89123	-1.30741			1.79159	2.81072	-3.901	
2.22	-21.8784	-11.41016		-11.21691				-13.41746				-7.74091	-1.14743			1.77352	2.52117	-3.359	
2.223	-23.466	-11.4594		-9.99867				-14.03164				-7.86473	-0.86902			1.86539	2.27988	-2.733	
2.226	-25.1292	-11.4594		-8.73187				-14.77214				-8.01614	-0.58241			1.95575	2.03859	-2.107	
2.23	-26.7924	-11.4594		-7.46498				-15.51264				-8.16719	-0.2958			2.1184	1.87658	-1.686	
2.233	-26.5683			-7.82357				-14.48979				-8.26071	-0.53599			2.32171	1.75134	-1.283	
2.236	-26.1093			-8.4879				-13.16373				-8.34189	-0.86315			2.52652	1.6261	-0.881	
2.239	-25.6503			-9.15592				-11.83767				-8.42394	-1.19032			2.56869	1.92944	-1.625	
2.243	-25.0725			-9.36872				-11.64871				-8.37669	-1.27212			2.50845	2.44189	-2.485	
2.246	-24.4677			-9.45088				-11.76946				-8.28983	-1.28789			2.44972	2.95434	-3.344	
2.249	-23.8629			-9.53305				-11.8934				-8.20446	-1.30547			2.42863	3.38752	-2.848	
2.252	-24.8052			-10.03723				-12.31696				-8.2345	-0.89719			2.43315	3.78048	-2.201	
2.256	-26.247			-10.72006				-12.86295				-8.2345	-0.32619			2.43767	4.17343	-1.555	
2.259	-27.6915			-11.40289				-13.40574				-8.2345	0.24481			2.48285	4.50205	-1.699	
2.262	-27.5133			-11.83051				-13.42639					-0.09719			2.55815	4.79734	-1.94	
2.265	-26.5953			-12.1117				-13.1654					-0.92111			2.63194	5.09148	-2.181	
2.269	-25.6773			-12.39149				-12.90251					-1.74391			2.71778	4.84215	-2.611	
2.272	-25.2318			-12.06661				-12.1853					-2.13389			2.80965	4.28948	-3.065	
2.275	-25.0779			-11.27571				-11.13986					-2.21997			2.90152	3.73681	-3.519	
2.278	-24.924			-10.48801				-10.09268					-2.30604			3.00844	3.8632	-3.105	
2.282	-24.5001			-10.10589				-10.47187					-2.10334			3.12742	4.38485	-2.563	
2.285	-23.8521			-10.1346				-12.19756					-1.63419			3.24488	4.90535	-2.022	
2.288	-23.2068			-10.1605				-13.92646					-1.16602			3.52048	4.69738	-1.957	
2.291	-22.8639			-10.45747				-14.69035					-1.20282			3.91656	4.04589	-1.968	
2.295	-22.845			-11.11069				-14.25794					-1.85132			4.31264	3.39326	-1.979	
2.298	-22.8288			-11.76392				-13.82411					-2.50162			4.55661	3.12669	-2.346	
2.301	-23.0853			-11.94373				-13.39864					-2.71927			4.6786	3.10257	-2.773	
2.304	-23.7306			-11.30939				-12.9862					-2.24407			4.79908	3.07958	-3.2	
2.308	-24.3759			-10.67134				-12.57696					-1.76838			4.91504	3.39441	-3.612	
2.311	-24.8781			-10.01787				-12.60734					-1.48865			5.02799	3.93214	-4.022	
2.314	-25.1103			-9.33403				-13.62673					-1.63286			5.14094	4.47102	-4.431	
2.318	-25.3452			-8.64712				-14.64611					-1.77706			5.21774	4.66061	-3.785	
2.321	-25.4559			-8.09235				-15.45138					-1.95274			5.26292	4.6089	-2.932	
2.324	-25.248			-7.98429				-15.59225					-2.22144			5.3081	4.55835	-2.079	
2.327	-25.0428			-7.87622				-15.73245					-2.49176			5.30961	4.2665	-2.149	
2.331	-24.9807			-7.93522				-15.90278					-2.72484			5.27347	3.80346	-2.412	
2.334	-25.4586			-8.86493				-16.20163					-2.79695			5.23732	3.34041	-2.675	
2.337	-25.9365			-9.79756				-16.50013					-2.86905			5.3578	2.99571	-3.345	
2.34	-26.1849			-10.65406				-16.73559					-2.88331			5.63039	2.74063	-4.105	
2.344	-25.0617			-10.80654				-16.44011					-2.43451			5.90448	2.48555	-4.865	
2.347	-23.9385			-10.95569				-16.14465					-1.98557			6.14845	2.60505	-4.131	
2.35	-22.9287			-11.10937				-15.83928					-1.58864			6.3623	3.01639	-3.045	
2.353	-23.3013			-11.40396				-15.33839					-2.31813			6.57616	3.42773	-1.958	
2.357	-23.6712			-11.69855				-14.8394					-3.04774			6.82766	3.81035	-1.813	
2.36	-24.0438			-11.99314				-14.33719					-3.76706			7.12133	4.16769	-1.903	
2.363	-24.5028			-12.67331				-13.96105					-3.82906			7.41349	4.52388	-1.992	
2.366	-24.9591			-13.36762				-13.5892					-3.86579			7.7659	4.72725	-2.294	
2.37	-25.4181			-14.06183				-13.21735					-3.90274			8.18306	4.79964	-2.651	
2.373	-25.3911			-13.55773				-13.6268					-3.64727			8.60022	4.87203	-3.009	
2.376	-25.3344			-12.90771				-14.1194					-3.36246			9.01889	4.73529	-2.64	
2.379	-25.2777			-12.25573				-14.612					-3.07775			9.44057	4.41702	-2.069	
2.383	-24.6594			-13.20105				-15.00925					-3.1926			9.86074	4.0976	-1.498	
2.386	-23.9628			-14.49233				-15.38873					-3.38413			10.33212	3.9195	-1.53	
2.389	-23.2635			-15.7799				-15.76895					-3.57387			10.86073	3.87125	-1.74	
2.393	-23.5659			-14.6301				-15.6824					-3.085			11.38933	3.82299	-1.95	
2.396	-24.114			-12.6819				-15.4545					-2.39415			11.61523	3.79886	-2.314	
2.399	-24.6621			-10.7337				-15.22618					-1.70329			11.4571	3.80001	-2.724	
2.402	-25.6179			-10.03404				-14.54265					-1.43124			11.29897	3.80001	-3.135	
2.406	-26.7195			-9.90339				-13.66065					-1.33309			10.67248	3.70349	-3.296	
2.409	-27.8211			-9.76905				-12.77855					-1.23621			9.43153	3.51276	-3.375	
2.412	-27.4161			-10.36719				-12.3795					-1.49422			8.18908	3.32088	-3.454	
2.415	-26.2605			-11.4143				-12.25875					-1.95479			7.82162	3.13933	-3.422	
2.419	-25.1049			-12.46122				-12.138					-2.41556			8.64691	2.96813	-3.353	
2.422	-24.8781			-12.9392				-12.31593					-2.58346			9.47219	2.79578	-3.284	
2.425	-25.2723			-12.954				-12.72385					-2.52533			9.92701	2.82566	-2.65	
2.428	-25.6665			-12.9688				-13.13121					-2.469			9.85171	3.07039	-1.812	
2.432	-25.4289			-11.95331				-13.38195					-2.2484			9.77641	3.31513	-0.975	
2.435	-24.6405			-9.82637				-13.46851					-1.86354			9.3984	3.44267	-1.19	
2.438	-23.8521			-7.7024				-13.55507					-1.47993			8.56558	3.43807	-1.8	
2.441	-23.4174			-6.87696				-12.81208					-1.28834			7.73427	3.43348	-2.409	
2.445	-23.3931			-7.88806				-10.94963					-1.34965			7.12283	3.45531	-2.67	
2.448	-23.3688			-8.89916				-9.08718					-1.41096			6.85778	3.50701	-2.795	
2.451	-23.6172			-9.69974				-8.44374					-1.48938			6.59122	3.55872	-2.919	
2.454	-24.2841			-10.09907				-9.97173					-1.59664			6.52947	3.41165	-2.217	
2.458	-24.951			-10.49841				-11.50107					-1.70389			6.80206	3.02099	-1.176	
2.461	-25.194			-10.56531				-12.67183					-1.62608			7.07314	2.63148	-0.134	
2.464	-24.5622			-9.77064				-12.96352					-1.10567			7.72373	2.27873	-0.086	
2.467	-23.9331			-8.97567				-13.25672					-0.58413			9.02039	1.97425	-0.463	
2.471	-23.7171			-8.46117				-13.33622					-0.28587			10.31706	1.67091	-0.84	
2.474	-24.6675			-8.99485				-12.66729					-0.73564			10.74778	1.78581	-0.769	
2.477	-25.6206			-9.53224				-12.00004					-1.18541			9.62581	2.45453	-0.498	
2.481	-26.2848			-9.91098				-11.64125					-1.48742			8.50233	3.12325	-0.226	
2.484	-25.7421			-9.35273				-12.96411					-1.02433			7.77192	3.32777	-0.076	
2.487	-25.1994			-8.79277				-14.28513					-0.56059			7.77794	2.89345	0.018	
2.49	-24.6324			-8.30594				-15.44035					-0.16027			7.78397	2.45913	0.112	
2.494	-23.8953			-8.70471				-14.84518					-0.37838			8.29751	2.28792	0.132	
2.497	-23.1582			-9.10405				-14.25322					-0.59551			9.80803	2.49474	0.117	
2.5	-22.5534			-9.50857				-13.67877					-0.8068			11.31855	2.70156	0.101	
2.503	-24.1977			-10.34794				-13.81109					-0.75587			12.12727	2.72454	0.032	
2.507	-25.8393			-11.18495				-13.95105					-0.7063			11.48873	2.47176	-0.064	
2.51	-27.4836			-12.02471				-14.0855					-0.65675			10.84868	2.21898	-0.161	
2.513	-26.4225			-11.26014				-13.81624					-0.78862			10.28393	1.83522	-0.197	
2.516	-25.3317			-10.3883				-13.51916					-0.93103			9.87881	1.24808	-0.202	
2.52	-24.2409			-9.51773				-13.22529					-1.07343			9.47521	0.66094	-0.207	
2.523	-24.411			-10.59791				-12.80862					-1.28579			9.06708	0.44608	-0.733	
2.526	-24.6891			-11.96765				-12.37799					-1.50827			8.65142	0.83559	-1.545	
2.529	-24.9699			-13.33369				-11.94737					-1.72998			8.23727	1.22395	-2.357	
2.533	-25.3074			-14.46107				-12.84632					-1.99056			8.19661	1.53188	-2.231	
2.536	-25.6584			-15.52543				-14.04249					-2.25959			9.05654	1.69964	-1.57	
2.539	-26.0067			-16.58909				-15.2414					-2.52863			9.91797	1.86854	-0.908	
2.542	-26.0067			-16.15472				-15.74321					-2.54386			10.6032	1.94667	-0.677	
2.546	-25.9068			-15.18062				-16.00969					-2.47536			10.84416	1.86279	-0.701	
2.549	-25.8096			-14.20282				-16.27859					-2.40866			11.08663	1.77777	-0.726	
2.552	-25.0401			-14.1034				-16.2025					-2.34096			11.17699	1.73526	-1.014	
2.555	-24.0033			-14.43907				-15.96639					-2.27525			10.86073	1.76628	-1.466	
2.559	-22.9665			-14.77479				-15.72831					-2.20855			10.54447	1.79845	-1.918	
2.562	-23.1069			-14.34725				-15.96812					-2.12431			10.16495	1.56176	-1.849	
2.565	-23.8872			-13.40602				-16.51084					-2.02831			9.60623	0.80686	-1.445	
2.569	-24.6675			-12.46271				-17.05262					-1.93235			9.0475	0.05197	-1.041	
2.572	-25.437			-12.4147				-16.85752					-1.7974			8.83064	-0.31916	-0.787	
2.575	-26.2011			-13.15749				-16.04225					-1.63202			9.6243	0.08759	-0.635	
2.578	-26.9652			-13.89794				-15.23018					-1.46484			10.41796	0.49319	-0.482	
2.582	-27.0948			-14.81013				-14.92539					-1.40738			11.02187	0.90108	-0.176	
2.585	-26.6223			-15.9182				-15.18288					-1.46748			11.02789	1.31357	0.236	
2.588	-26.1498			-17.02626				-15.44038					-1.52878			11.03241	1.72721	0.648	
2.591	-26.2551			-17.78334				-15.88901					-1.48979			10.9044	1.75709	0.319	
2.595	-27.0813			-17.99615				-16.60813					-1.30864			10.32911	0.94245	-0.542	
2.598	-27.9075			-18.21266				-17.32985					-1.12748			9.75231	0.1278	-1.402	
2.601	-28.4799			-17.92202				-17.65283					-0.8691			9.25232	-0.49955	-1.438	
2.604	-28.6338			-16.59745				-17.2078					-0.46306			9.01738	-0.69143	-0.857	
2.608	-28.7877			-15.2745				-16.76161					-0.05521			8.78395	-0.88446	-0.277	
2.611	-28.8444			-14.75805				-16.14815					0.06409			8.61829	-0.93502	0.416	
2.614	-28.6905			-16.54932				-15.08103					-0.56328			8.70865	-0.64317	1.197	
2.617	-28.5366			-18.3406				-14.01247					-1.19103			8.80052	-0.35248	1.978	
2.621	-28.4556			-19.9855				-13.40234					-1.6855			8.68456	-0.08246	1.925	
2.624	-28.5987			-21.02687				-14.56167					-1.681			7.72523	0.13125	1.202	
2.627	-28.7391			-22.06833				-15.72091					-1.6756			6.76591	0.34497	0.479	
2.63	-28.7823			-22.87595				-16.77062					-1.60603			6.10779	0.49089	0.019	
2.634	-28.3395			-22.0177				-17.15207					-1.14726			6.74633	0.45182	-0.22	
2.637	-27.8967			-21.15945				-17.53038					-0.68849			7.38488	0.41276	-0.46	
2.64	-27.6159			-20.40819				-17.81064					-0.30949			7.88035	0.33003	-0.198	
2.643	-28.6959			-21.43077				-16.74521					-0.93364			7.71017	0.12436	0.499	
2.647	-29.7759			-22.45336				-15.67884					-1.5589			7.53849	-0.08131	1.195	
2.65	-30.8235			-23.47594				-14.65663					-2.16254			7.25084	-0.2732	1.431	
2.653	-31.0638			-23.14732				-15.7541					-2.0096			6.36833	-0.42372	1.256	
2.657	-31.3014			-22.80386				-16.89385					-1.84088			5.48581	-0.57423	1.08	
2.66	-31.539			-22.45671				-18.0318					-1.6719			4.76896	-0.52942	0.805	
2.663	-30.1701			-23.08479				-17.87872					-1.75592			4.94365	0.1324	0.439	
2.666	-28.7499			-23.79605				-17.63402					-1.85778			5.11684	0.79537	0.072	
2.67	-27.3324			-24.50671				-17.38612					-1.95963			5.30359	1.37217	-0.075	
2.673	-27.8508			-23.99478				-17.21059					-2.0844			5.5581	1.66517	-0.009	
2.676	-28.5798			-23.27087				-17.04605					-2.21192			5.81261	1.95931	0.056	
2.679	-29.3088			-22.54696				-16.88151					-2.33946			6.08972	2.27988	0.145	
2.683	-28.8228			-22.00315				-16.49842					-2.30179			6.50086	2.69812	0.256	
2.686	-28.0938			-21.51055				-16.05732					-2.22253			6.91199	3.1175	0.368	
2.689	-27.3648			-21.01425				-15.61797					-2.14323			7.15295	3.24849	0.562	
2.692	-27.3378			-21.87406				-15.23508					-1.3672			6.1846	2.30516	0.84	
2.696	-27.5214			-23.27007				-14.87502					-0.34061			5.21624	1.36183	1.118	
2.699	-27.7077			-24.66443				-14.51496					0.68599			4.3277	0.78618	0.863	
2.702	-27.9021			-25.1418				-14.70834					0.57305			4.06716	1.67321	0.036	
2.705	-28.0965			-25.1196				-15.18715					-0.10881			3.80662	2.56139	-0.792	
2.709	-28.2936			-25.09458				-15.66375					-0.79066			3.72229	3.24389	-1.288	
2.712	-27.84			-24.38901				-16.15315					-1.07422			5.19214	3.0589	-1.414	
2.715	-27.0057			-23.1841				-16.65215					-1.09			6.662	2.87391	-1.54	
2.718	-26.1687			-21.98239				-17.14829					-1.10758			7.91047	2.64067	-1.147	
2.722	-25.5639			-21.15724				-17.24693					-1.0543			6.98278	2.18796	-0.154	
2.725	-25.1346			-20.69424				-16.97983					-0.93811			6.05357	1.73526	0.84	
2.728	-24.7026			-20.22895				-16.71273					-0.82359			5.21473	1.41239	1.041	
2.731	-24.7809			-18.97705				-16.83254					-1.07984			5.40449	1.72377	0.291	
2.735	-25.3749			-16.73579				-17.41119					-1.76889			5.59575	2.03514	-0.459	
2.738	-25.9716			-14.49516				-17.98716					-2.45795			5.76894	2.33618	-0.785	
2.741	-26.2767			-13.20393				-17.91594					-2.85078			5.72677	2.57977	-0.582	
2.745	-26.1984			-13.48079				-16.83458					-2.79226			5.68611	2.82221	-0.38	
2.748	-26.1201			-13.75688				-15.75002					-2.73413			5.63942	3.01409	-0.245	
2.751	-25.8204			-13.94522				-14.94845					-2.75886			5.51292	2.91183	-0.197	
2.754	-25.1292			-13.9271				-14.74315					-2.95219			5.38491	2.80957	-0.149	
2.758	-24.4407			-13.91116				-14.53703					-3.14732			5.22979	2.73718	-0.141	
2.761	-23.6847			-13.70358				-14.54686					-3.3151			4.53854	2.84749	-0.187	
2.764	-22.7775			-12.8901				-15.19119					-3.40681			3.84728	2.95894	-0.233	
2.767	-21.8703			-12.08033				-15.83553					-3.49805			3.1997	2.95549	-0.319	
2.771	-21.1116			-11.11357				-16.36175					-3.48733			3.61687	2.18911	-0.461	
2.774	-20.8794			-9.40816				-16.368					-3.03997			4.03403	1.42158	-0.602	
2.777	-20.6472			-7.70275				-16.3744					-2.59234			4.44517	0.74826	-0.577	
2.78	-20.631			-6.26669				-16.2481					-2.18046			4.61233	0.75746	-0.311	
2.784	-21.7893			-7.15123				-15.12365					-2.01859			4.77799	0.76665	-0.045	
2.787	-22.9476			-8.03489				-13.99951					-1.85594			4.95269	0.84708	0.119	
2.79	-23.9925			-8.8677				-12.99022					-1.70572			5.56864	1.49856	0.13	
2.793	-23.871			-8.41248				-14.16181					-1.75845			6.1846	2.15119	0.141	
2.797	-23.7522			-7.96096				-15.33294					-1.80938			6.79151	2.63607	0.188	
2.8	-23.6172			-7.50574				-16.48697					-1.86211			5.82918	1.61231	0.294	
2.803	-22.71			-6.56846				-16.3859					-1.91069			4.86835	0.5897	0.4	
2.806	-21.8028			-5.61324				-16.24557					-1.95856			3.90752	-0.27894	0.171	
2.81	-20.8956			-4.65802				-16.10482					-2.00619			3.63494	0.40242	-0.602	
2.813	-21.7704			-6.34866				-15.24491					-2.03847			3.36536	1.08377	-1.374	
2.816	-22.7397			-8.32646				-14.31528					-2.06929			3.0973	1.70998	-1.717	
2.819	-23.709			-10.30796				-13.38566					-2.09905			4.54306	1.69159	-1.335	
2.823	-23.5848			-10.66508				-14.65946					-2.35618			6.01592	1.67321	-0.954	
2.826	-23.3175			-10.69506				-16.33278					-2.65317			7.48879	1.59163	-0.441	
2.829	-23.0475			-10.7266				-18.0061					-2.95016			6.64091	0.67128	0.302	
2.833	-22.5912			-10.90942				-18.01438					-3.0701			5.73129	-0.24792	1.045	
2.836	-22.089			-11.14073				-17.54637					-3.14221			4.82317	-1.08554	1.269	
2.839	-21.5868			-11.37204				-17.07836					-3.21251			4.906	-0.64088	0.55	
2.842	-22.0782			-11.55898				-17.18377					-3.39404			5.02648	-0.19621	-0.168	
2.846	-22.9044			-11.72665				-17.52464					-3.61978			5.14696	0.24385	-0.505	
2.849	-23.7306			-11.89133				-17.8623					-3.84466			5.23431	0.61498	-0.117	
2.852	-23.9736			-11.5964				-17.66028					-3.76407			5.32015	0.98496	0.271	
2.855	-23.9385			-11.02534				-17.15546					-3.51621			5.40599	1.3446	0.601	
2.859	-23.9061			-10.45427				-16.65268					-3.27015			5.06263	1.44341	0.814	
2.862	-23.952			-10.13152				-16.11089					-2.98946			4.69366	1.54222	1.027	
2.865	-24.0492			-10.00087				-15.54073					-2.68358			4.32469	1.63299	1.177	
2.868	-24.1464			-9.86653				-14.97294					-2.37939			3.74186	1.46869	1.196	
2.872	-24.0762			-10.33475				-14.15025					-2.31555			3.14398	1.30438	1.216	
2.875	-23.8629			-11.41322				-13.08413					-2.48231			2.54459	1.14237	1.05	
2.878	-23.6496			-12.49168				-12.01876					-2.65087			2.86085	1.08262	0.484	
2.881	-23.3877			-12.96198				-11.71624					-2.76989			3.25693	1.02402	-0.082	
2.885	-23.0718			-12.61853				-12.39156					-2.82981			3.6515	0.96428	-0.606	
2.888	-22.7586			-12.27299				-13.06689					-2.88974			3.40603	1.10216	-0.606	
2.891	-23.0907			-12.0213				-13.4848					-2.85581			3.40603	1.10216	-0.606	
2.894	-24.3597			-11.93544				-13.47193					-2.66788			3.40603			
2.898	-25.6314			-11.85328				-13.45694					-2.47995						
2.901	-26.3037			-11.49421				-13.29529					-2.3175						
2.904	-25.8123			-10.46793				-12.79948					-2.21204						
2.908	-25.3209			-9.44165				-12.30049					-2.10479						
2.911	-24.8322			-8.82858				-12.23011					-1.94566						
2.914	-24.3435			-9.66834				-13.55297					-1.61764						
2.917	-23.8575			-10.50809				-14.87583					-1.29038						
2.921	-23.6631			-11.28241				-16.01099					-1.04624						
2.924	-24.6108			-11.69654				-16.2151					-1.20442						
2.927	-25.5585			-12.11318				-16.41967					-1.36081						
2.93	-26.382			-12.46106				-16.61146					-1.54117						
2.934	-26.3928			-12.11391				-16.67344					-1.91026						
2.937	-26.4036			-11.76306				-16.73861					-2.27935						
2.94	-26.4144			-11.42565				-16.80059					-2.64844						
2.943	-26.2038			-11.4999				-16.5024					-2.788						
2.947	-26.2038			-11.4999				-16.5024					-2.788						
				-11.4999															
