# Supplementary material for: D-helix influences dimerization of the ATP-binding cassette (ABC) transporter associated with antigen processing 1 (TAP1) nucleotide-binding domain
Source: PLoS One. 2017 May 23;12(5):e0178238. doi: 10.1371/journal.pone.0178238 (PMC5441636; doi:10.1371/journal.pone.0178238)
Supplement: S5 File — (TXT) [file pone.0178238.s005.txt]

R1		R1DN		H1		H1DN	
20120814 R1adp ADP ASV S200 PC001:10_UV1_280nm		20120814 R1DNadp ADP ASV S200 PC001:10_UV1_280nm		20120813 H1adp ADP ASV S200 PC001:10_UV1_280nm		20120813 H1DNadp ADP ASV S200 PC001:10_UV1_280nm	
ml	 R1adp ADP	ml	R1DNadp ADP	ml	H1adp ADP	ml	 H1DNadp ADP
0	2.588	0	0.18	0	0.718	0	2.308
0.003	2.265	0.003	-0.226	0.003	-1.00E-03	0.003	1.758
0.007	1.942	0.006	-0.534	0.007	-0.312	0.007	1.296
0.01	1.627	0.009	-0.843	0.01	-0.623	0.01	0.834
0.013	1.533	0.013	-1.146	0.013	-0.76	0.013	0.855
0.017	1.439	0.016	-1.449	0.017	-0.892	0.017	0.89
0.02	1.337	0.019	-1.752	0.02	-1.024	0.02	0.925
0.023	0.906	0.022	-1.917	0.023	-1.155	0.023	0.701
0.027	0.475	0.025	-2.011	0.027	-1.285	0.027	0.467
0.03	0.047	0.028	-2.104	0.03	-1.416	0.03	0.233
0.033	-0.153	0.032	-2.249	0.033	-1.707	0.033	0.057
0.037	-0.353	0.035	-2.448	0.037	-2.006	0.037	-0.115
0.04	-0.553	0.038	-2.648	0.04	-2.305	0.04	-0.288
0.043	-1.13	0.041	-2.768	0.043	-2.396	0.043	-0.279
0.047	-1.707	0.044	-2.719	0.047	-2.475	0.047	-0.26
0.05	-2.284	0.047	-2.669	0.05	-2.554	0.05	-0.24
0.053	-2.338	0.05	-2.701	0.053	-2.718	0.053	-0.393
0.056	-2.388	0.054	-3.201	0.056	-2.887	0.056	-0.558
0.06	-2.437	0.057	-3.7	0.06	-3.057	0.06	-0.723
0.063	-2.519	0.06	-4.2	0.063	-3.348	0.063	-0.639
0.066	-2.602	0.063	-4.453	0.066	-3.649	0.066	-0.536
0.07	-2.685	0.066	-4.7	0.07	-3.95	0.07	-0.433
0.073	-3.085	0.069	-4.947	0.073	-4.017	0.073	-0.643
0.076	-3.495	0.073	-5.453	0.076	-4.062	0.076	-0.88
0.08	-3.904	0.076	-6.021	0.08	-4.108	0.08	-1.117
0.083	-4.379	0.079	-6.589	0.083	-4.413	0.083	-1.499
0.086	-4.857	0.082	-6.971	0.086	-4.745	0.086	-1.894
0.09	-5.334	0.085	-7.249	0.09	-5.077	0.09	-2.289
0.093	-5.249	0.088	-7.528	0.093	-5.391	0.093	-2.41
0.096	-5.133	0.092	-7.712	0.096	-5.702	0.096	-2.5
0.1	-5.016	0.095	-7.79	0.1	-6.014	0.1	-2.59
0.103	-5.396	0.098	-7.868	0.103	-6.256	0.103	-2.684
0.106	-5.808	0.101	-8.006	0.106	-6.489	0.106	-2.778
0.11	-6.221	0.104	-8.283	0.11	-6.722	0.11	-2.873
0.113	-6.857	0.107	-8.561	0.113	-6.886	0.113	-3.023
0.116	-7.51	0.11	-8.84	0.116	-7.04	0.116	-3.18
0.12	-8.163	0.114	-9.128	0.12	-7.194	0.12	-3.337
0.123	-8.575	0.117	-9.415	0.123	-7.368	0.123	-3.525
0.126	-8.964	0.12	-9.703	0.126	-7.545	0.126	-3.717
0.13	-9.353	0.123	-9.931	0.13	-7.722	0.13	-3.909
0.133	-9.504	0.126	-10.157	0.133	-8.071	0.133	-3.846
0.136	-9.631	0.129	-10.383	0.136	-8.447	0.136	-3.744
0.14	-9.757	0.133	-10.435	0.14	-8.824	0.14	-3.641
0.143	-9.915	0.136	-10.443	0.143	-8.867	0.143	-3.988
0.146	-10.077	0.139	-10.451	0.146	-8.852	0.146	-4.411
0.149	-10.239	0.142	-10.441	0.15	-8.837	0.15	-4.834
0.153	-10.271	0.145	-10.42	0.153	-8.852	0.153	-4.789
0.156	-10.285	0.148	-10.398	0.156	-8.871	0.156	-4.66
0.159	-10.299	0.151	-10.542	0.16	-8.891	0.16	-4.53
0.163	-10.493	0.155	-10.882	0.163	-9.271	0.163	-4.721
0.166	-10.712	0.158	-11.222	0.166	-9.722	0.166	-4.975
0.169	-10.931	0.161	-11.465	0.169	-10.173	0.169	-5.228
0.173	-11.154	0.164	-11.468	0.173	-10.241	0.173	-5.39
0.176	-11.378	0.167	-11.47	0.176	-10.228	0.176	-5.533
0.179	-11.602	0.17	-11.509	0.179	-10.215	0.179	-5.676
0.183	-11.879	0.174	-11.817	0.183	-10.559	0.183	-5.861
0.186	-12.165	0.177	-12.125	0.186	-10.983	0.186	-6.054
0.189	-12.451	0.18	-12.433	0.189	-11.407	0.189	-6.248
0.193	-12.463	0.183	-12.858	0.193	-11.742	0.193	-6.358
0.196	-12.423	0.186	-13.288	0.196	-12.056	0.196	-6.448
0.199	-12.384	0.189	-13.719	0.199	-12.369	0.199	-6.538
0.203	-12.555	0.192	-13.746	0.203	-12.645	0.203	-6.519
0.206	-12.77	0.196	-13.66	0.206	-12.913	0.206	-6.473
0.209	-12.984	0.199	-13.573	0.209	-13.18	0.209	-6.428
0.213	-13.266	0.202	-13.752	0.213	-13.333	0.213	-6.585
0.216	-13.562	0.205	-14.102	0.216	-13.455	0.216	-6.795
0.219	-13.858	0.208	-14.451	0.219	-13.578	0.219	-7.006
0.223	-14.011	0.211	-14.76	0.223	-13.793	0.223	-7.334
0.226	-14.132	0.215	-15.018	0.226	-14.035	0.226	-7.694
0.229	-14.252	0.218	-15.275	0.229	-14.276	0.229	-8.054
0.233	-14.39	0.221	-15.5	0.233	-14.41	0.233	-8.029
0.236	-14.532	0.224	-15.638	0.236	-14.513	0.236	-7.891
0.239	-14.674	0.227	-15.776	0.239	-14.616	0.239	-7.753
0.242	-14.633	0.23	-15.931	0.243	-14.712	0.243	-7.792
0.246	-14.542	0.234	-16.245	0.246	-14.804	0.246	-7.885
0.249	-14.452	0.237	-16.558	0.249	-14.897	0.249	-7.979
0.252	-14.64	0.24	-16.871	0.253	-14.789	0.253	-8.169
0.256	-14.908	0.243	-17.072	0.256	-14.615	0.256	-8.391
0.259	-15.176	0.246	-17.265	0.259	-14.441	0.259	-8.613
0.262	-15.382	0.249	-17.459	0.263	-14.719	0.263	-8.713
0.266	-15.57	0.252	-17.337	0.266	-15.153	0.266	-8.772
0.269	-15.757	0.256	-17.118	0.269	-15.587	0.269	-8.831
0.272	-15.899	0.259	-16.899	0.273	-15.572	0.273	-9.047
0.276	-16.026	0.262	-16.835	0.276	-15.395	0.276	-9.319
0.279	-16.154	0.265	-16.874	0.279	-15.218	0.279	-9.591
0.282	-16.495	0.268	-16.914	0.282	-15.288	0.282	-9.863
0.286	-16.91	0.271	-16.927	0.286	-15.452	0.286	-10.136
0.289	-17.324	0.275	-16.902	0.289	-15.616	0.289	-10.408
0.292	-17.509	0.278	-16.878	0.292	-15.879	0.292	-10.438
0.296	-17.61	0.281	-16.993	0.296	-16.18	0.296	-10.373
0.299	-17.712	0.284	-17.511	0.299	-16.481	0.299	-10.308
0.302	-17.841	0.287	-18.028	0.302	-16.602	0.302	-10.389
0.306	-17.979	0.29	-18.498	0.306	-16.65	0.306	-10.529
0.309	-18.118	0.293	-18.475	0.309	-16.697	0.309	-10.67
0.312	-18.063	0.297	-18.451	0.312	-16.762	0.312	-10.669
0.316	-17.931	0.3	-18.428	0.316	-16.836	0.316	-10.607
0.319	-17.798	0.303	-18.698	0.319	-16.909	0.319	-10.545
0.322	-17.609	0.306	-18.995	0.322	-16.963	0.322	-10.582
0.326	-17.396	0.309	-19.291	0.326	-17.007	0.326	-10.663
0.329	-17.183	0.312	-19.403	0.329	-17.052	0.329	-10.744
0.332	-17.346	0.316	-19.454	0.332	-17.159	0.332	-10.834
0.335	-17.675	0.319	-19.506	0.336	-17.295	0.336	-10.927
0.339	-18.003	0.322	-19.548	0.339	-17.431	0.339	-11.02
0.342	-18.175	0.325	-19.584	0.342	-17.561	0.342	-11.112
0.345	-18.273	0.328	-19.62	0.346	-17.688	0.346	-11.202
0.349	-18.372	0.331	-19.711	0.349	-17.815	0.349	-11.293
0.352	-18.286	0.334	-19.88	0.352	-17.84	0.352	-11.215
0.355	-18.11	0.338	-20.049	0.356	-17.813	0.356	-11.053
0.359	-17.934	0.341	-20.237	0.359	-17.786	0.359	-10.891
0.362	-18.092	0.344	-20.483	0.362	-17.764	0.362	-10.842
0.365	-18.422	0.347	-20.729	0.366	-17.743	0.366	-10.853
0.369	-18.752	0.35	-20.937	0.369	-17.723	0.369	-10.863
0.372	-18.988	0.353	-20.671	0.372	-17.896	0.372	-10.962
0.375	-19.173	0.357	-20.404	0.376	-18.175	0.376	-11.109
0.379	-19.358	0.36	-20.138	0.379	-18.455	0.379	-11.256
0.382	-19.546	0.363	-20.219	0.382	-18.697	0.382	-11.291
0.385	-19.735	0.366	-20.337	0.385	-18.918	0.385	-11.263
0.389	-19.925	0.369	-20.455	0.389	-19.138	0.389	-11.235
0.392	-20.025	0.372	-20.535	0.392	-19.404	0.392	-11.406
0.395	-20.074	0.375	-20.601	0.395	-19.696	0.395	-11.695
0.399	-20.122	0.379	-20.667	0.399	-19.988	0.399	-11.985
0.402	-20.035	0.382	-21.002	0.402	-20.082	0.402	-12.049
0.405	-19.864	0.385	-21.541	0.405	-20.053	0.405	-11.974
0.409	-19.693	0.388	-22.081	0.409	-20.024	0.409	-11.899
0.412	-19.848	0.391	-22.463	0.412	-20.02	0.412	-11.989
0.415	-20.213	0.394	-22.606	0.415	-20.031	0.415	-12.183
0.419	-20.578	0.398	-22.748	0.419	-20.042	0.419	-12.378
0.422	-20.756	0.401	-22.892	0.422	-20.162	0.422	-12.433
0.425	-20.807	0.404	-23.04	0.425	-20.357	0.425	-12.394
0.428	-20.859	0.407	-23.189	0.429	-20.552	0.429	-12.356
0.432	-21.143	0.41	-23.327	0.432	-20.601	0.432	-12.344
0.435	-21.591	0.413	-23.294	0.435	-20.548	0.435	-12.352
0.438	-22.039	0.417	-23.261	0.439	-20.495	0.439	-12.359
0.442	-22.298	0.42	-23.228	0.442	-20.497	0.442	-12.4
0.445	-22.418	0.423	-23.159	0.445	-20.538	0.445	-12.466
0.448	-22.538	0.426	-23.086	0.449	-20.578	0.449	-12.532
0.452	-22.495	0.429	-23.012	0.452	-20.725	0.452	-12.52
0.455	-22.325	0.432	-23.2	0.455	-20.951	0.455	-12.449
0.458	-22.156	0.435	-23.489	0.459	-21.177	0.459	-12.379
0.462	-22.133	0.439	-23.777	0.462	-21.205	0.462	-12.302
0.465	-22.227	0.442	-23.902	0.465	-21.079	0.465	-12.221
0.468	-22.321	0.445	-23.893	0.469	-20.953	0.469	-12.139
0.472	-22.483	0.448	-23.884	0.472	-21.006	0.472	-12.247
0.475	-22.703	0.451	-23.942	0.475	-21.206	0.475	-12.508
0.478	-22.922	0.454	-24.105	0.479	-21.406	0.479	-12.768
0.482	-23.078	0.458	-24.269	0.482	-21.655	0.482	-12.881
0.485	-23.178	0.461	-24.422	0.485	-21.946	0.485	-12.873
0.488	-23.277	0.464	-24.537	0.489	-22.237	0.489	-12.865
0.492	-23.384	0.467	-24.652	0.492	-22.468	0.492	-12.884
0.495	-23.496	0.47	-24.773	0.495	-22.647	0.495	-12.927
0.498	-23.609	0.473	-25.014	0.498	-22.825	0.498	-12.97
0.502	-23.583	0.476	-25.256	0.502	-22.96	0.502	-13.08
0.505	-23.426	0.48	-25.498	0.505	-23.054	0.505	-13.249
0.508	-23.268	0.483	-25.966	0.508	-23.149	0.508	-13.419
0.512	-23.31	0.486	-26.466	0.512	-23.272	0.512	-13.501
0.515	-23.551	0.489	-26.967	0.515	-23.421	0.515	-13.5
0.518	-23.792	0.492	-27.168	0.518	-23.57	0.518	-13.499
0.521	-23.942	0.495	-27.245	0.522	-23.713	0.522	-13.6
0.525	-23.998	0.499	-27.322	0.525	-23.852	0.525	-13.798
0.528	-24.054	0.502	-27.452	0.528	-23.991	0.528	-13.997
0.531	-24.095	0.505	-27.628	0.532	-24.012	0.532	-14.194
0.535	-24.121	0.508	-27.805	0.535	-23.914	0.535	-14.389
0.538	-24.147	0.511	-27.953	0.538	-23.815	0.538	-14.585
0.541	-24.324	0.514	-28.052	0.542	-23.855	0.542	-14.633
0.545	-24.672	0.517	-28.152	0.545	-24.041	0.545	-14.528
0.548	-25.02	0.521	-28.229	0.548	-24.226	0.548	-14.424
0.551	-25.246	0.524	-28.213	0.552	-24.29	0.552	-14.461
0.555	-25.327	0.527	-28.197	0.555	-24.222	0.555	-14.649
0.558	-25.408	0.53	-28.19	0.558	-24.155	0.558	-14.837
0.561	-25.363	0.533	-28.48	0.562	-24.151	0.562	-14.765
0.565	-25.161	0.536	-28.77	0.565	-24.218	0.565	-14.402
0.568	-24.96	0.54	-29.06	0.568	-24.285	0.568	-14.039
0.571	-24.901	0.543	-29.136	0.572	-24.388	0.572	-13.85
0.575	-25.027	0.546	-29.177	0.575	-24.534	0.575	-13.862
0.578	-25.154	0.549	-29.217	0.578	-24.679	0.578	-13.873
0.581	-25.32	0.552	-29.109	0.582	-24.83	0.582	-13.92
0.585	-25.54	0.555	-28.934	0.585	-24.986	0.585	-14.01
0.588	-25.759	0.559	-28.759	0.588	-25.142	0.588	-14.099
0.591	-25.994	0.562	-28.592	0.592	-25.281	0.592	-14.238
0.595	-26.25	0.565	-28.434	0.595	-25.399	0.595	-14.437
0.598	-26.507	0.568	-28.275	0.598	-25.517	0.598	-14.637
0.601	-26.672	0.571	-28.137	0.602	-25.603	0.602	-14.761
0.605	-26.704	0.574	-28.036	0.605	-25.648	0.605	-14.79
0.608	-26.736	0.577	-27.936	0.608	-25.692	0.608	-14.819
0.611	-26.719	0.581	-27.915	0.611	-25.807	0.611	-14.836
0.614	-26.626	0.584	-28.25	0.615	-26.015	0.615	-14.84
0.618	-26.533	0.587	-28.586	0.618	-26.224	0.618	-14.843
0.621	-26.492	0.59	-28.918	0.621	-26.332	0.621	-14.869
0.624	-26.533	0.593	-29.029	0.625	-26.3	0.625	-14.925
0.628	-26.573	0.596	-29.14	0.628	-26.267	0.628	-14.982
0.631	-26.514	0.6	-29.251	0.631	-26.269	0.631	-14.933
0.634	-26.288	0.603	-29.344	0.635	-26.319	0.635	-14.733
0.638	-26.061	0.606	-29.433	0.638	-26.37	0.638	-14.533
0.641	-26.07	0.609	-29.523	0.641	-26.507	0.641	-14.489
0.644	-26.496	0.612	-29.642	0.645	-26.777	0.645	-14.679
0.648	-26.922	0.615	-29.774	0.648	-27.048	0.648	-14.868
0.651	-27.181	0.618	-29.907	0.651	-27.118	0.651	-15.009
0.654	-27.132	0.622	-30	0.655	-26.875	0.655	-15.074
0.658	-27.082	0.625	-30.056	0.658	-26.631	0.658	-15.139
0.661	-27.076	0.628	-30.112	0.661	-26.429	0.661	-15.088
0.664	-27.152	0.631	-30.205	0.665	-26.294	0.665	-14.85
0.668	-27.227	0.634	-30.369	0.668	-26.159	0.668	-14.612
0.671	-27.324	0.637	-30.534	0.671	-26.18	0.671	-14.547
0.674	-27.461	0.641	-30.66	0.675	-26.467	0.675	-14.773
0.678	-27.599	0.644	-30.597	0.678	-26.754	0.678	-14.999
0.681	-27.694	0.647	-30.534	0.681	-27.006	0.681	-15.14
0.684	-27.699	0.65	-30.471	0.685	-27.197	0.685	-15.133
0.688	-27.703	0.653	-30.63	0.688	-27.387	0.688	-15.126
0.691	-27.785	0.656	-30.788	0.691	-27.592	0.691	-15.128
0.694	-28.041	0.659	-30.947	0.695	-27.823	0.695	-15.148
0.698	-28.296	0.663	-30.735	0.698	-28.054	0.698	-15.169
0.701	-28.533	0.666	-30.447	0.701	-28.236	0.701	-15.197
0.704	-28.722	0.669	-30.16	0.705	-28.325	0.705	-15.241
0.707	-28.912	0.672	-30.07	0.708	-28.414	0.708	-15.285
0.711	-28.999	0.675	-30.081	0.711	-28.522	0.711	-15.297
0.714	-28.83	0.678	-30.093	0.714	-28.667	0.715	-15.247
0.717	-28.662	0.682	-30.276	0.718	-28.813	0.718	-15.198
0.721	-28.585	0.685	-30.637	0.721	-28.876	0.721	-15.202
0.724	-28.748	0.688	-30.998	0.724	-28.768	0.724	-15.316
0.727	-28.911	0.691	-31.332	0.728	-28.661	0.728	-15.431
0.731	-29.007	0.694	-31.612	0.731	-28.6	0.731	-15.472
0.734	-28.922	0.697	-31.891	0.734	-28.643	0.734	-15.355
0.737	-28.837	0.701	-32.151	0.738	-28.685	0.738	-15.238
0.741	-28.845	0.704	-32.299	0.741	-28.707	0.741	-15.132
0.744	-29.125	0.707	-32.447	0.744	-28.682	0.744	-15.053
0.747	-29.405	0.71	-32.596	0.748	-28.656	0.748	-14.973
0.751	-29.633	0.713	-32.514	0.751	-28.655	0.751	-15.01
0.754	-29.697	0.716	-32.428	0.754	-28.711	0.754	-15.32
0.757	-29.762	0.719	-32.342	0.758	-28.767	0.758	-15.63
0.761	-29.807	0.723	-32.282	0.761	-28.748	0.761	-15.819
0.764	-29.792	0.726	-32.227	0.764	-28.543	0.764	-15.711
0.767	-29.776	0.729	-32.173	0.768	-28.339	0.768	-15.603
0.771	-29.801	0.732	-32.411	0.771	-28.218	0.771	-15.547
0.774	-29.964	0.735	-32.809	0.774	-28.316	0.774	-15.625
0.777	-30.127	0.738	-33.207	0.778	-28.414	0.778	-15.703
0.781	-30.234	0.742	-33.393	0.781	-28.482	0.781	-15.786
0.784	-30.131	0.745	-33.346	0.784	-28.465	0.784	-15.883
0.787	-30.028	0.748	-33.3	0.788	-28.448	0.788	-15.98
0.791	-30.005	0.751	-33.475	0.791	-28.48	0.791	-16.096
0.794	-30.296	0.754	-34.149	0.794	-28.649	0.794	-16.265
0.797	-30.587	0.757	-34.823	0.798	-28.818	0.798	-16.434
0.8	-30.825	0.76	-35.385	0.801	-28.978	0.801	-16.531
0.804	-30.84	0.764	-35.247	0.804	-29.11	0.804	-16.416
0.807	-30.855	0.767	-35.109	0.808	-29.242	0.808	-16.301
0.81	-30.853	0.77	-34.971	0.811	-29.335	0.811	-16.279
0.814	-30.774	0.773	-35.099	0.814	-29.307	0.814	-16.545
0.817	-30.695	0.776	-35.236	0.818	-29.279	0.818	-16.81
0.82	-30.674	0.779	-35.373	0.821	-29.275	0.821	-17.029
0.824	-30.934	0.783	-35.448	0.824	-29.354	0.824	-17.096
0.827	-31.193	0.786	-35.507	0.827	-29.433	0.827	-17.164
0.83	-31.401	0.789	-35.567	0.831	-29.49	0.831	-17.24
0.834	-31.338	0.792	-35.796	0.834	-29.471	0.834	-17.347
0.837	-31.275	0.795	-36.125	0.837	-29.452	0.837	-17.454
0.84	-31.22	0.798	-36.453	0.841	-29.424	0.841	-17.56
0.844	-31.211	0.801	-36.666	0.844	-29.366	0.844	-17.661
0.847	-31.203	0.805	-36.743	0.847	-29.307	0.847	-17.763
0.85	-31.199	0.808	-36.821	0.851	-29.299	0.851	-17.832
0.854	-31.224	0.811	-36.849	0.854	-29.485	0.854	-17.778
0.857	-31.249	0.814	-36.759	0.857	-29.67	0.857	-17.724
0.86	-31.237	0.817	-36.668	0.861	-29.814	0.861	-17.656
0.864	-30.975	0.82	-36.584	0.864	-29.786	0.864	-17.529
0.867	-30.714	0.824	-36.554	0.867	-29.758	0.867	-17.402
0.87	-30.505	0.827	-36.524	0.871	-29.752	0.871	-17.286
0.874	-30.689	0.83	-36.494	0.874	-29.842	0.874	-17.213
0.877	-30.874	0.833	-36.635	0.877	-29.933	0.877	-17.141
0.88	-30.993	0.836	-36.783	0.881	-30	0.881	-17.065
0.884	-30.558	0.839	-36.931	0.884	-29.964	0.884	-16.977
0.887	-30.123	0.842	-36.889	0.887	-29.927	0.887	-16.89
0.89	-29.721	0.846	-36.795	0.891	-29.947	0.891	-16.847
0.893	-29.634	0.849	-36.701	0.894	-30.242	0.894	-17.024
0.897	-29.547	0.852	-36.606	0.897	-30.537	0.897	-17.2
0.9	-29.486	0.855	-36.509	0.901	-30.801	0.901	-17.325
0.903	-29.701	0.858	-36.413	0.904	-30.9	0.904	-17.182
0.907	-29.915	0.861	-36.075	0.907	-31	0.907	-17.04
0.91	-30.116	0.865	-35.437	0.911	-31.093	0.911	-16.886
0.913	-30.138	0.868	-34.799	0.914	-31.156	0.914	-16.669
0.917	-30.16	0.871	-34.125	0.917	-31.218	0.917	-16.452
0.92	-30.187	0.874	-33.354	0.921	-31.282	0.921	-16.274
0.923	-30.282	0.877	-32.584	0.924	-31.356	0.924	-16.324
0.927	-30.376	0.88	-31.834	0.927	-31.43	0.927	-16.374
0.93	-30.472	0.884	-31.253	0.931	-31.498	0.931	-16.412
0.933	-30.593	0.887	-30.672	0.934	-31.524	0.934	-16.377
0.937	-30.714	0.89	-30.091	0.937	-31.55	0.937	-16.341
0.94	-30.826	0.893	-29.976	0.94	-31.582	0.94	-16.325
0.943	-30.747	0.896	-29.89	0.944	-31.662	0.944	-16.438
0.947	-30.668	0.899	-29.805	0.947	-31.743	0.947	-16.552
0.95	-30.595	0.902	-30.151	0.95	-31.828	0.95	-16.671
0.953	-30.716	0.906	-30.625	0.954	-31.948	0.954	-16.826
0.957	-30.837	0.909	-31.1	0.957	-32.068	0.957	-16.98
0.96	-30.954	0.912	-31.571	0.96	-32.158	0.96	-17.11
0.963	-30.84	0.915	-32.04	0.964	-31.999	0.964	-17.034
0.967	-30.726	0.918	-32.51	0.967	-31.841	0.967	-16.957
0.97	-30.614	0.921	-32.916	0.97	-31.691	0.97	-16.885
0.973	-30.73	0.925	-33.239	0.974	-31.633	0.974	-16.846
0.977	-30.847	0.928	-33.563	0.977	-31.575	0.977	-16.807
0.98	-30.963	0.931	-33.85	0.98	-31.527	0.98	-16.775
0.983	-30.888	0.934	-34.037	0.984	-31.583	0.984	-16.814
0.986	-30.813	0.937	-34.224	0.987	-31.639	0.987	-16.852
0.99	-30.738	0.94	-34.43	0.99	-31.686	0.99	-16.894
0.993	-30.85	0.943	-34.819	0.994	-31.634	0.994	-16.977
0.996	-30.965	0.947	-35.208	0.997	-31.582	0.997	-17.059
1	-31.08	0.95	-35.597	1	-31.532	1	-17.152
1.003	-31.271	0.953	-35.55	1.004	-31.495	1.004	-17.377
1.006	-31.464	0.956	-35.467	1.007	-31.459	1.007	-17.602
1.01	-31.658	0.959	-35.384	1.01	-31.43	1.01	-17.811
1.013	-31.31	0.962	-35.497	1.014	-31.519	1.014	-17.777
1.016	-30.945	0.966	-35.673	1.017	-31.608	1.017	-17.742
1.02	-30.58	0.969	-35.848	1.02	-31.695	1.02	-17.709
1.023	-30.901	0.972	-35.896	1.024	-31.727	1.024	-17.697
1.026	-31.253	0.975	-35.852	1.027	-31.759	1.027	-17.685
1.03	-31.605	0.978	-35.809	1.03	-31.783	1.03	-17.674
1.033	-31.554	0.981	-35.882	1.034	-31.626	1.034	-17.685
1.036	-31.48	0.984	-36.118	1.037	-31.468	1.037	-17.697
1.04	-31.406	0.988	-36.354	1.04	-31.323	1.04	-17.707
1.043	-31.289	0.991	-36.557	1.043	-31.531	1.044	-17.688
1.046	-31.17	0.994	-36.66	1.047	-31.739	1.047	-17.669
1.05	-31.051	0.997	-36.764	1.05	-31.941	1.05	-17.647
1.053	-31.198	1	-36.872	1.053	-31.868	1.053	-17.483
1.056	-31.367	1.003	-37.035	1.057	-31.794	1.057	-17.32
1.06	-31.537	1.007	-37.198	1.06	-31.723	1.06	-17.165
1.063	-31.538	1.01	-37.361	1.063	-31.855	1.063	-17.421
1.066	-31.524	1.013	-37.392	1.067	-31.987	1.067	-17.676
1.07	-31.51	1.016	-37.41	1.07	-32.118	1.07	-17.928
1.073	-31.26	1.019	-37.428	1.073	-32.102	1.073	-17.735
1.076	-30.984	1.022	-37.462	1.077	-32.086	1.077	-17.542
1.079	-30.708	1.026	-37.501	1.08	-32.07	1.08	-17.349
1.083	-30.51	1.029	-37.54	1.083	-32.162	1.083	-17.264
1.086	-30.32	1.032	-37.509	1.087	-32.255	1.087	-17.179
1.089	-30.13	1.035	-37.425	1.09	-32.348	1.09	-17.094
1.093	-29.858	1.038	-37.34	1.093	-32.316	1.093	-17.132
1.096	-29.574	1.041	-37.252	1.097	-32.283	1.097	-17.17
1.099	-29.29	1.044	-37.156	1.1	-32.25	1.1	-17.209
1.103	-29.671	1.048	-37.06	1.103	-32.663	1.103	-17.195
1.106	-30.149	1.051	-36.929	1.107	-33.087	1.107	-17.18
1.109	-30.628	1.054	-36.68	1.11	-33.511	1.11	-17.165
1.113	-30.641	1.057	-36.431	1.113	-33.279	1.113	-17.249
1.116	-30.58	1.06	-36.212	1.117	-33.027	1.117	-17.335
1.119	-30.519	1.063	-36.436	1.12	-32.774	1.12	-17.422
1.123	-30.596	1.067	-36.659	1.123	-32.825	1.123	-17.356
1.126	-30.698	1.07	-36.883	1.127	-32.888	1.127	-17.283
1.129	-30.8	1.073	-36.796	1.13	-32.952	1.13	-17.211
1.133	-30.764	1.076	-36.674	1.133	-33.006	1.133	-17.153
1.136	-30.701	1.079	-36.552	1.137	-33.061	1.137	-17.095
1.139	-30.639	1.082	-36.525	1.14	-33.115	1.14	-17.037
1.143	-30.626	1.085	-36.535	1.143	-33.274	1.143	-17.053
1.146	-30.623	1.089	-36.546	1.147	-33.441	1.147	-17.074
1.149	-30.62	1.092	-36.506	1.15	-33.607	1.15	-17.095
1.153	-30.501	1.095	-36.427	1.153	-33.563	1.153	-16.909
1.156	-30.356	1.098	-36.348	1.156	-33.503	1.156	-16.71
1.159	-30.212	1.101	-36.251	1.16	-33.444	1.16	-16.511
1.163	-30.192	1.104	-36.124	1.163	-33.484	1.163	-16.43
1.166	-30.201	1.108	-35.996	1.166	-33.533	1.166	-16.359
1.169	-30.211	1.111	-35.911	1.17	-33.582	1.17	-16.288
1.173	-29.862	1.114	-35.974	1.173	-33.449	1.173	-16.352
1.176	-29.423	1.117	-36.038	1.176	-33.299	1.176	-16.429
1.179	-28.983	1.12	-36.085	1.18	-33.148	1.18	-16.505
1.182	-29.101	1.123	-35.82	1.183	-33.156	1.183	-16.438
1.186	-29.371	1.126	-35.555	1.186	-33.18	1.186	-16.357
1.189	-29.641	1.13	-35.291	1.19	-33.203	1.19	-16.276
1.192	-29.647	1.133	-35.269	1.193	-33.414	1.193	-16.168
1.196	-29.578	1.136	-35.28	1.196	-33.646	1.196	-16.058
1.199	-29.509	1.139	-35.292	1.2	-33.879	1.2	-15.947
1.202	-29.7	1.142	-35.151	1.203	-33.971	1.203	-16.16
1.206	-29.971	1.145	-34.949	1.206	-34.045	1.206	-16.413
1.209	-30.242	1.149	-34.747	1.21	-34.12	1.21	-16.665
1.212	-30.281	1.152	-34.513	1.213	-34.132	1.213	-16.496
1.216	-30.244	1.155	-34.251	1.216	-34.136	1.216	-16.27
1.219	-30.208	1.158	-33.988	1.22	-34.14	1.22	-16.044
1.222	-30.049	1.161	-33.718	1.223	-34.207	1.223	-15.802
1.226	-29.848	1.164	-33.434	1.226	-34.283	1.226	-15.558
1.229	-29.647	1.168	-33.15	1.23	-34.359	1.23	-15.313
1.232	-29.3	1.171	-32.867	1.233	-34.374	1.233	-15.458
1.236	-28.901	1.174	-32.59	1.236	-34.379	1.236	-15.664
1.239	-28.502	1.177	-32.312	1.24	-34.383	1.24	-15.87
1.242	-28.255	1.18	-32.033	1.243	-34.291	1.243	-15.752
1.246	-28.067	1.183	-31.706	1.246	-34.182	1.246	-15.58
1.249	-27.879	1.186	-31.38	1.25	-34.073	1.25	-15.407
1.252	-27.582	1.19	-31.054	1.253	-33.917	1.253	-15.302
1.256	-27.24	1.193	-30.981	1.256	-33.752	1.256	-15.209
1.259	-26.898	1.196	-30.948	1.26	-33.587	1.26	-15.116
1.262	-26.657	1.199	-30.915	1.263	-33.762	1.263	-15.18
1.266	-26.458	1.202	-30.749	1.266	-34.006	1.266	-15.274
1.269	-26.259	1.205	-30.525	1.269	-34.25	1.269	-15.369
1.272	-25.811	1.209	-30.301	1.273	-34.004	1.273	-15.104
1.275	-25.251	1.212	-30.117	1.276	-33.652	1.276	-14.765
1.279	-24.691	1.215	-29.97	1.279	-33.301	1.279	-14.426
1.282	-24.46	1.218	-29.823	1.283	-33.024	1.283	-14.314
1.285	-24.384	1.221	-29.655	1.286	-32.765	1.286	-14.253
1.289	-24.307	1.224	-29.451	1.289	-32.506	1.289	-14.193
1.292	-24.071	1.227	-29.247	1.293	-32.751	1.293	-14.003
1.295	-23.756	1.231	-29.026	1.296	-33.119	1.296	-13.782
1.299	-23.441	1.234	-28.729	1.299	-33.488	1.299	-13.562
1.302	-23.209	1.237	-28.432	1.303	-33.569	1.303	-13.38
1.305	-23.02	1.24	-28.138	1.306	-33.576	1.306	-13.208
1.309	-22.831	1.243	-27.988	1.309	-33.583	1.309	-13.036
1.312	-22.673	1.246	-27.839	1.313	-33.557	1.313	-13.025
1.315	-22.533	1.25	-27.689	1.316	-33.522	1.316	-13.058
1.319	-22.393	1.253	-27.138	1.319	-33.488	1.319	-13.09
1.322	-22.219	1.256	-26.515	1.323	-33.63	1.323	-12.937
1.325	-22.026	1.259	-25.893	1.326	-33.824	1.326	-12.733
1.329	-21.833	1.262	-25.459	1.329	-34.017	1.329	-12.528
1.332	-21.608	1.265	-25.112	1.333	-34.055	1.333	-12.34
1.335	-21.364	1.268	-24.766	1.336	-34.047	1.336	-12.156
1.339	-21.12	1.272	-24.223	1.339	-34.038	1.339	-11.972
1.342	-20.854	1.275	-23.493	1.343	-34.106	1.343	-11.98
1.345	-20.574	1.278	-22.763	1.346	-34.198	1.346	-12.047
1.349	-20.294	1.281	-22.082	1.349	-34.291	1.349	-12.114
1.352	-20.041	1.284	-21.493	1.353	-34.397	1.353	-12.204
1.355	-19.805	1.287	-20.904	1.356	-34.509	1.356	-12.3
1.359	-19.57	1.291	-20.335	1.359	-34.62	1.359	-12.396
1.362	-19.488	1.294	-19.857	1.363	-34.599	1.363	-12.216
1.365	-19.509	1.297	-19.38	1.366	-34.53	1.366	-11.941
1.368	-19.531	1.3	-18.902	1.369	-34.462	1.369	-11.666
1.372	-19.267	1.303	-18.365	1.372	-34.244	1.373	-11.555
1.375	-18.8	1.306	-17.827	1.376	-33.97	1.376	-11.503
1.378	-18.333	1.31	-17.289	1.379	-33.696	1.379	-11.45
1.382	-17.864	1.313	-16.835	1.382	-33.741	1.382	-11.286
1.385	-17.393	1.316	-16.398	1.386	-33.909	1.386	-11.079
1.388	-16.922	1.319	-15.96	1.389	-34.077	1.389	-10.872
1.392	-16.573	1.322	-15.599	1.392	-33.965	1.392	-10.701
1.395	-16.32	1.325	-15.277	1.396	-33.741	1.396	-10.543
1.398	-16.067	1.328	-14.955	1.399	-33.517	1.399	-10.385
1.402	-15.651	1.332	-14.579	1.402	-33.382	1.402	-10.48
1.405	-15.104	1.335	-14.15	1.406	-33.284	1.406	-10.678
1.408	-14.558	1.338	-13.721	1.409	-33.186	1.409	-10.876
1.412	-13.885	1.341	-13.405	1.412	-33.25	1.412	-10.93
1.415	-13.105	1.344	-13.319	1.416	-33.386	1.416	-10.921
1.418	-12.325	1.347	-13.234	1.419	-33.521	1.419	-10.912
1.422	-11.132	1.351	-13.15	1.422	-33.423	1.422	-10.81
1.425	-9.574	1.354	-13.075	1.426	-33.218	1.426	-10.667
1.428	-8.017	1.357	-13	1.429	-33.012	1.429	-10.524
1.432	-6.198	1.36	-12.925	1.432	-32.874	1.432	-10.301
1.435	-4.14	1.363	-13.228	1.436	-32.767	1.436	-10.042
1.438	-2.081	1.366	-13.536	1.439	-32.66	1.439	-9.783
1.442	0.094	1.369	-13.843	1.442	-32.498	1.442	-9.458
1.445	2.382	1.373	-14.005	1.446	-32.31	1.446	-9.102
1.448	4.669	1.376	-14.135	1.449	-32.121	1.449	-8.746
1.452	7.146	1.379	-14.266	1.452	-31.901	1.452	-8.55
1.455	9.813	1.382	-14.609	1.456	-31.664	1.456	-8.435
1.458	12.481	1.385	-15.066	1.459	-31.426	1.459	-8.32
1.461	14.954	1.388	-15.523	1.462	-31.241	1.462	-8.188
1.465	17.225	1.392	-15.871	1.466	-31.083	1.466	-8.047
1.468	19.495	1.395	-16.104	1.469	-30.926	1.469	-7.906
1.471	21.459	1.398	-16.337	1.472	-30.805	1.472	-7.719
1.475	23.086	1.401	-16.583	1.476	-30.704	1.476	-7.505
1.478	24.713	1.404	-16.858	1.479	-30.604	1.479	-7.292
1.481	26.002	1.407	-17.133	1.482	-30.433	1.482	-7.284
1.485	26.903	1.41	-17.469	1.485	-30.22	1.485	-7.391
1.488	27.805	1.414	-18.166	1.489	-30.007	1.489	-7.499
1.491	28.105	1.417	-18.864	1.492	-29.856	1.492	-7.457
1.495	27.688	1.42	-19.562	1.495	-29.744	1.495	-7.325
1.498	27.271	1.423	-19.856	1.499	-29.632	1.499	-7.194
1.501	26.563	1.426	-20.14	1.502	-29.342	1.502	-6.998
1.505	25.491	1.429	-20.424	1.505	-28.938	1.505	-6.762
1.508	24.419	1.433	-20.82	1.509	-28.535	1.509	-6.525
1.511	23.057	1.436	-21.243	1.512	-27.958	1.512	-6.049
1.515	21.318	1.439	-21.666	1.515	-27.268	1.515	-5.419
1.518	19.579	1.442	-21.943	1.519	-26.578	1.519	-4.789
1.521	17.944	1.445	-22.138	1.522	-25.359	1.522	-3.597
1.525	16.452	1.448	-22.332	1.525	-23.779	1.525	-2.031
1.528	14.96	1.451	-22.47	1.529	-22.198	1.529	-0.465
1.531	13.789	1.455	-22.543	1.532	-19.93	1.532	1.763
1.535	13.074	1.458	-22.617	1.535	-17.175	1.535	4.449
1.538	12.359	1.461	-22.705	1.539	-14.419	1.539	7.136
1.541	12.244	1.464	-22.831	1.542	-10.593	1.542	10.969
1.545	13.02	1.467	-22.956	1.545	-5.978	1.545	15.628
1.548	13.796	1.47	-23.066	1.549	-1.364	1.549	20.287
1.551	15.378	1.474	-23.077	1.552	4.558	1.552	26.391
1.554	18.21	1.477	-23.089	1.555	11.479	1.555	33.575
1.558	21.042	1.48	-23.1	1.559	18.4	1.559	40.759
1.561	25.168	1.483	-22.798	1.562	26.47	1.562	49.649
1.564	31.391	1.486	-22.483	1.565	35.449	1.565	59.86
1.568	37.615	1.489	-22.169	1.569	44.428	1.569	70.071
1.571	45.324	1.493	-21.998	1.572	54.61	1.572	82.032
1.574	55.556	1.496	-21.866	1.575	65.78	1.575	95.399
1.578	65.787	1.499	-21.733	1.579	76.951	1.579	108.767
1.581	77.875	1.502	-21.565	1.582	88.664	1.582	123.243
1.584	93.262	1.505	-21.375	1.585	100.842	1.585	138.644
1.588	108.649	1.508	-21.186	1.589	113.019	1.589	154.044
1.591	125.099	1.511	-21.059	1.592	124.332	1.592	169.006
1.594	143.525	1.515	-21.007	1.595	134.879	1.595	183.589
1.598	161.952	1.518	-20.955	1.598	145.426	1.598	198.172
1.601	180.622	1.521	-20.782	1.602	154.326	1.602	211.333
1.604	199.768	1.524	-20.301	1.605	161.714	1.605	223.219
1.608	218.915	1.527	-19.821	1.608	169.102	1.608	235.104
1.611	236.937	1.53	-19.308	1.612	174.15	1.612	244.418
1.614	252.659	1.534	-18.537	1.615	176.969	1.615	251.341
1.618	268.381	1.537	-17.766	1.618	179.789	1.618	258.264
1.621	282.117	1.54	-16.996	1.622	180.154	1.622	262.165
1.624	291.583	1.543	-15.801	1.625	178.096	1.625	263.152
1.628	301.049	1.546	-14.582	1.628	176.038	1.628	264.14
1.631	308.019	1.549	-13.364	1.632	171.844	1.632	261.995
1.634	309.352	1.552	-11.377	1.635	165.461	1.635	256.718
1.638	310.685	1.556	-9.169	1.638	159.078	1.638	251.441
1.641	309.749	1.559	-6.961	1.642	151.035	1.642	243.668
1.644	303.423	1.562	-4.11	1.645	141.23	1.645	233.306
1.647	297.097	1.565	-0.844	1.648	131.425	1.648	222.944
1.651	288.991	1.568	2.423	1.652	120.788	1.652	210.952
1.654	276.431	1.571	6.481	1.655	109.235	1.655	197.205
1.657	263.871	1.575	11.555	1.658	97.682	1.658	183.458
1.661	250.315	1.578	16.629	1.662	86.433	1.662	169.402
1.664	234.131	1.581	22.307	1.665	75.532	1.665	155.002
1.667	217.947	1.584	29.626	1.668	64.63	1.668	140.601
1.671	201.492	1.587	36.945	1.672	54.441	1.672	126.602
1.674	184.282	1.59	44.412	1.675	45.095	1.675	113.068
1.677	167.072	1.593	53.219	1.678	35.75	1.678	99.533
1.681	150.333	1.597	62.026	1.682	27.399	1.682	87.351
1.684	134.979	1.6	70.833	1.685	20.273	1.685	76.79
1.687	119.625	1.603	79.929	1.688	13.146	1.688	66.229
1.691	104.768	1.606	89.046	1.692	6.822	1.692	56.672
1.694	91.461	1.609	98.163	1.695	1.524	1.695	48.365
1.697	78.153	1.612	105.867	1.698	-3.775	1.698	40.057
1.701	65.515	1.616	113.129	1.701	-8.3	1.702	32.726
1.704	55.087	1.619	120.39	1.705	-11.802	1.705	26.656
1.707	44.659	1.622	126.046	1.708	-15.304	1.708	20.586
1.711	34.86	1.625	130.596	1.711	-18.405	1.711	15.436
1.714	27.27	1.628	135.146	1.715	-20.956	1.715	11.517
1.717	19.68	1.631	138.151	1.718	-23.508	1.718	7.598
1.721	12.54	1.635	139.051	1.721	-25.519	1.721	4.345
1.724	7.086	1.638	139.951	1.725	-26.76	1.725	2.019
1.727	1.632	1.641	139.922	1.728	-28.001	1.728	-0.307
1.731	-3.471	1.644	137.168	1.731	-28.995	1.731	-2.468
1.734	-7.176	1.647	134.414	1.735	-29.624	1.735	-4.393
1.737	-10.88	1.65	131.395	1.738	-30.252	1.738	-6.317
1.74	-14.326	1.653	125.527	1.741	-30.979	1.741	-7.891
1.744	-16.669	1.657	119.659	1.745	-31.858	1.745	-8.938
1.747	-19.012	1.66	113.791	1.748	-32.737	1.748	-9.986
1.75	-21.274	1.663	106.334	1.751	-33.389	1.751	-10.923
1.754	-23.168	1.666	98.731	1.755	-33.679	1.755	-11.687
1.757	-25.061	1.669	91.128	1.758	-33.969	1.758	-12.451
1.76	-26.847	1.672	82.879	1.761	-34.333	1.761	-13.147
1.764	-28.101	1.676	74.412	1.765	-34.821	1.765	-13.734
1.767	-29.355	1.679	65.945	1.768	-35.308	1.768	-14.322
1.77	-30.588	1.682	57.974	1.771	-35.762	1.771	-14.801
1.774	-31.708	1.685	50.365	1.775	-36.158	1.775	-15.099
1.777	-32.829	1.688	42.755	1.778	-36.554	1.778	-15.397
1.78	-33.889	1.691	35.508	1.781	-36.83	1.781	-15.635
1.784	-34.597	1.694	28.784	1.785	-36.89	1.785	-15.77
1.787	-35.304	1.698	22.06	1.788	-36.949	1.788	-15.906
1.79	-35.948	1.701	15.64	1.791	-37.058	1.791	-16.044
1.794	-36.189	1.704	10.186	1.795	-37.261	1.795	-16.187
1.797	-36.429	1.707	4.731	1.798	-37.463	1.798	-16.331
1.8	-36.722	1.71	-0.666	1.801	-37.64	1.801	-16.421
1.804	-37.375	1.713	-5.304	1.805	-37.765	1.805	-16.41
1.807	-38.027	1.717	-9.943	1.808	-37.891	1.808	-16.398
1.81	-38.644	1.72	-14.582	1.811	-38.046	1.811	-16.467
1.814	-38.981	1.723	-17.736	1.814	-38.26	1.815	-16.692
1.817	-39.319	1.726	-20.728	1.818	-38.475	1.818	-16.917
1.82	-39.678	1.729	-23.719	1.821	-38.709	1.821	-17.027
1.824	-40.221	1.732	-26.191	1.824	-38.984	1.824	-16.897
1.827	-40.765	1.735	-28.474	1.828	-39.258	1.828	-16.768
1.83	-41.272	1.739	-30.756	1.831	-39.458	1.831	-16.698
1.833	-41.419	1.742	-32.629	1.834	-39.493	1.834	-16.753
1.837	-41.565	1.745	-34.184	1.838	-39.528	1.838	-16.808
1.84	-41.69	1.748	-35.739	1.841	-39.53	1.841	-16.93
1.843	-41.563	1.751	-37.177	1.844	-39.456	1.844	-17.202
1.847	-41.437	1.754	-38.433	1.848	-39.381	1.848	-17.474
1.85	-41.299	1.758	-39.69	1.851	-39.323	1.851	-17.635
1.853	-41.007	1.761	-40.94	1.854	-39.307	1.854	-17.537
1.857	-40.716	1.764	-42.168	1.858	-39.291	1.858	-17.439
1.86	-40.429	1.767	-43.396	1.861	-39.319	1.861	-17.383
1.863	-40.219	1.77	-44.611	1.864	-39.456	1.864	-17.426
1.867	-40.009	1.773	-45.61	1.868	-39.593	1.868	-17.47
1.87	-39.794	1.777	-46.609	1.871	-39.636	1.871	-17.505
1.873	-39.472	1.78	-47.608	1.874	-39.433	1.874	-17.518
1.877	-39.15	1.783	-48.315	1.878	-39.23	1.878	-17.531
1.88	-38.841	1.786	-48.984	1.881	-39.047	1.881	-17.524
1.883	-38.849	1.789	-49.653	1.884	-38.919	1.884	-17.463
1.887	-38.856	1.792	-50.189	1.888	-38.79	1.888	-17.403
1.89	-38.853	1.795	-50.672	1.891	-38.687	1.891	-17.287
1.893	-38.513	1.799	-51.155	1.894	-38.658	1.894	-17.019
1.897	-38.173	1.802	-51.578	1.898	-38.628	1.898	-16.751
1.9	-37.841	1.805	-51.951	1.901	-38.607	1.901	-16.518
1.903	-37.889	1.808	-52.323	1.904	-38.613	1.904	-16.39
1.907	-37.938	1.811	-52.763	1.908	-38.618	1.908	-16.261
1.91	-37.985	1.814	-53.313	1.911	-38.642	1.911	-16.166
1.913	-37.868	1.818	-53.863	1.914	-38.727	1.914	-16.175
1.917	-37.752	1.821	-54.351	1.918	-38.811	1.918	-16.183
1.92	-37.635	1.824	-54.601	1.921	-38.853	1.921	-16.226
1.923	-37.636	1.827	-54.852	1.924	-38.751	1.924	-16.377
1.926	-37.636	1.83	-55.091	1.927	-38.649	1.927	-16.528
1.93	-37.637	1.833	-55.056	1.931	-38.548	1.931	-16.611
1.933	-37.731	1.836	-55.021	1.934	-38.45	1.934	-16.461
1.936	-37.826	1.84	-54.986	1.937	-38.352	1.937	-16.312
1.94	-37.922	1.843	-54.882	1.941	-38.262	1.941	-16.123
1.943	-37.905	1.846	-54.769	1.944	-38.202	1.944	-15.791
1.946	-37.885	1.849	-54.656	1.947	-38.143	1.947	-15.459
1.95	-37.866	1.852	-54.326	1.951	-38.054	1.951	-15.12
1.953	-37.842	1.855	-53.905	1.954	-37.846	1.954	-14.749
1.956	-37.819	1.859	-53.485	1.957	-37.639	1.957	-14.379
1.96	-37.795	1.862	-53.093	1.961	-37.408	1.961	-14.007
1.963	-37.448	1.865	-52.728	1.964	-37.084	1.964	-13.627
1.966	-37.085	1.868	-52.362	1.967	-36.759	1.967	-13.247
1.97	-36.722	1.871	-51.99	1.971	-36.36	1.971	-12.833
1.973	-36.33	1.874	-51.605	1.974	-35.629	1.974	-12.276
1.976	-35.935	1.877	-51.221	1.977	-34.899	1.977	-11.719
1.98	-35.541	1.881	-50.896	1.981	-34.199	1.981	-11.211
1.983	-35.428	1.884	-50.821	1.984	-33.643	1.984	-10.924
1.986	-35.334	1.887	-50.746	1.987	-33.088	1.987	-10.637
1.99	-35.24	1.89	-50.666	1.991	-32.471	1.991	-10.265
1.993	-34.607	1.893	-50.4	1.994	-31.551	1.994	-9.482
1.996	-33.929	1.896	-50.133	1.997	-30.63	1.997	-8.7
2	-33.25	1.9	-49.866	2.001	-29.907	2.001	-7.981
2.003	-32.772	1.903	-49.785	2.004	-30.252	2.004	-7.589
2.006	-32.314	1.906	-49.735	2.007	-30.596	2.007	-7.197
2.01	-31.855	1.909	-49.685	2.011	-31.068	2.011	-7.038
2.013	-31.767	1.912	-49.561	2.014	-32.272	2.014	-8.151
2.016	-31.719	1.915	-49.404	2.017	-33.477	2.017	-9.265
2.019	-31.671	1.919	-49.247	2.021	-34.846	2.021	-10.597
2.023	-32.52	1.922	-49.055	2.024	-37.237	2.024	-13.219
2.026	-33.479	1.925	-48.83	2.027	-39.628	2.027	-15.841
2.029	-34.438	1.928	-48.605	2.03	-42.046	2.031	-18.574
2.033	-36.405	1.931	-48.452	2.034	-44.647	2.034	-22.006
2.036	-38.51	1.934	-48.431	2.037	-47.248	2.037	-25.439
2.039	-40.614	1.937	-48.41	2.04	-49.799	2.04	-28.831
2.043	-42.669	1.941	-48.35	2.044	-51.978	2.044	-31.952
2.046	-44.716	1.944	-48.108	2.047	-54.158	2.047	-35.073
2.049	-46.763	1.947	-47.867	2.05	-56.19	2.05	-37.994
2.053	-48.34	1.95	-47.625	2.054	-57.033	2.054	-39.427
2.056	-49.84	1.953	-47.373	2.057	-57.877	2.057	-40.86
2.059	-51.341	1.956	-47.12	2.06	-58.623	2.06	-42.122
2.063	-51.822	1.96	-46.868	2.064	-58.506	2.064	-41.986
2.066	-52.121	1.963	-46.478	2.067	-58.39	2.067	-41.85
2.069	-52.42	1.966	-46.063	2.07	-58.189	2.07	-41.586
2.073	-51.824	1.969	-45.648	2.074	-57.162	2.074	-40.179
2.076	-51.053	1.972	-44.948	2.077	-56.134	2.077	-38.771
2.079	-50.283	1.975	-44.108	2.08	-55.078	2.08	-37.305
2.083	-49.095	1.978	-43.269	2.084	-53.707	2.084	-35.246
2.086	-47.821	1.982	-42.406	2.087	-52.336	2.087	-33.187
2.089	-46.546	1.985	-41.519	2.09	-50.955	2.09	-31.128
2.093	-45.135	1.988	-40.633	2.094	-49.442	2.094	-29.074
2.096	-43.693	1.991	-39.456	2.097	-47.93	2.097	-27.02
2.099	-42.251	1.994	-37.701	2.1	-46.435	2.1	-24.983
2.103	-41.221	1.997	-35.945	2.104	-45.182	2.104	-23.172
2.106	-40.29	2.001	-34.189	2.107	-43.929	2.107	-21.362
2.109	-39.36	2.004	-32.432	2.11	-42.706	2.11	-19.591
2.112	-38.588	2.007	-30.674	2.114	-41.99	2.114	-18.41
2.116	-37.858	2.01	-28.917	2.117	-41.274	2.117	-17.229
2.119	-37.128	2.013	-27.719	2.12	-40.595	2.12	-16.103
2.122	-36.731	2.016	-26.524	2.124	-40.666	2.124	-15.937
2.126	-36.425	2.019	-25.328	2.127	-40.738	2.127	-15.772
2.129	-36.119	2.023	-25.844	2.13	-40.805	2.13	-15.608
2.132	-36.084	2.026	-26.718	2.134	-40.766	2.134	-15.473
2.136	-36.129	2.029	-27.593	2.137	-40.727	2.137	-15.339
2.139	-36.173	2.032	-29.762	2.14	-40.686	2.14	-15.214
2.142	-36.212	2.035	-32.605	2.143	-40.567	2.144	-15.344
2.146	-36.248	2.038	-35.449	2.147	-40.449	2.147	-15.474
2.149	-36.285	2.042	-38.85	2.15	-40.335	2.15	-15.601
2.152	-36.295	2.045	-42.835	2.153	-40.419	2.153	-15.6
2.156	-36.297	2.048	-46.821	2.157	-40.503	2.157	-15.6
2.159	-36.299	2.051	-50.674	2.16	-40.587	2.16	-15.599
2.162	-36.345	2.054	-54.248	2.163	-40.581	2.163	-15.624
2.166	-36.407	2.057	-57.821	2.167	-40.576	2.167	-15.649
2.169	-36.468	2.06	-61.171	2.17	-40.57	2.17	-15.677
2.172	-36.394	2.064	-63.252	2.173	-40.433	2.173	-15.968
2.176	-36.269	2.067	-65.333	2.177	-40.297	2.177	-16.259
2.179	-36.144	2.07	-67.414	2.18	-40.16	2.18	-16.55
2.182	-36.13	2.073	-67.436	2.183	-40.363	2.183	-16.664
2.186	-36.159	2.076	-67.419	2.187	-40.569	2.187	-16.778
2.189	-36.189	2.079	-67.401	2.19	-40.775	2.19	-16.892
2.192	-36.13	2.083	-66.544	2.193	-40.371	2.193	-16.917
2.196	-36.036	2.086	-65.493	2.197	-39.957	2.197	-16.941
2.199	-35.941	2.089	-64.442	2.2	-39.544	2.2	-16.966
2.202	-35.801	2.092	-63.98	2.203	-39.338	2.203	-17.128
2.205	-35.642	2.095	-63.98	2.207	-39.138	2.207	-17.293
2.209	-35.483	2.098	-63.98	2.21	-38.938	2.21	-17.458
2.212	-35.432	         	            	2.213	-38.993	2.213	-17.4
2.215	-35.431	         	            	2.217	-39.056	2.217	-17.336
2.219	-35.429	         	            	2.22	-39.12	2.22	-17.271
2.222	-35.437	         	            	2.223	-39.102	2.223	-17.201
2.225	-35.45	         	            	2.227	-39.08	2.227	-17.131
2.229	-35.462	         	            	2.23	-39.058	2.23	-17.061
2.232	-35.421	         	            	2.233	-38.835	2.233	-17.238
2.235	-35.353	         	            	2.237	-38.6	2.237	-17.427
2.239	-35.285	         	            	2.24	-38.366	2.24	-17.616
2.242	-35.128	         	            	2.243	-38.306	2.243	-17.495
2.245	-34.924	         	            	2.247	-38.258	2.247	-17.356
2.249	-34.719	         	            	2.25	-38.21	2.25	-17.217
2.252	-34.518	         	            	2.253	-38.16	2.253	-17.333
2.255	-34.318	         	            	2.256	-38.109	2.256	-17.467
2.259	-34.118	         	            	2.26	-38.058	2.26	-17.6
2.262	-34.165	         	            	2.263	-37.939	2.263	-17.681
2.265	-34.354	         	            	2.266	-37.814	2.266	-17.758
2.269	-34.542	         	            	2.27	-37.689	2.27	-17.835
2.272	-34.595	         	            	2.273	-37.832	2.273	-17.779
2.275	-34.565	         	            	2.276	-38.002	2.276	-17.711
2.279	-34.535	         	            	2.28	-38.171	2.28	-17.643
2.282	-34.473	         	            	2.283	-38.046	2.283	-17.795
2.285	-34.389	         	            	2.286	-37.889	2.286	-17.969
2.289	-34.305	         	            	2.29	-37.731	2.29	-18.143
2.292	-34.242	         	            	2.293	-37.617	2.293	-18.205
2.295	-34.192	         	            	2.296	-37.508	2.296	-18.256
2.299	-34.141	         	            	2.3	-37.399	2.3	-18.306
2.302	-33.945	         	            	2.303	-37.57	2.303	-17.863
2.305	-33.649	         	            	2.306	-37.778	2.306	-17.358
2.308	-33.352	         	            	2.31	-37.987	2.31	-16.854
2.312	-33.204	         	            	2.313	-38.109	2.313	-16.981
2.315	-33.164	         	            	2.316	-38.218	2.316	-17.193
2.318	-33.123	         	            	2.32	-38.328	2.32	-17.405
2.322	-33.111	         	            	2.323	-38.313	2.323	-17.473
2.325	-33.119	         	            	2.326	-38.277	2.326	-17.52
2.328	-33.126	         	            	2.33	-38.242	2.33	-17.567
2.332	-33.161	         	            	2.333	-38.403	2.333	-17.765
2.335	-33.218	         	            	2.336	-38.596	2.336	-17.988
2.338	-33.274	         	            	2.34	-38.79	2.34	-18.211
2.342	-33.251	         	            	2.343	-38.6	2.343	-18.223
2.345	-33.165	         	            	2.346	-38.34	2.346	-18.199
2.348	-33.078	         	            	2.35	-38.08	2.35	-18.175
2.352	-32.993	         	            	2.353	-37.989	2.353	-18.073
2.355	-32.909	         	            	2.356	-37.93	2.356	-17.957
2.358	-32.825	         	            	2.359	-37.871	2.36	-17.841
2.362	-32.921	         	            	2.363	-37.805	2.363	-17.784
2.365	-33.18	         	            	2.366	-37.738	2.366	-17.738
2.368	-33.438	         	            	2.369	-37.67	2.369	-17.692
2.372	-33.507	         	            	2.373	-37.659	2.373	-17.617
2.375	-33.402	         	            	2.376	-37.66	2.376	-17.536
2.378	-33.297	         	            	2.379	-37.661	2.379	-17.455
2.382	-33.302	         	            	2.383	-37.701	2.383	-17.421
2.385	-33.413	         	            	2.386	-37.751	2.386	-17.398
2.388	-33.525	         	            	2.389	-37.801	2.389	-17.374
2.392	-33.627	         	            	2.393	-37.856	2.393	-17.566
2.395	-33.719	         	            	2.396	-37.912	2.396	-17.808
2.398	-33.812	         	            	2.399	-37.967	2.399	-18.051
2.401	-33.68	         	            	2.403	-37.713	2.403	-18.028
2.405	-33.313	         	            	2.406	-37.377	2.406	-17.939
2.408	-32.945	         	            	2.409	-37.041	2.409	-17.85
2.411	-32.858	         	            	2.413	-36.847	2.413	-17.903
2.415	-33.08	         	            	2.416	-36.693	2.416	-17.993
2.418	-33.303	         	            	2.419	-36.538	2.419	-18.084
2.421	-33.491	         	            	2.423	-36.653	2.423	-18.209
2.425	-33.641	         	            	2.426	-36.846	2.426	-18.344
2.428	-33.79	         	            	2.429	-37.039	2.429	-18.479
2.431	-33.993	         	            	2.433	-37.223	2.433	-18.483
2.435	-34.258	         	            	2.436	-37.405	2.436	-18.448
2.438	-34.523	         	            	2.439	-37.586	2.439	-18.413
2.441	-34.728	         	            	2.443	-37.91	2.443	-18.341
2.445	-34.858	         	            	2.446	-38.28	2.446	-18.257
2.448	-34.987	         	            	2.449	-38.65	2.449	-18.174
2.451	-35.046	         	            	2.453	-38.667	2.453	-18.14
2.455	-35.015	         	            	2.456	-38.563	2.456	-18.122
2.458	-34.983	         	            	2.459	-38.459	2.459	-18.104
2.461	-34.978	         	            	2.463	-38.432	2.463	-18.033
2.465	-35.009	         	            	2.466	-38.431	2.466	-17.943
2.468	-35.04	         	            	2.469	-38.43	2.469	-17.854
2.471	-35.083	         	            	2.472	-38.613	2.473	-18.043
2.475	-35.143	         	            	2.476	-38.865	2.476	-18.333
2.478	-35.204	         	            	2.479	-39.116	2.479	-18.622
2.481	-35.204	         	            	2.482	-39.209	2.482	-18.659
2.485	-35.115	         	            	2.486	-39.24	2.486	-18.601
2.488	-35.025	         	            	2.489	-39.27	2.489	-18.543
2.491	-35.008	         	            	2.492	-39.296	2.492	-18.564
2.494	-35.104	         	            	2.496	-39.319	2.496	-18.616
2.498	-35.2	         	            	2.499	-39.343	2.499	-18.667
2.501	-35.18	         	            	2.502	-39.233	2.502	-18.674
2.504	-34.968	         	            	2.506	-39.065	2.506	-18.663
2.508	-34.756	         	            	2.509	-38.898	2.509	-18.652
2.511	-34.692	         	            	2.512	-38.908	2.512	-18.64
2.514	-34.883	         	            	2.516	-38.999	2.516	-18.628
2.518	-35.074	         	            	2.519	-39.089	2.519	-18.615
2.521	-35.187	         	            	2.522	-38.995	2.522	-18.614
2.524	-35.157	         	            	2.526	-38.816	2.526	-18.619
2.528	-35.128	         	            	2.529	-38.636	2.529	-18.624
2.531	-35.144	         	            	2.532	-38.858	2.532	-18.805
2.534	-35.243	         	            	2.536	-39.275	2.536	-19.068
2.538	-35.343	         	            	2.539	-39.692	2.539	-19.332
2.541	-35.478	         	            	2.542	-39.677	2.542	-19.433
2.544	-35.683	         	            	2.546	-39.443	2.546	-19.455
2.548	-35.889	         	            	2.549	-39.21	2.549	-19.477
2.551	-36.033	         	            	2.552	-39.033	2.552	-19.531
2.554	-36.05	         	            	2.556	-38.886	2.556	-19.603
2.558	-36.067	         	            	2.559	-38.739	2.559	-19.674
2.561	-36.077	         	            	2.562	-38.815	2.562	-19.528
2.564	-36.07	         	            	2.566	-39.012	2.566	-19.267
2.568	-36.064	         	            	2.569	-39.21	2.569	-19.006
2.571	-36.018	         	            	2.572	-39.16	2.572	-18.889
2.574	-35.883	         	            	2.576	-38.968	2.576	-18.852
2.578	-35.747	         	            	2.579	-38.776	2.579	-18.815
2.581	-35.595	         	            	2.582	-38.604	2.582	-18.781
2.584	-35.403	         	            	2.585	-38.445	2.585	-18.749
2.587	-35.21	         	            	2.589	-38.287	2.589	-18.717
2.591	-35.104	         	            	2.592	-38.104	2.592	-18.52
2.594	-35.216	         	            	2.595	-37.906	2.595	-18.225
2.597	-35.328	         	            	2.599	-37.708	2.599	-17.931
2.601	-35.27	         	            	2.602	-37.623	2.602	-17.58
2.604	-34.763	         	            	2.605	-37.623	2.605	-17.194
2.607	-34.255	         	            	2.609	-37.623	2.609	-16.809
2.611	-33.72	         	            	         	            	2.612	-16.454
2.614	-33.107	         	            	         	            	2.615	-16.119
2.617	-32.495	         	            	         	            	2.619	-15.784
2.621	-31.851	         	            	         	            	2.622	-15.304
2.624	-31.115	         	            	         	            	2.625	-14.728
2.627	-30.379	         	            	         	            	2.629	-14.152
2.631	-29.654	         	            	         	            	2.632	-13.741
2.634	-28.967	         	            	         	            	2.635	-13.444
2.637	-28.279	         	            	         	            	2.639	-13.148
2.641	-27.691	         	            	         	            	2.642	-12.777
2.644	-27.437	         	            	         	            	2.645	-12.351
2.647	-27.183	         	            	         	            	2.649	-11.926
2.651	-26.869	         	            	         	            	2.652	-11.578
2.654	-26.34	         	            	         	            	2.655	-11.289
2.657	-25.812	         	            	         	            	2.659	-11
2.661	-25.38	         	            	         	            	2.662	-10.959
2.664	-25.311	         	            	         	            	2.665	-11.109
2.667	-25.242	         	            	         	            	2.669	-11.259
2.671	-25.194	         	            	         	            	2.672	-11.366
2.674	-25.231	         	            	         	            	2.675	-11.438
2.677	-25.268	         	            	         	            	2.679	-11.509
2.68	-25.373	         	            	         	            	2.682	-11.662
2.684	-25.774	         	            	         	            	2.685	-11.883
2.687	-26.174	         	            	         	            	2.689	-12.104
2.69	-26.619	         	            	         	            	2.692	-12.396
2.694	-27.271	         	            	         	            	2.695	-12.749
2.697	-27.923	         	            	         	            	2.698	-13.103
2.7	-28.569	         	            	         	            	2.702	-13.474
2.704	-29.187	         	            	         	            	2.705	-13.862
2.707	-29.806	         	            	         	            	2.708	-14.25
2.71	-30.394	         	            	         	            	2.712	-14.667
2.714	-30.817	         	            	         	            	2.715	-15.111
2.717	-31.24	         	            	         	            	2.718	-15.555
2.72	-31.672	         	            	         	            	2.722	-15.9
2.724	-32.163	         	            	         	            	2.725	-16.148
2.727	-32.654	         	            	         	            	2.728	-16.397
2.73	-33.126	         	            	         	            	2.732	-16.682
2.734	-33.478	         	            	         	            	2.735	-17.005
2.737	-33.829	         	            	         	            	2.738	-17.328
2.74	-34.198	         	            	         	            	2.742	-17.818
2.744	-34.691	         	            	         	            	2.745	-18.482
2.747	-35.184	         	            	         	            	2.748	-19.147
2.75	-35.65	         	            	         	            	2.752	-19.556
2.754	-35.903	         	            	         	            	2.755	-19.692
2.757	-36.157	         	            	         	            	2.758	-19.828
2.76	-36.387	         	            	         	            	2.762	-19.974
2.764	-36.421	         	            	         	            	2.765	-20.131
2.767	-36.455	         	            	         	            	2.768	-20.289
2.77	-36.493	         	            	         	            	2.772	-20.505
2.773	-36.568	         	            	         	            	2.775	-20.788
2.777	-36.643	         	            	         	            	2.778	-21.072
2.78	-36.695	         	            	         	            	2.782	-21.215
2.783	-36.483	         	            	         	            	2.785	-21.189
2.787	-36.272	         	            	         	            	2.788	-21.163
2.79	-36.096	         	            	         	            	2.792	-21.146
2.793	-36.397	         	            	         	            	2.795	-21.139
2.797	-36.697	         	            	         	            	2.798	-21.132
2.8	-36.973	         	            	         	            	2.802	-21.074
2.803	-36.863	         	            	         	            	2.805	-20.951
2.807	-36.752	         	            	         	            	2.808	-20.828
2.81	-36.632	         	            	         	            	2.811	-20.618
2.813	-36.323	         	            	         	            	2.815	-20.291
2.817	-36.014	         	            	         	            	2.818	-19.963
2.82	-35.715	         	            	         	            	2.821	-19.863
2.823	-35.668	         	            	         	            	2.825	-20.079
2.827	-35.622	         	            	         	            	2.828	-20.295
2.83	-35.572	         	            	         	            	2.831	-20.422
2.833	-35.433	         	            	         	            	2.835	-20.421
2.837	-35.294	         	            	         	            	2.838	-20.419
2.84	-35.162	         	            	         	            	2.841	-20.489
2.843	-35.372	         	            	         	            	2.845	-20.666
2.847	-35.583	         	            	         	            	2.848	-20.844
2.85	-35.792	         	            	         	            	2.851	-21.013
2.853	-35.785	         	            	         	            	2.855	-21.168
2.857	-35.779	         	            	         	            	2.858	-21.324
2.86	-35.772	         	            	         	            	2.861	-21.314
2.863	-35.631	         	            	         	            	2.865	-21.037
2.866	-35.489	         	            	         	            	2.868	-20.759
2.87	-35.347	         	            	         	            	2.871	-20.632
2.873	-35.287	         	            	         	            	2.875	-20.757
2.876	-35.228	         	            	         	            	2.878	-20.881
2.88	-35.169	         	            	         	            	2.881	-20.878
2.883	-35.11	         	            	         	            	2.885	-20.651
2.886	-35.051	         	            	         	            	2.888	-20.423
2.89	-34.991	         	            	         	            	2.891	-20.268
2.893	-35.158	         	            	         	            	2.895	-20.246
2.896	-35.334	         	            	         	            	2.898	-20.224
2.9	-35.51	         	            	         	            	2.901	-20.293
2.903	-35.469	         	            	         	            	2.905	-20.533
2.906	-35.417	         	            	         	            	2.908	-20.773
2.91	-35.365	         	            	         	            	2.911	-20.875
2.913	-35.331	         	            	         	            	2.915	-20.705
2.916	-35.299	         	            	         	            	2.918	-20.535
2.92	-35.266	         	            	         	            	2.921	-20.459
2.923	-35.284	         	            	         	            	2.924	-20.574
2.926	-35.305	         	            	         	            	2.928	-20.689
2.93	-35.326	         	            	         	            	2.931	-20.773
2.933	-35.247	         	            	         	            	2.934	-20.791
2.936	-35.158	         	            	         	            	2.938	-20.809
2.94	-35.07	         	            	         	            	2.941	-20.83
2.943	-34.915	         	            	         	            	2.944	-20.83
2.946	-34.915	         	            	         	            	2.948	-20.83
2.95	-34.915	         	            	         	            	         	            
         	            	         	            	         	            	         	            
